# Supplementary material for: Lupus dermal fibroblasts are proinflammatory and exhibit a profibrotic phenotype in scarring skin disease
Source: JCI Insight. 2024 Feb 15;9(6):e173437. doi: 10.1172/jci.insight.173437 (PMC10972618; doi:10.1172/jci.insight.173437)
Supplement: Supplemental table 2 [file jciinsight-9-173437-s137.xlsx]

## Sheet: IFNA HC
Gene	log2FoldChange	padj
CXCL10	15.8927	4.22291e-168
CXCL11	14.4715	1.47036e-130
RSAD2	13.7164	2.49896e-185
OASL	12.622	2.27003e-150
CXCL9	12.1905	2.78138e-112
CCL8	11.5883	6.67043e-104
CMPK2	11.487	2.76667e-138
IDO1	11.2142	5.56157e-113
OAS1	10.7825	1.69455e-151
GPR84	10.4115	8.69796e-56
CD38	10.4001	3.73559e-79
SSTR2	10.316	1.01301e-113
TNFSF10	10.1942	8.95298e-219
IFIT2	10.1795	0
GBP1P1	9.9324	3.26976e-198
CCL5	9.87514	3.58142e-109
GJA4	9.27333	7.98462e-113
GBP4	9.20949	0
TNFSF13B	9.06092	7.19129e-257
MX1	9.01925	0
CX3CL1	8.94914	3.61216e-52
GBP6	8.8847	9.79321e-97
HERC5	8.80231	8.97405e-178
ACOD1	8.80116	1.59825e-34
LCP2	8.71269	1.09863e-40
FAM107A	8.56776	2.19188e-67
LGALS17A	8.51928	3.77618e-86
IFIT3	8.44459	0
IFI44L	8.29212	1.97547e-243
CXCL8	8.22314	4.3417e-91
OR52K3P	8.20555	5.29451e-78
LINC01539	8.20295	7.81367e-71
IFIT1	8.12276	0
AIM2	8.09476	2.95423e-66
EXOC3L1	8.0639	1.28606e-75
HRASLS2	8.05875	1.0906e-61
RORB	7.98303	7.72657e-46
NOD2	7.8758	9.51052e-57
BATF2	7.83061	3.91571e-242
MRGPRX3	7.74124	1.0645e-25
GBP5	7.70937	5.48226e-177
GCH1	7.65998	1.11016e-83
IL4I1	7.58657	1.96138e-106
GBP7	7.58354	8.71545e-61
PCDH17	7.54223	1.51076e-37
TLR2	7.5143	2.5127e-31
IFIH1	7.505	0
MX2	7.49774	2.71082e-261
CXCL3	7.38439	3.92313e-56
TOMM20P2	7.29502	9.42032e-61
AP001610.1	7.20647	1.17532e-60
GSDMC	7.04466	3.24823e-46
SLFN12L	7.03492	3.34028e-55
PIK3AP1	6.99371	6.66009e-61
AC011997.1	6.99022	2.37426e-51
CXCL1	6.96677	1.55952e-88
DDX58	6.93333	0
TNF	6.88917	6.14788e-36
OR2I1P	6.86356	4.13746e-14
APOL4	6.86353	1.43497e-72
GRIP2	6.82555	5.36391e-74
CCL1	6.75159	6.75524e-23
C3AR1	6.74923	7.33385e-52
USP18	6.67929	0
TRIM31	6.64063	2.77695e-41
IL1RN	6.57526	1.36912e-31
BTC	6.54966	5.24646e-41
KDR	6.542	3.91977e-34
AC083837.1	6.53003	1.81871e-46
PLA1A	6.52861	8.05348e-43
BATF3	6.50771	3.23634e-84
OAS2	6.50202	0
SELE	6.49873	9.14592e-06
IL18BP	6.48855	4.47218e-257
CCL20	6.47948	5.02096e-25
HERC6	6.47629	0
HSH2D	6.42955	4.39243e-45
SLAMF8	6.40512	2.64293e-45
CSF3	6.35211	1.27173e-15
LMO2	6.32665	2.78779e-39
CCL7	6.30689	6.05819e-104
USP30-AS1	6.28975	1.09462e-58
RTP4	6.22289	2.44317e-206
SECTM1	6.21748	1.23234e-101
CEACAM1	6.17829	2.68932e-60
AC004551.1	6.15825	1.19905e-34
TNFAIP6	6.15347	1.01388e-67
FYB1	6.13958	1.98453e-29
EPSTI1	6.11625	0
AL356414.1	6.08913	3.09459e-30
IL22RA1	6.06247	1.21382e-88
SAA2	6.05969	3.25346e-52
G24578	6.05488	2.08124e-21
KPNA7	5.93876	7.23159e-18
OAS3	5.93841	1.2862e-229
LINC02574	5.93148	5.10469e-35
ZMYND15	5.92577	3.1143e-30
AC015911.7	5.9189	4.68218e-31
KYNU	5.90713	5.22024e-22
ETV7	5.90351	0
GBP1	5.88666	0
IFI30	5.8761	6.03252e-44
ISG20	5.83675	3.10614e-278
BCL2A1	5.81877	8.14545e-21
XIRP1	5.80953	1.68662e-31
AC007991.2	5.78497	3.21886e-24
AP000808.1	5.78459	5.12953e-15
ACTN2	5.73878	1.72727e-26
XLOC_001195	5.73315	3.0822e-39
AC015911.3	5.73297	1.33795e-26
USP41	5.70775	3.45643e-29
ITK	5.6978	1.41593e-17
CTSS	5.69387	6.93293e-103
CD274	5.67959	2.34767e-120
CR1L	5.67635	5.36415e-39
CHI3L2	5.66467	1.61547e-32
TLR3	5.65767	2.0086e-180
GPR37L1	5.62588	9.99456e-25
CXCL2	5.62249	4.14025e-40
CLCA3P	5.61909	6.16061e-24
SLC26A4-AS1	5.59989	2.52106e-22
CFB	5.5807	2.44087e-87
MMP13	5.56201	3.07323e-22
ICAM1	5.5589	5.12853e-86
TTLL6	5.55626	4.21397e-14
KIF5C	5.55527	4.39469e-112
RASGEF1B	5.55	2.21435e-36
XLOC_005900	5.5284	2.91896e-34
ELF3	5.52256	7.2944e-23
HLA-DOB	5.45912	1.13427e-32
IFIT1B	5.4413	1.06584e-19
PAX5	5.42784	1.49111e-28
SOCS1	5.42075	1.05403e-68
LGALS9	5.39081	1.71991e-84
AC083837.2	5.38828	2.27756e-118
IRF7	5.36551	0
IL1B	5.32824	2.95087e-31
IFI44	5.30808	0
ISG15	5.29861	0
TNFAIP3	5.2834	1.36328e-66
BST2	5.26369	3.37437e-88
CCL2	5.19065	4.72199e-73
TNFAIP2	5.18013	2.04897e-77
AL445490.1	5.15966	2.26245e-27
HELZ2	5.14885	2.06431e-239
AC009950.1	5.14793	4.44761e-36
LINC02068	5.1211	7.66251e-20
BCL2L14	5.11954	3.57998e-30
APOL1	5.11096	2.52436e-204
ELOVL7	5.10916	1.00336e-14
CCL11	5.1071	1.82914e-62
DHX58	5.09076	7.95247e-286
CIITA	5.08957	7.67012e-65
IL15RA	5.08298	4.27395e-158
AC007991.4	5.07628	1.27411e-11
HAVCR2	5.04986	1.3474e-26
SNX10	5.04548	4.70461e-17
AC104837.2	5.03148	1.63163e-17
AL121892.1	5.02609	1.14427e-18
CD69	5.00598	3.6048e-05
VCAM1	4.99616	2.14581e-69
LINC01623	4.99004	6.85801e-08
ARL9	4.97764	1.42079e-73
APOL3	4.95334	1.73476e-197
CCDC194	4.93005	1.71977e-14
THEMIS2	4.9226	1.75714e-298
AC004988.1	4.8707	1.58591e-19
GIMAP2	4.862	5.49296e-59
PARP14	4.85289	0
DNAAF1	4.84055	1.29812e-14
AL078604.2	4.83906	7.65057e-12
RN7SL124P	4.83796	2.46034e-12
GMPR	4.82595	1.12551e-136
TDRD7	4.81865	0
AL591468.1	4.80637	3.00663e-07
IFI6	4.80541	0
SMTNL1	4.75049	3.54051e-18
DDX60L	4.7375	1.25221e-280
DNER	4.73431	2.71886e-24
SOD2	4.73276	1.37194e-78
DLL1	4.71146	2.13387e-52
CALHM6	4.68763	1.96843e-68
ZBP1	4.68273	2.51517e-08
C15orf48	4.67233	5.70266e-51
STEAP4	4.65106	6.1065e-43
G32068	4.647	2.03055e-19
G34931	4.63509	5.54036e-21
BOLL	4.62676	4.41482e-08
NEURL3	4.62444	7.28927e-10
SAMD9L	4.61954	0
RARRES3	4.61241	2.40191e-178
NRIR	4.60105	3.13964e-08
RIMBP2	4.58993	0.005492
LRP2	4.58787	1.57606e-07
KMO	4.55436	1.97622e-17
U62317.1	4.55302	3.05806e-13
IRF1	4.5506	4.87149e-123
AC099063.4	4.54851	1.22833e-10
APOL2	4.54409	0
CXCL5	4.54024	9.52535e-25
TRAPPC3L	4.53914	1.70781e-32
RET	4.53527	2.911e-33
XLOC_000133	4.51109	5.71405e-22
AC018644.1	4.49858	3.90518e-34
GBP2	4.48831	6.03975e-228
CD7	4.46828	1.61805e-38
C5orf56	4.46431	4.06321e-131
PLSCR1	4.46351	0
ATF3	4.45268	8.29943e-84
BIRC3	4.45161	4.97784e-48
DDX60	4.44618	1.20898e-301
AC012020.2	4.43839	5.18036e-15
ANGPTL1	4.43814	1.65253e-80
XLOC_000340	4.43501	4.80592e-21
PRRG4	4.43026	9.3134e-15
CXCL6	4.42127	1.04553e-26
PKN2-AS1	4.41935	3.18329e-26
PDZK1IP1	4.41873	1.9484e-32
AC099489.1	4.41362	5.07627e-11
IFNLR1	4.39349	9.47139e-14
SLC8A3	4.38559	1.32496e-05
CYP2J2	4.36998	2.45646e-18
CHRNA1	4.36735	7.57384e-25
LINC01887	4.36657	3.73251e-07
LINC01055	4.35431	0.0145526
Z84484.1	4.34974	1.62118e-15
XLOC_000283	4.34854	1.60984e-22
NR4A3	4.28367	2.06655e-19
FAM177B	4.27743	8.3652e-45
AC025580.2	4.27492	4.33321e-20
CASP1	4.26868	0
TRPA1	4.26456	1.22312e-38
SERPINB9P1	4.24614	7.51032e-39
SPTBN5	4.2423	1.13686e-15
AC083949.1	4.23885	2.50437e-19
RN7SL315P	4.22921	2.12569e-11
TRAF1	4.22434	7.80593e-35
APOBEC3G	4.22309	0
AC011511.5	4.21628	4.0131e-12
G6224	4.21479	2.03442e-09
RNA5SP39	4.20455	1.77146e-07
ALOX15B	4.19981	2.71618e-06
LST1	4.19601	5.53662e-19
EPHA7	4.1939	5.36397e-11
SLCO5A1	4.17048	1.15355e-30
DDO	4.15092	4.03573e-32
PRAL	4.14811	1.84752e-18
DCLK3	4.14714	8.74175e-13
XXYLT1-AS2	4.13276	3.95848e-22
KRT18P22	4.13125	2.02e-07
TAP1	4.12947	1.38826e-289
GUCY1A1	4.12383	6.6274e-36
SPATA20P1	4.1222	3.82397e-22
AC104083.1	4.12207	1.29211e-13
SAMD9	4.11616	2.6895e-297
AP000640.2	4.11408	6.52514e-13
MEP1B	4.11339	0.000375134
AC022816.1	4.1119	4.17973e-10
PLSCR2	4.10973	2.34764e-08
LAG3	4.07717	1.20233e-16
TMEM140	4.07673	0
FAM124A	4.07506	6.87472e-38
CYP7B1	4.0714	9.61337e-31
XLOC_006144	4.071	1.36669e-29
MIR3142HG	4.05048	0.000536647
AC116667.2	4.04074	1.22944e-07
CCL3L1	4.03008	4.69878e-06
EXOC3L4	4.02827	1.09205e-14
SLC7A2	4.02722	7.96174e-07
NGF-AS1	4.02243	3.86153e-23
XAF1	4.0117	0
AL157871.2	4.00783	1.1771e-11
TCHH	4.00639	4.88159e-10
LINC01905	4.00307	1.2582e-09
G34929	4.00178	1.70061e-14
PARP12	4.00129	2.00145e-162
LIPG	4.0004	2.94427e-50
SAMHD1	3.99058	0
RHBDL3	3.97521	7.76762e-10
STX11	3.95442	8.37116e-45
GBP3	3.95141	1.08451e-231
TYMP	3.94622	6.4638e-128
AC079089.1	3.94114	7.95647e-08
NBPF21P	3.93826	3.80809e-06
PROX1	3.92911	1.18257e-40
CLDN23	3.92502	4.18414e-22
RCSD1	3.91719	1.23196e-12
AC008808.2	3.91359	0.021882
AC022509.2	3.89002	2.49491e-15
SP110	3.88683	0
KLHDC7B	3.87021	5.48968e-13
TNFRSF9	3.86939	3.04721e-13
AP001434.1	3.85265	4.08131e-21
CPHL1P	3.84974	0.00134893
AC116366.1	3.84517	5.05289e-32
AC061992.1	3.83994	2.91072e-12
WARS	3.83893	0
DPYS	3.83815	3.59408e-08
ZC3H12A	3.83558	1.55513e-50
KLHL38	3.83468	1.22877e-29
NCOA7	3.83202	5.13857e-158
IL12RB1	3.81375	1.99476e-12
AC026461.3	3.8135	3.15203e-08
GNA15	3.8012	6.50848e-06
TRIM25	3.79863	2.11224e-297
NLRP3	3.79721	2.82803e-08
AL590648.3	3.78533	2.18179e-11
AL355304.1	3.78504	3.87872e-18
CD34	3.78255	5.53316e-67
ARHGAP27	3.78139	5.49296e-59
LAP3	3.77731	2.64798e-302
LINC00944	3.77515	1.87947e-16
TP63	3.77321	1.16077e-11
LRRTM2	3.76444	1.36376e-46
PLEKHS1	3.76329	2.91351e-09
AL451123.1	3.74414	4.5311e-07
IFI35	3.74365	0
TRIM36	3.74176	2.28585e-16
RAB20	3.74084	1.10367e-70
EREG	3.74014	9.2762e-12
KIAA0040	3.73918	6.46636e-52
AL049825.1	3.71261	3.57498e-24
PSMB9	3.70767	0
AL357054.4	3.70636	4.99998e-45
TEX29	3.69511	2.90742e-18
APOL6	3.69168	0
VWA3B	3.68578	1.6068e-06
AC079466.1	3.68568	0.000123021
AL009031.1	3.67655	0.000514363
KRT43P	3.67538	0.00236636
IL33	3.67276	2.77203e-26
G0S2	3.66714	7.03245e-22
SLC12A1	3.66532	8.98266e-13
C1orf147	3.65651	2.2532e-12
TMEM171	3.65218	1.12831e-106
AC007728.2	3.649	1.88138e-28
PI3	3.64456	0.000103685
ZDHHC4P1	3.63296	0.00182103
SIDT1	3.62938	4.71802e-06
AL356234.3	3.62023	2.13109e-10
AC245014.3	3.619	1.66833e-09
SP140	3.61027	2.39616e-13
SAA1	3.60686	2.95455e-61
FOXF1	3.60677	4.92483e-08
AC017076.1	3.60595	2.36484e-05
AC124319.4	3.5989	1.97961e-23
BATF	3.59803	6.83105e-08
AC009949.1	3.57672	5.40164e-13
LINC02328	3.57373	3.37125e-17
PAIP1P1	3.57179	2.84817e-11
ICOSLG	3.5691	4.24902e-13
RNF213	3.56556	7.32959e-235
SEMA4D	3.55918	1.06828e-27
UBL4B	3.55745	2.56562e-08
AC005549.3	3.55603	4.1116e-15
AL133523.1	3.55089	2.40921e-20
PARP9	3.54282	0
ADGB	3.54012	5.77592e-05
CETP	3.53519	3.22772e-13
CARD16	3.53199	3.28548e-123
AC069528.2	3.52986	1.551e-14
LINC00943	3.52848	2.23064e-07
AC012020.1	3.52782	6.74472e-06
AC097059.2	3.52374	1.05911e-40
JAK2	3.51413	6.56533e-154
DTX3L	3.50982	0
XLOC_014038	3.50978	1.51334e-34
TRIM14	3.50771	8.64445e-195
MYB	3.49544	2.32294e-11
BEST3	3.49455	3.10676e-11
CSAG1	3.49159	0.029133
ANXA2R	3.48279	1.67838e-206
TNFRSF8	3.48064	3.28822e-11
C19orf66	3.47934	1.08763e-216
RBM47	3.47779	7.61937e-56
TTYH1	3.47598	2.62565e-06
XLOC_003146	3.47489	9.16199e-76
MTND1P11	3.47259	4.79694e-06
AIPL1	3.47179	0.00357267
SEPT4-AS1	3.47165	1.76825e-15
ANKRD45	3.47008	3.62356e-05
CCL13	3.45881	1.11535e-34
TMEM229B	3.45741	6.52786e-49
XLOC_004803	3.45132	9.67907e-252
TRIM21	3.45003	0
CFAP161	3.44625	4.37461e-10
IL6	3.4425	7.2047e-51
BDKRB1	3.44242	4.59441e-50
XLOC_004631	3.44012	7.67177e-12
AC131649.2	3.43563	1.22078e-06
AC022509.1	3.43109	0.0123731
EFNA1	3.42366	1.19052e-09
MTCO3P11	3.42152	0.000596714
HNF1B	3.41957	3.11768e-07
AL592429.1	3.4181	2.12163e-06
RASSF5	3.41318	9.14987e-19
MLKL	3.41311	0
AP003119.3	3.40467	2.31735e-12
GPBAR1	3.40353	6.05659e-08
LINC01914	3.4007	1.10265e-49
PNPT1	3.39769	2.75254e-232
GCNT2	3.39527	0.00196426
LGI4	3.39273	5.29762e-17
AC131097.4	3.38243	0.000163778
CLEC1A	3.37959	1.55096e-19
MIR155HG	3.37578	8.46149e-63
CXCL16	3.37504	3.54744e-136
ANO7L1	3.37173	4.3104e-66
SLC12A7	3.36814	2.59757e-64
PLEKHA4	3.36729	8.92658e-205
ADAMTS3	3.36694	3.62434e-17
AC129507.1	3.36462	4.23407e-28
IGHEP2	3.35853	5.00387e-28
PARP10	3.35681	1.34171e-43
C3	3.35556	1.2814e-47
TNK2-AS1	3.34458	0.000159152
TCIM	3.34448	6.14662e-34
NKX3-1	3.33674	2.22159e-77
LRRIQ4	3.33653	6.12746e-08
AC024475.3	3.33519	0.0235616
MYD88	3.32427	1.91121e-206
PDSS1P1	3.32411	1.9648e-07
TAP2	3.32145	8.78491e-149
ZNFX1	3.31243	0
PDZD2	3.307	2.09324e-28
INSL6	3.3059	4.61663e-27
BISPR	3.30537	2.50253e-20
AGBL2	3.30063	1.51971e-27
SLITRK2	3.29645	2.1337e-06
AL592546.1	3.28398	4.95171e-12
AL645939.5	3.27875	9.16993e-24
SLC25A28	3.27721	6.59713e-191
PPP1R2P1	3.2771	5.48914e-06
RN7SL834P	3.27571	1.24239e-12
PIK3R3	3.27514	4.10412e-59
ASPHD2	3.27028	9.47312e-68
SERPINB4	3.25837	1.42239e-05
AL137186.1	3.25514	0.000727527
HLA-F	3.25322	6.12874e-121
AL021707.6	3.25276	9.4637e-41
IL32	3.24453	1.74568e-48
IRF8	3.21571	0.00284618
HOXD11	3.21115	1.29835e-09
AC007919.1	3.21047	0.0149444
NMI	3.20134	0
EBI3	3.19138	1.25897e-12
MEOX1	3.1862	3.36982e-08
AL603832.1	3.18222	9.52808e-25
SLC26A4	3.18138	2.07226e-25
RNF19B	3.17937	5.31375e-68
GAREM1	3.15773	1.97023e-46
SLC2A12	3.15211	8.77931e-34
HSD11B1	3.14827	4.48118e-13
LINC02392	3.14524	2.70769e-05
AC005304.2	3.14171	0.00824101
LRFN5	3.14139	0.000380198
CD74	3.1387	2.21713e-17
AC126178.1	3.13672	6.58787e-05
AL353746.1	3.13672	0.0311607
AL023754.1	3.13214	0.0438657
TSPAN33	3.13144	9.72409e-12
TUBA8	3.12925	0.000920766
ACSM5	3.1116	1.619e-12
FDPSP3	3.10822	0.0393431
CYP27B1	3.08821	2.07838e-18
C17orf47	3.08566	0.000574575
AL645939.3	3.08029	4.07807e-05
AC008760.2	3.07271	0.000189698
TNFSF15	3.06964	1.25911e-13
SLC18B1	3.05727	5.4602e-93
AL136987.1	3.05108	0.0371749
SNRPGP5	3.0442	6.31221e-16
CFHR5	3.02991	0.0327192
KIAA1671	3.02553	2.63384e-24
LINC02362	3.02551	1.09511e-06
APOBEC3F	3.02438	1.04507e-206
SLC15A3	3.02167	2.15579e-54
USP43	3.01678	1.41108e-15
ANO4	3.01527	5.08706e-49
AC006254.1	3.01417	0.000216471
TRAFD1	3.00759	4.38526e-257
NAMPTP1	3.00361	1.07276e-76
PPM1K	3.00296	2.76667e-138
G17127	2.99991	1.38741e-49
PMAIP1	2.99567	2.18667e-173
IRF2	2.99259	1.45334e-296
AL135818.2	2.98651	0.000265324
CD68	2.98639	4.67486e-09
ANO5	2.97933	3.14315e-07
SLC2A5	2.97637	1.49296e-24
MTCO2P11	2.97137	0.000397346
AL135818.1	2.96866	4.22131e-09
AC078880.5	2.96671	0.00547795
MZB1	2.96487	0.013571
CASP10	2.96419	4.27617e-97
CCDC184	2.9639	1.85525e-36
LINC01686	2.95505	1.2083e-18
L3MBTL4	2.95409	2.69805e-12
AC024587.2	2.95377	5.99468e-06
HLA-J	2.95095	1.18525e-15
AC040162.1	2.94998	4.15029e-49
AC243571.2	2.94731	2.27574e-09
RGS16	2.9456	3.48068e-22
Z84488.1	2.94244	0.0397611
AC003958.2	2.94227	0.00264326
G12797	2.93286	2.62779e-07
XLOC_005737	2.92203	3.36331e-05
PRKCQ	2.91883	0.0402753
AC083862.2	2.91604	4.32778e-06
PANX1	2.91571	3.10883e-169
SH2D1B	2.91427	0.0214938
AC023825.1	2.90199	0.000205139
G14029	2.90106	1.97941e-14
CLDN1	2.90079	3.75036e-25
UBE2L6	2.89871	0
SLFN5	2.89789	9.87387e-134
CCL3	2.89536	1.39356e-05
SEMA5B	2.89225	0.00354624
MOB3B	2.88596	6.83139e-23
SERPINB2	2.88164	3.19515e-44
FBXO39	2.87947	0.000577313
AC107067.1	2.86921	3.40372e-05
G36296	2.86853	1.92901e-10
LAMP3	2.86845	6.43746e-11
GALNT3	2.86774	1.81711e-29
AL031651.2	2.86682	7.96174e-07
SERPINB9	2.86569	4.63503e-122
ARAP2	2.86062	3.57701e-10
RGS20	2.8594	7.55593e-65
MMP25	2.8579	1.74025e-06
RHOH	2.85335	2.02597e-07
NAMPT	2.85328	6.56148e-171
NLRC5	2.84568	3.75351e-171
AC105749.1	2.84547	1.24007e-06
HOXC-AS2	2.84194	1.56578e-104
MAFB	2.84127	7.88218e-83
IFITM1	2.8399	2.53043e-75
XLOC_012442	2.83963	0.00101888
AL353751.1	2.83498	0.00106094
PHACTR1	2.83435	1.47794e-53
AC099343.2	2.83095	0.00186106
AL353583.1	2.829	9.0717e-07
PTGS2	2.82029	2.42663e-15
AL512306.2	2.81976	0.0138146
TNFRSF4	2.8194	0.000592083
G29271	2.81916	0.00690105
NFKBIA	2.81608	8.12438e-73
TTC4P1	2.81559	1.13829e-11
AL157871.3	2.80457	1.43946e-53
AL021707.7	2.80032	6.73017e-06
TEX11	2.7967	0.0099441
MYO1G	2.78861	3.14265e-05
TRIM38	2.78804	0
RPS20P22	2.78674	3.64917e-07
RASGRP3	2.78665	2.72712e-59
AC068205.1	2.78249	0.0259603
CASP5	2.78174	0.0319651
LINC01915	2.77984	7.11826e-05
IL18R1	2.77372	5.59241e-19
SLC1A3	2.7725	8.68798e-47
GCA	2.76914	1.23943e-49
SLC39A14	2.76851	1.37812e-44
RNU7-40P	2.76619	2.47822e-07
TESK2	2.76611	6.60203e-77
CCL4	2.76447	2.17032e-05
SCNN1A	2.75342	6.12725e-14
RHBDF2	2.75237	5.00867e-59
MTCO1P11	2.74936	0.00855059
SLC37A1	2.74399	1.09816e-86
ACSL5	2.74116	1.82462e-54
RSPO3	2.74032	4.22264e-30
MCOLN2	2.73654	1.81864e-06
BNIP3P11	2.73313	0.000350593
PSMB8	2.73147	0
PDGFRL	2.73089	2.0155e-32
PATL2	2.72723	2.33886e-12
AL357060.1	2.72531	1.67207e-26
SPTLC3	2.72008	2.51568e-25
BTN3A3	2.71735	1.1332e-161
ZC3HAV1	2.71361	2.39536e-216
TEKT2	2.7135	2.87708e-06
MARVELD3	2.70866	4.08688e-07
AC104389.4	2.70785	3.79262e-09
NUAK2	2.70588	5.33972e-31
HAS1	2.70572	4.01465e-14
AL162727.3	2.70386	1.3389e-11
IL1RL1	2.69703	8.06767e-41
NFKBIZ	2.69326	8.51392e-42
SYTL3	2.68554	2.83587e-33
ANGPTL4	2.67768	7.67217e-93
TNFSF18	2.67208	8.68735e-23
XLOC_005681	2.67162	2.42873e-41
ART3	2.66993	3.08254e-09
LIF	2.66499	2.42217e-19
C20orf141	2.66349	1.64381e-06
G5833	2.66222	1.5005e-06
AC108673.2	2.66049	9.69678e-07
TRANK1	2.65494	1.19392e-80
AL645929.2	2.65238	1.01033e-05
AC064801.2	2.65214	0.00255317
PML	2.64231	1.14776e-117
MAP2	2.64144	2.67662e-97
MSX1	2.63686	2.07e-84
CACNA1A	2.63256	8.68445e-39
CCDC162P	2.6276	5.28737e-09
CD83	2.62501	1.80555e-25
TBILA	2.62372	0.000433273
ZEB2-AS1	2.61944	0.00127727
DENND3	2.61138	1.34259e-69
TRIM22	2.61098	6.3291e-159
TRIM5	2.60886	4.9653e-171
IL10RB-DT	2.60398	8.73629e-08
APOBEC3D	2.59629	4.935e-19
AC087623.1	2.59526	1.75301e-09
RIPK2	2.59294	5.72355e-77
BEAN1	2.58887	1.15629e-09
IGFLR1	2.5882	2.13723e-17
AC067945.1	2.58441	1.89133e-15
LINC00525	2.58138	2.47972e-09
AC008957.3	2.57341	1.98026e-07
FBXO6	2.57337	1.84285e-145
GPR68	2.57159	3.52535e-35
AC009704.2	2.56996	0.000744328
CLIC6	2.56905	9.93471e-08
CP	2.56748	5.01742e-07
HCK	2.56242	3.19618e-19
OGFR	2.56189	3.14248e-25
AC112719.2	2.5565	0.000262665
CHODL	2.55507	0.0144956
C1QTNF1	2.55183	7.80975e-37
SLC19A3	2.54597	0.0195559
IKBKE	2.54396	1.96328e-74
CLEC7A	2.54364	0.0247504
RELB	2.54299	7.54089e-36
CNP	2.54131	5.04984e-182
XLOC_008549	2.53979	0.000181765
SUSD4	2.53943	1.09382e-13
CDH23	2.53316	5.56025e-10
AC083973.1	2.53026	0.00302915
AL355102.1	2.53015	6.59383e-05
CASZ1	2.52988	5.60834e-10
AC022034.1	2.52975	6.15304e-31
C17orf67	2.52769	5.39629e-56
CD1D	2.52371	0.000664488
CSF1	2.52366	3.50889e-35
EDARADD	2.52211	6.72561e-43
RNF114	2.5186	1.16661e-220
AC034105.3	2.50902	0.0224604
XLOC_013547	2.5047	8.85795e-44
MSC	2.50376	2.8761e-41
SPATA13	2.50257	3.61246e-99
LHFPL1	2.50236	0.000784416
CASP17P	2.50219	1.87025e-23
XLOC_004201	2.49895	0.0270879
AC015912.3	2.49784	2.73262e-42
XLOC_012049	2.49546	9.59038e-11
LINC01397	2.49453	0.000562422
CCNA1	2.49358	0.000664328
IFI16	2.48846	0
LRCH2	2.48367	2.30804e-45
CFAP58-DT	2.48312	9.13006e-11
P2RX7	2.4823	9.92945e-31
TEX14	2.48193	1.80632e-14
HMGN2P46	2.47674	1.60477e-12
PHACTR4	2.47641	3.39615e-125
CSF2	2.47505	0.00254778
BRIP1	2.46955	7.32294e-37
AL356275.1	2.46731	1.96697e-07
IL15	2.46647	8.51457e-93
AC090617.4	2.46504	5.49078e-09
AL445648.1	2.46446	0.0135169
AC021237.1	2.4634	4.45143e-05
LYPD5	2.46274	1.88416e-18
WDR86	2.46254	0.00163292
PRKD2	2.46131	1.14359e-86
MOB3C	2.45897	3.22272e-141
ZFPM2	2.45794	7.74442e-32
RIPOR3	2.45751	1.11647e-27
FZD5	2.45373	5.99052e-19
ADAP1	2.45341	2.73946e-26
BDKRB2	2.45279	1.30536e-66
CASP7	2.45118	0
UBA7	2.45021	6.68203e-85
SQOR	2.44645	3.12642e-134
AC103718.1	2.44359	0.00982304
IL7	2.43828	8.12438e-73
TMEM106A	2.43745	1.0562e-73
IFI27	2.43632	1.34434e-38
EHD4-AS1	2.43498	0.00133307
CFH	2.43333	7.01502e-37
AL645608.1	2.4329	0.000195792
AL355102.4	2.43207	1.86762e-08
AC079174.1	2.42817	1.11718e-05
CSRNP1	2.42483	1.72087e-48
HLA-DMB	2.42473	2.20274e-06
AC025171.2	2.42343	1.01122e-39
HEPHL1	2.42207	1.09843e-20
TNFAIP8	2.42139	4.22024e-58
AL590783.1	2.41826	0.0105062
BTN3A1	2.41663	1.10719e-167
LINC02156	2.41636	5.94879e-05
MT1M	2.41516	1.15112e-73
KIAA1217	2.41307	1.23853e-63
FLJ31104	2.41185	1.54909e-05
ASIP	2.40771	7.13011e-07
MMP25-AS1	2.40537	2.19585e-41
AQP9	2.40313	1.12919e-14
CFHR3	2.3998	0.00201839
XLOC_000358	2.39977	9.30749e-06
SFMBT2	2.39548	0.00764975
C2orf66	2.39523	4.04125e-06
EIF2AK2	2.3923	1.5064e-236
TMEM52B	2.39108	5.72026e-07
AP001970.1	2.3905	1.53051e-06
KCNT2	2.39015	4.29111e-14
AC008957.2	2.38622	0.000145174
ROBO4	2.38613	7.37135e-05
AP003119.2	2.37743	6.65248e-06
MUC4	2.37619	0.0120553
HSPA8P11	2.37336	0.000412971
PSMB10	2.37212	2.33716e-160
AC016877.3	2.37066	7.95122e-07
SAT1	2.36698	5.71086e-72
PTX3	2.36678	2.68771e-18
C21orf91	2.36501	2.01994e-95
P2RY1	2.35947	5.01858e-05
ZCCHC2	2.35724	3.00495e-96
LRRC4C	2.35679	6.65347e-07
AC039056.2	2.35654	0.000180399
XRN1	2.35582	1.78216e-145
KCTD14	2.3529	1.76821e-88
TRIM69	2.35035	8.49951e-155
EDN1	2.34839	6.25354e-33
RARRES1	2.34096	5.44744e-12
RAD9A	2.3405	9.71004e-108
CD40	2.34038	4.07624e-51
ATP8B4	2.33716	1.74868e-30
RND1	2.335	6.7214e-06
ZNF804A	2.33434	0.000830186
RNF122	2.33346	3.41753e-44
TSKU	2.33252	1.04138e-74
AP000692.2	2.33166	9.30966e-05
AC015912.2	2.32835	0.026776
HLA-V	2.32803	3.79509e-05
NFKBIE	2.32312	3.88974e-15
PPP4R4	2.32052	3.52732e-09
CXCR6	2.31956	0.0203249
HEXDC-IT1	2.31792	0.00677228
RN7SL600P	2.31617	0.00155343
AP000442.2	2.31522	1.91354e-05
EGFL6	2.31274	8.94884e-05
C2	2.30967	6.57281e-26
MMP1	2.30938	6.78501e-13
AC022916.1	2.30763	9.84406e-17
TMEM110-MUSTN1	2.30534	0.0211381
STAT1	2.30352	1.80601e-116
AC007899.1	2.30098	0.00751496
ENPEP	2.30035	3.02105e-09
EHD4	2.29381	3.57068e-108
CA11	2.29125	1.84454e-19
MASTL	2.28569	2.0622e-79
STAT5A	2.28432	3.15864e-55
SOX5	2.28316	6.90976e-05
DUSP5	2.28229	3.1561e-32
ABCB1	2.28106	5.39213e-05
EID3	2.28083	2.34307e-45
SUOX	2.27852	1.76103e-105
RBCK1	2.27739	3.98359e-188
GABRR2	2.27621	1.34386e-05
SLC22A2	2.27481	0.00144469
AC009336.2	2.27156	6.86119e-05
AL512274.1	2.26738	0.0247206
LCMT1-AS2	2.26696	0.00110979
CLDN14	2.26592	2.54844e-07
HAS3	2.26578	1.94049e-11
ANXA10	2.26255	3.00921e-06
ADAMTS9	2.25759	6.97392e-21
RXFP1	2.25666	8.06918e-27
SMARCA5-AS1	2.25658	4.84647e-06
CLEC2D	2.25371	3.62452e-28
AC110769.2	2.25365	1.70849e-05
AC104162.2	2.24749	1.97508e-21
RNU7-45P	2.24497	3.26086e-05
XLOC_008957	2.24237	2.34764e-08
DIRC1	2.24076	1.30277e-07
ZFYVE26	2.23915	9.77882e-83
SLC9C1	2.23664	0.0493006
LINC01140	2.23528	8.86209e-08
NTNG2	2.23508	2.27953e-14
TRIM26	2.23139	1.26882e-107
AC096564.2	2.22826	0.00113979
MICB	2.22704	1.96744e-78
CGNL1	2.2261	1.77339e-37
DGKG	2.22182	2.26086e-07
EGR2	2.22169	4.69543e-37
HES4	2.21889	6.24002e-08
PLEKHG4B	2.2107	1.65132e-11
GVINP1	2.20952	7.2292e-06
ZNF267	2.20696	3.80184e-69
HMGB1P3	2.20599	1.35638e-05
LINC01354	2.20563	4.73746e-10
AF117829.1	2.2037	2.81274e-30
PCDHAC2	2.20193	0.00033519
LGI2	2.19985	0.0217302
AC044781.1	2.19565	0.00059559
XLOC_006263	2.1951	4.13954e-17
AL645929.1	2.19392	3.54484e-10
LINC00922	2.19339	0.00173942
XLOC_002099	2.19169	0.006956
PSMB8-AS1	2.19118	2.35912e-56
HDX	2.19053	2.74225e-126
AC012651.1	2.18991	5.83609e-05
P2RY6	2.18889	2.09348e-25
UNC93B1	2.18877	2.20506e-23
C4A	2.18644	2.22705e-08
KCNN3	2.185	0.000787123
ITPRIP	2.18142	6.01212e-48
KIAA1755	2.18114	3.40871e-24
TNIP1	2.18046	9.71029e-28
KCNJ15	2.17658	1.7532e-30
AL162274.1	2.17346	0.000108094
AP000695.1	2.17032	2.60479e-08
SLFN13	2.165	4.85733e-24
XLOC_000105	2.16483	0.0114772
FPR2	2.16332	0.0236083
RUNX3	2.1601	6.34017e-71
PCGF5	2.15729	5.15792e-183
RIMS2	2.15707	7.83888e-07
FRMD3	2.15501	2.74533e-11
MT2A	2.15401	5.55961e-38
AL031666.2	2.15389	0.000147875
AC060766.4	2.15382	1.83796e-15
STAT2	2.15223	1.27419e-124
AC055764.2	2.15192	0.000804504
MOV10	2.14897	4.71843e-69
MMP8	2.14761	1.62309e-05
IL21-AS1	2.1465	1.48467e-06
CFLAR	2.14243	1.71813e-123
AC008079.1	2.14203	0.000150728
AC022075.1	2.13072	4.27585e-09
XLOC_010367	2.1305	1.05052e-05
LINC01358	2.12898	3.89937e-23
AC010619.2	2.12433	0.0269586
AL157702.2	2.122	6.38899e-08
XLOC_011309	2.12148	3.2201e-13
HEXDC	2.11675	5.34986e-42
HSPD1P6	2.1164	0.00358773
AC060766.6	2.11548	7.99061e-05
AL136295.5	2.11537	4.83198e-10
AC008026.3	2.1141	0.00155156
AC073073.1	2.11389	1.55319e-07
AL024508.1	2.11138	0.0179578
ADPGK-AS1	2.11024	0.00116393
VXN	2.1088	1.09914e-11
TEC	2.10793	3.11161e-08
GRAMD2A	2.10655	0.00123477
LINC01232	2.10578	4.99239e-21
AL136295.2	2.10351	7.93724e-11
CRISPLD1	2.10208	1.90246e-05
PTGER2	2.10191	2.92694e-13
VSIG10L	2.09921	4.99565e-19
FAM122C	2.09859	1.94129e-38
NFKB2	2.09849	4.08042e-27
LINC01359	2.09756	0.000100944
PAX3	2.09717	3.79535e-44
MCTP2	2.09538	9.88236e-21
CGAS	2.09502	1.41793e-59
ZBTB42	2.0938	1.74784e-18
NR4A2	2.09236	1.69484e-21
TGFA	2.09069	1.20656e-06
RAB27B	2.08977	9.41858e-09
ZNF467	2.08636	0.000637009
SCARF1	2.08597	0.00847821
ZNF107	2.08513	1.28615e-62
PRDM16	2.08419	4.8756e-09
TFPI2	2.08327	6.77315e-15
AKAP3	2.08069	5.79745e-09
LINC00515	2.08028	8.09777e-06
AC103853.2	2.08021	0.00246143
KRT18P4	2.08007	2.6109e-05
PTGIR	2.07928	7.9036e-81
CBR3	2.07909	1.05668e-126
AL357078.3	2.07482	0.040758
ZNF618	2.07382	4.04604e-91
TXK	2.0715	0.0212341
AL590438.1	2.06887	0.0150938
GTPBP1	2.06874	3.57206e-53
SP100	2.06784	1.05787e-264
MAK	2.06778	1.48964e-16
CXorf38	2.06706	1.59009e-138
N4BP1	2.06699	3.8635e-201
XLOC_004879	2.06623	0.000551155
TCAF2C	2.06538	0.00277492
TACR2	2.05721	3.44799e-13
PARP15	2.05676	6.1188e-09
AC103702.2	2.05574	3.90411e-11
AC005899.8	2.05409	0.000255317
NUB1	2.04957	1.31042e-131
PTGES	2.04773	1.08738e-18
BAK1P1	2.0472	2.50674e-08
HLA-DOA	2.04508	0.000776935
IRAK2	2.04051	5.49336e-14
NTN1	2.039	5.23651e-09
YEATS2-AS1	2.03806	0.000137778
ERAP2	2.03731	2.35824e-67
SNORA51	2.03249	0.00144914
PLA2G4A	2.02954	2.66026e-25
CD70	2.02839	8.02645e-15
SELL	2.02767	0.00415229
AC060766.5	2.02524	9.54151e-07
AL358813.2	2.0252	0.000103257
MARCKSL1	2.02373	1.34082e-17
AL139423.1	2.01546	0.0117046
XLOC_008100	2.01352	1.62056e-11
AC099552.1	2.01199	0.0290666
ARID5A	2.01159	1.87944e-40
C4B	2.0114	4.84721e-06
AL136531.3	2.00791	0.0373505
PLAC4	2.00675	0.00127626
XLOC_001401	2.00612	9.62054e-06
C5AR2	2.00509	6.52836e-09
SLC39A8	2.00329	7.02012e-17
XLOC_002461	2.00097	0.00925315
ALK	1.9979	8.18858e-06
DNAJA1P3	1.99688	1.36748e-06
AL356056.2	1.9962	4.54544e-16
IFIT5	1.99499	2.16185e-133
IL23A	1.99284	1.18903e-12
RFPL4B	1.99212	0.000210636
AL359921.1	1.99149	0.00140177
AP002852.1	1.9901	8.59247e-05
TRIM34	1.98851	2.19523e-10
SPSB1	1.98361	9.91967e-33
MCC	1.98314	3.69352e-48
IRF9	1.98311	1.03205e-52
G1561	1.98077	7.97864e-05
HELB	1.97663	4.67364e-22
ODF3B	1.97632	9.59028e-54
CLUHP3	1.97395	2.39226e-34
AC040970.1	1.97308	1.58406e-30
TNIP3	1.97299	1.99471e-14
NUDCD1	1.97129	1.04379e-155
AC020913.3	1.96477	0.00747936
AL356215.1	1.96459	0.00257922
NKAIN1	1.96319	0.00126731
AC087284.1	1.96225	1.94945e-07
THSD1	1.95984	3.35886e-44
AC004594.1	1.95959	0.00806244
CAPN3	1.95921	2.91623e-05
LL22NC03-N14H11.1	1.95408	8.95661e-05
L2HGDH	1.95368	1.19353e-27
ZC3H12C	1.95248	3.84731e-31
ABI3	1.94784	0.00328004
CHRNA5	1.94536	6.71937e-06
TLR5	1.94178	0.000361479
PHOSPHO1	1.94055	0.000341078
AC080014.1	1.94022	0.000336461
UHRF1BP1	1.93779	7.62135e-57
PARP8	1.93279	1.89475e-94
PPM1J	1.93157	3.81898e-21
TXLNB	1.92973	0.00523649
AL357874.2	1.9296	0.00363092
SIX1	1.92167	6.2058e-82
JAK3	1.91988	2.52445e-41
MAP3K5	1.91931	1.0469e-53
LINC01483	1.91892	0.000217597
ISM2	1.91766	0.0456045
RNF31	1.9129	1.32111e-27
SCAMP1-AS1	1.91282	1.43774e-31
LINC01603	1.91208	0.00109872
RPL10P7	1.91133	0.0332684
AC060766.7	1.91049	2.43136e-21
WTAPP1	1.90821	6.22407e-08
LINC02384	1.90551	1.30504e-19
MCHR1	1.9046	1.35206e-11
TPRKBP2	1.90436	0.000421303
TGM1	1.90413	8.77251e-13
NINJ1	1.90229	6.54575e-23
TJP2	1.89941	2.51611e-13
MMP12	1.89935	2.02054e-08
UNC13A	1.89849	2.38743e-05
AL355355.2	1.89785	3.29767e-11
PTGES3P1	1.89756	1.17476e-18
RPARP-AS1	1.89445	6.86235e-14
AMPD3	1.89433	2.32609e-17
SLFN11	1.89278	3.98403e-84
TMEM51	1.89097	2.96931e-10
AC007283.2	1.88722	9.10519e-05
AL024508.2	1.88704	0.00257368
PYGM	1.88658	0.00241699
CR391992.1	1.88124	0.0278614
DNAJA1	1.87836	3.63531e-147
PIGFP2	1.87819	0.0139523
AKR1B15	1.87796	0.017703
FRRS1	1.87716	2.13811e-05
LINC01842	1.87673	0.0253875
AL354732.1	1.87512	6.82427e-11
PHF11	1.87377	1.25643e-127
LINC02591	1.87326	1.07552e-29
AFAP1L2	1.87099	2.89108e-14
DCP1A	1.86996	2.30717e-104
TBX5-AS1	1.8692	2.92284e-09
HS3ST3B1	1.86356	1.72055e-77
S1PR3	1.86258	4.15549e-36
CA13	1.86051	4.12262e-38
HAPLN3	1.85982	1.45426e-49
ZNF710	1.85938	4.53155e-24
XLOC_002530	1.85899	0.00437312
RN7SL821P	1.85787	0.00855344
ARNTL2	1.85565	7.69129e-23
AL445231.1	1.85499	0.0127581
GCSAM	1.85355	0.00874936
CD163	1.85271	0.000741262
AL356234.1	1.85042	0.00610639
EPGN	1.8458	9.83274e-09
BLZF1	1.84577	6.11288e-95
CLCN3P1	1.84543	2.54153e-16
RASEF	1.84314	0.0139384
RNF144B	1.83903	2.31756e-35
STARD4	1.83545	1.52961e-42
AC098847.1	1.83508	7.79735e-16
TNFRSF1B	1.83384	4.42979e-18
AC245100.8	1.83001	5.0447e-15
AC006160.1	1.82961	0.00161921
AL133445.2	1.82852	0.0144547
METTL24	1.82663	5.40732e-05
SLFN12	1.82577	1.04571e-85
DAPP1	1.82542	0.019653
MFSD4A	1.82536	0.0106843
XLOC_009135	1.82533	7.04203e-05
LINC01629	1.82504	0.0187717
AC079174.2	1.82493	0.000159653
PCLO	1.82122	0.0107693
MT1A	1.82071	5.47414e-09
NOD1	1.81911	2.87231e-42
HLA-DRA	1.81714	5.28003e-05
G36295	1.81391	0.0301752
STAP2	1.813	1.12055e-60
LINC00222	1.81196	0.00406467
XLOC_009370	1.81079	0.00771275
N4BP2L1	1.81054	2.18227e-37
ACTG1P3	1.80995	0.0216204
AC004241.5	1.80916	2.0934e-06
ANKFY1	1.80895	1.26863e-58
BBC3	1.80678	8.64774e-27
JADE2	1.80354	2.80066e-36
HK2P1	1.80171	0.0127858
NPAS2	1.80108	2.7105e-17
LINC02470	1.79853	0.0446826
MAP3K14-AS1	1.79787	0.00125455
LRRC3	1.79648	3.55509e-06
XLOC_012683	1.7964	0.0083205
PI4K2B	1.7947	1.78418e-50
CCDC140	1.79398	8.68341e-23
NT5C3A	1.79391	3.2521e-72
MIR29B2CHG	1.79371	1.49743e-10
AC073410.1	1.79299	9.18112e-07
GSDMD	1.79261	8.30461e-77
TTC39B	1.79242	2.19881e-137
NIM1K	1.79228	1.6337e-12
CLIC5	1.78976	0.000245077
BMP3	1.78787	0.0120063
AL096855.1	1.7855	0.00531345
DSCR9	1.78497	0.0357543
SLC39A2	1.78278	0.0128298
TMEM30B	1.78277	1.81752e-08
AL035681.1	1.78121	1.14934e-22
BAZ1A	1.78052	2.12207e-83
AC005537.1	1.7751	0.00113762
SP140L	1.7748	1.97549e-224
AGAP9	1.77351	0.00039285
AC060766.1	1.77293	3.11321e-30
AC073548.1	1.77247	0.000101313
ALPK1	1.77011	3.28205e-111
AL162727.1	1.76969	0.00526308
RHEBL1	1.76849	1.876e-14
FAM111A	1.7678	5.81756e-90
BTBD11	1.76747	1.17826e-05
C19orf38	1.76717	0.000349274
LAMA3	1.76565	3.61393e-15
GPD2	1.76557	1.37026e-54
TBX5	1.76463	5.86287e-05
EDNRA	1.76395	6.92873e-25
PRLR	1.76183	1.81968e-08
RUBCN	1.75765	2.45389e-65
AC073111.5	1.75673	1.61794e-43
IRAK3	1.75501	7.20523e-22
CLEC2B	1.75473	7.06327e-48
TRIL	1.75465	5.28905e-08
4-Sep	1.7538	2.40444e-56
ELMO2	1.75235	1.52394e-90
TICAM1	1.75206	4.26755e-29
AC022126.1	1.74819	0.040567
OTUD4	1.74801	1.12779e-96
AC083967.1	1.74642	0.00793899
ARL5B	1.74481	1.2735e-29
GSAP	1.74024	3.3439e-19
MFSD2A	1.73994	2.13054e-13
AL078590.2	1.73912	0.000433417
NT5C3AP1	1.73844	3.40816e-16
APBA2	1.73604	1.66763e-06
RIPK1	1.73585	5.77986e-130
AQP3	1.7358	5.51686e-09
AC005224.3	1.7358	2.82437e-16
AP000695.2	1.73569	8.75621e-06
AC124319.2	1.73508	0.000140926
IKZF2	1.73501	1.01449e-14
MILR1	1.7341	2.04656e-18
FLT3LG	1.73401	6.77656e-07
AC024909.2	1.73358	0.000367519
MIR3671	1.73174	0.000110937
AL355355.1	1.73135	1.52987e-05
ZNF415P1	1.73097	0.038501
PIM3	1.73009	4.16391e-26
HLA-E	1.72885	1.13994e-173
AC006042.4	1.72649	0.0147348
G30130	1.72639	0.0185106
RAB24	1.72533	3.83521e-78
NT5C1B	1.72298	0.000450125
APCDD1L-DT	1.72297	7.97196e-31
Z98742.2	1.72245	0.0489317
ELF4	1.72231	1.25164e-55
RPS29P14	1.7198	0.0191609
CFLAR-AS1	1.71933	7.91895e-06
RN7SL413P	1.71926	0.0482857
GLRX	1.71829	8.51957e-76
DUX4L26	1.71749	0.0405004
GFPT2	1.71535	1.13135e-30
ACKR4	1.71513	1.10799e-22
AC239802.2	1.71444	0.0180655
KBTBD8	1.7133	1.97989e-09
LTB	1.71162	0.0134525
STIMATE	1.71108	9.3873e-10
DENND2D	1.71088	4.91754e-38
ODF2L	1.71009	3.08105e-50
PSME2	1.70662	3.61093e-194
CIART	1.70378	5.83644e-48
AC002059.2	1.70206	0.00278431
IFNAR2	1.70133	9.94474e-32
FAM53A	1.70033	1.47203e-18
MGAT4A	1.70003	0.00857237
MIR218-1	1.70003	0.0166431
LINC00908	1.69841	5.4344e-06
HLA-DRB5	1.69695	0.000200934
FHDC1	1.69536	9.30812e-09
RNF149	1.6942	5.89712e-62
DUOXA1	1.69415	0.0426653
XLOC_000398	1.69395	2.23348e-06
NADK	1.6921	2.70678e-58
CH25H	1.69067	1.60257e-57
PLEKHH1	1.69042	0.00142415
SPACA6P-AS	1.6902	0.0375847
MAP3K8	1.68754	1.71361e-41
CTNNBL1	1.68748	2.37667e-171
DRAM1	1.68715	1.02974e-36
AC109347.2	1.68545	0.00236345
ENOX1	1.68264	2.01377e-19
NBPF13P	1.68204	7.03974e-06
UNC5C	1.68095	0.000633055
BAK1	1.68087	1.11248e-40
ELF1	1.68064	1.81302e-123
TRAF3IP2	1.68013	2.81168e-59
LY6E-DT	1.6796	1.33068e-26
BMPR1AP2	1.67582	0.000735905
TIFA	1.6741	4.83898e-26
LINC02057	1.6727	1.04376e-05
LINC00854	1.67247	1.94116e-25
AL133444.1	1.67059	0.0216947
AC009133.1	1.67017	1.62896e-20
ATP5PBP1	1.66841	0.00274119
SEMA4B	1.66672	9.57427e-28
RRAD	1.6667	2.3372e-09
CARD6	1.66576	1.21031e-37
CCNJ	1.6655	4.36045e-31
AL139022.1	1.66505	2.42604e-05
HIST2H3D	1.6642	0.0141282
MBL1P	1.66371	3.46264e-06
G12163	1.66339	2.59086e-06
ALMS1-IT1	1.66203	0.0332684
PLXNA2	1.66121	1.77068e-29
SLC43A2	1.66116	1.14838e-14
PARP4P2	1.66075	4.18161e-05
TMEM62	1.66042	1.25712e-36
ELOVL3	1.65636	2.30869e-10
SLC28A3	1.65524	9.68059e-06
AC073264.3	1.65441	6.0048e-05
AC005703.6	1.65431	2.80577e-06
HIST2H2AA3	1.65171	1.16939e-14
AL592293.1	1.64634	6.74466e-24
ST8SIA1	1.64425	1.57422e-06
ACKR3	1.64303	1.24926e-14
TMC6	1.64127	9.55052e-05
ITGA10	1.63961	0.000127935
ADD2	1.63906	8.14539e-05
SLCO3A1	1.63873	4.92645e-28
ADPRHL2	1.63817	2.92626e-195
TENT5A	1.63782	7.16551e-84
ADAMTSL4-AS1	1.637	1.85716e-06
CHRNB1	1.63471	1.76032e-38
LYSMD2	1.63455	6.98395e-35
RMI2	1.63301	4.4556e-15
ATF5	1.63183	4.5798e-30
DTNA	1.63123	2.39804e-09
SHC4	1.63077	7.67177e-12
ITGA2	1.63042	3.25795e-35
FREM1	1.6301	0.00507659
XLOC_006088	1.62916	1.72265e-08
AC073862.5	1.62885	0.00420076
USP42	1.62857	6.94447e-67
IL24	1.62826	0.000127854
AC092368.3	1.62712	2.1304e-06
AC116651.1	1.62552	0.000709522
CDK18	1.62523	1.03596e-11
DRC1	1.62396	0.0324463
RFLNA	1.62317	6.74978e-22
TBX19	1.62279	1.23619e-13
AP000944.2	1.62175	0.0182069
ANKIB1	1.62093	4.23135e-111
HIST2H2BF	1.62001	3.81167e-06
MT1X	1.61855	3.67767e-22
TAPBP	1.61816	8.6605e-34
P3H2	1.61811	8.13159e-14
C3orf52	1.61559	2.06155e-30
MAML2	1.61549	2.26423e-50
TRGV7	1.61446	0.0101497
MCUB	1.61436	6.65531e-35
BLOC1S3	1.61259	2.28296e-53
FAM49A	1.61078	1.34915e-10
CKS1BP1	1.61054	1.16223e-05
RAB43	1.6081	2.45219e-11
RAB8B	1.60737	1.06105e-50
CPEB3	1.60552	8.85575e-24
LINC00240	1.60248	0.000407976
AC116347.1	1.60215	2.77215e-32
TCAF2	1.59928	3.41712e-31
WDFY2	1.59749	1.4479e-71
PROCR	1.59618	3.26662e-53
CASP4	1.59574	3.82643e-213
XLOC_008357	1.59571	0.000129173
AL671277.2	1.59513	0.0387883
MT1XP1	1.59301	0.000487598
NBN	1.59274	1.62352e-68
ADCY4	1.59248	5.86687e-31
MT2P1	1.59059	1.53435e-10
SKIDA1	1.5901	4.89202e-11
AC008147.3	1.58918	9.5333e-09
LIFR	1.58795	7.78055e-26
PLEKHN1	1.58751	3.42083e-12
ASH1L-AS1	1.58727	1.41834e-22
DENND5A	1.58518	7.26027e-90
CEP57L1P1	1.58468	1.05218e-05
TNFRSF14	1.58034	2.04697e-48
CEP57L1	1.57795	1.54939e-94
CALB1	1.57664	0.0456445
TLE4	1.57288	1.10306e-78
SENCR	1.57035	2.7831e-18
RELA	1.56974	1.8982e-35
LITAF	1.56967	4.69815e-53
AC083805.1	1.56917	0.00400407
MAFF	1.56905	1.19939e-17
G1562	1.56873	0.00102122
RBMS2	1.5679	1.14095e-55
ADAR	1.56788	3.4251e-74
RP11-640M9.1	1.56572	3.05067e-14
MYO10	1.5625	4.85852e-32
PTPRZ1	1.56226	0.0218849
AC099343.3	1.56216	7.39345e-05
RN7SL368P	1.56081	0.0297048
IRF5	1.56061	0.043767
CLCA2	1.56015	0.00143256
C2orf27A	1.5594	3.42877e-36
AC009948.1	1.55893	9.00761e-82
SLC23A1	1.55866	6.30619e-06
HK2	1.55815	1.00656e-36
AZIN2	1.55718	9.38983e-45
DGKB	1.55707	0.00927252
TMEM173	1.55664	3.8424e-184
RGL1	1.55663	9.22446e-32
TBX3	1.55551	1.30867e-41
LAMA1	1.55149	2.07706e-21
AL359736.1	1.55083	0.011281
SCML1	1.54434	4.56253e-67
AC010487.1	1.54352	0.0419548
SUSD6	1.54315	2.11093e-35
RP11-353N4.4	1.54274	0.000340023
MIIP	1.54104	8.34036e-72
RN7SL473P	1.53949	0.00495932
ASAH2B	1.53743	1.97228e-42
CPNE8	1.5351	6.25884e-54
GNB4	1.53403	3.15394e-82
B3GALT5	1.53227	0.00249501
PSME2P2	1.5319	2.54183e-17
SLC16A4	1.53066	4.15682e-48
FGL2	1.52982	5.70057e-07
DLGAP4-AS1	1.52982	0.0249142
44258	1.52674	2.33548e-11
NOS1AP	1.52513	0.0354084
NFKB1	1.51619	8.67149e-24
AFF1	1.51132	4.51828e-53
BAZ2A	1.50826	1.95984e-41
LIFR-AS1	1.50762	1.34953e-05
COL27A1	1.50697	2.11593e-30
DEPP1	1.50626	5.9753e-19
OPTN	1.5057	6.43211e-107
B3GALNT1	1.50458	7.89364e-70
ABCC11	1.50404	0.0184805
PKD1L1	1.50251	3.18646e-13
UBE2F-SCLY	1.50119	0.0348511
WNK4	1.4997	1.99244e-13
HSPA1B	1.49918	2.89716e-31
PLEKHH2	1.49814	1.792e-25
AKAP12	1.49799	7.58052e-36
FAS	1.49714	6.95323e-49
ABTB2	1.49639	1.63259e-12
CMTR1	1.49534	5.78199e-50
GPR146	1.49518	2.32875e-08
AC026470.2	1.49445	0.00534444
SERPING1	1.49354	4.63131e-66
XDH	1.49353	2.67622e-06
PPP2R2A	1.49271	4.19987e-85
C19orf71	1.4914	0.0127582
AC037459.2	1.48742	2.46404e-05
CD47	1.48642	1.5451e-91
AP005136.2	1.48602	0.000401691
SLC25A30	1.48483	1.82641e-51
AC007686.1	1.48398	0.0245492
PLEKHG6	1.4835	0.0288655
CYLD	1.48256	1.55513e-50
C3orf38	1.48144	5.32685e-91
TLR1	1.48115	1.66019e-05
WBP1LP2	1.48022	2.01963e-18
CYTH1	1.47888	1.55936e-36
NIPAL1	1.47848	0.00222622
AL031775.1	1.47686	2.17361e-09
PDE10A	1.47593	0.000336686
SERPINB1	1.47492	4.13597e-85
PAX9	1.47423	3.03797e-06
NOTCH1	1.47283	2.42191e-13
AL157394.1	1.47146	1.28268e-10
AL161421.1	1.47116	0.00971342
ASAH2	1.47072	3.45024e-20
MRPS30-DT	1.46992	1.12696e-05
RBM43	1.46988	6.552e-37
NECTIN2	1.46897	5.58705e-44
ENC1	1.46833	3.95012e-24
GPR180	1.46764	1.38741e-49
DIAPH2-AS1	1.46693	0.00175828
KRTCAP3	1.4649	0.0105835
MGC12916	1.46296	0.00014601
MVB12B	1.46095	2.86763e-17
TMEM92	1.4579	1.77617e-06
AL357992.1	1.45689	3.46082e-05
CFAP45	1.45578	7.6288e-05
AC096733.2	1.45501	1.10133e-06
AL031775.2	1.45341	0.000155894
ADAP2	1.45206	0.0289338
AC079610.2	1.45073	0.00059582
PEX5L	1.45017	0.0439807
AC093700.1	1.44895	2.83271e-12
NSUN7	1.44783	1.64023e-11
CRYBG1	1.44758	1.93477e-18
BCOR	1.44553	5.45471e-38
AC011510.1	1.44544	0.0180804
MDGA1	1.44454	6.83955e-23
LGALS3BP	1.44343	2.77713e-70
AC008429.2	1.44114	1.44808e-06
MYL4	1.44061	3.17735e-06
TMX1	1.43943	3.64496e-72
AC004067.1	1.43883	0.00315586
STARD8	1.43803	2.36663e-05
MIR10B	1.43755	0.0204386
ACTN1-AS1	1.43747	3.39987e-07
AC121761.1	1.4358	0.00828364
LINC00640	1.43406	0.018585
INTS6L	1.43365	5.74129e-22
DUXAP10	1.43211	2.35662e-12
AC024568.1	1.43026	0.00512901
POU3F2	1.42814	0.0456598
MID1	1.42796	4.69249e-30
XLOC_005479	1.42785	0.00890242
ZNF259P1	1.42752	1.12086e-18
TENT4B	1.42471	5.99148e-66
RPL21P44	1.4228	0.00397722
TMEM63B	1.42208	7.89725e-22
XLOC_002384	1.42124	0.0410856
SCLT1	1.42105	4.39379e-57
NOCT	1.42066	1.14418e-27
AP000525.9	1.4204	1.35235e-25
TMEM217	1.41963	1.42936e-11
AP5B1	1.41907	1.68067e-18
PARP4	1.4182	3.27628e-73
LINC02086	1.41804	2.23077e-06
G33806	1.41757	0.016791
LGALS8-AS1	1.41666	0.0010464
EDNRB	1.41637	9.39044e-08
ADGRF3	1.41636	0.000309535
FGD6	1.41625	1.51365e-22
AP001793.1	1.41603	0.0137185
PELI1	1.4153	1.36252e-15
YEATS2	1.41115	3.72933e-77
ERAP1	1.41063	9.98476e-50
RNF24	1.4104	8.1166e-52
WSB1	1.41039	5.21214e-39
GTF2B	1.40983	2.65964e-47
RNU6-301P	1.40883	0.000935219
HIRA	1.40753	1.85198e-25
ITGB3	1.4072	1.73467e-12
ZNF556	1.407	1.5689e-06
FMR1	1.40635	8.02305e-49
AL356423.1	1.40585	0.00513874
BAG1	1.40575	4.31901e-38
BMS1P1	1.40334	0.0238946
RIPOR2	1.40253	4.66328e-67
AL445253.1	1.40212	0.0258702
SLC7A7	1.40199	6.88948e-18
NUP62	1.40081	1.97901e-62
AC092839.1	1.39668	0.00460052
HEY2	1.3964	0.00324883
STAT4	1.39631	1.892e-12
CPNE8-AS1	1.39624	0.00093806
OLR1	1.3959	5.61408e-10
SOBP	1.3957	6.45957e-08
ATP10A	1.39541	1.12679e-49
OSMR-AS1	1.39514	5.45526e-14
CNDP2	1.39491	1.38545e-107
OTOGL	1.39469	0.00700648
IBSP	1.39357	0.000719245
HLA-B	1.39226	1.24501e-64
NGF	1.39159	2.98425e-24
PDPN	1.39129	1.54973e-16
MIR101-1	1.39071	0.00568451
MMAA	1.38951	1.43346e-70
PDCD1LG2	1.38746	1.78406e-72
AC004241.1	1.38505	3.18951e-13
PSTPIP2	1.38426	7.92608e-17
USF1	1.38418	7.07522e-14
SLC11A2	1.38325	8.30486e-24
SLC2A6	1.38296	4.51189e-14
RPL22P24	1.38187	9.03431e-06
AC116667.1	1.38119	2.75807e-06
HIST2H2AA4	1.38046	1.45732e-16
LGALS8	1.38006	1.236e-112
TRAF2	1.37976	2.02398e-24
AC005842.1	1.37871	0.0452134
CDC25B	1.37694	5.33546e-34
PATL1	1.37598	1.25394e-66
KCNJ12	1.37515	0.00118532
FLVCR2	1.37178	0.00515709
IL34	1.36895	2.93405e-06
RAB17	1.36735	0.00806851
CNGA3	1.36681	0.0035588
RFX5	1.36639	1.42556e-44
CALHM5	1.36585	9.57876e-38
PCDH19	1.36534	7.08675e-09
ENDOD1	1.36518	1.00959e-44
ZNF296	1.36502	0.000134419
LUCAT1	1.36464	1.17421e-18
SYT15	1.36363	3.07185e-08
PPP3CC	1.36207	9.20851e-15
AC079210.1	1.36111	0.00236471
TLR4	1.36007	2.72604e-24
TRIM56	1.35976	1.83632e-49
UBE2Z	1.35853	2.56692e-59
FAM76B	1.35799	1.49538e-66
CYP19A1	1.35795	1.44294e-05
CCND3	1.35687	2.6181e-62
AC107021.2	1.35595	1.61053e-17
RCAN1	1.35548	1.08286e-14
CYP11A1	1.35484	2.45325e-08
STX17	1.35275	2.55264e-75
CCDC181	1.35267	0.000949961
AC099548.2	1.34982	1.36832e-10
BTN3A2	1.34945	9.7546e-83
RP11-277L2.3	1.34859	0.0356888
MST1R	1.34578	0.038902
FAM189B	1.34569	5.44867e-24
ADAMTS4	1.34481	3.0268e-12
PFKFB4	1.34442	4.84933e-23
RALB	1.34416	1.17497e-87
CACNA1G	1.34414	0.00515612
ANXA13	1.34145	0.00549929
PSMD6-AS2	1.34064	1.86703e-13
PARM1	1.33912	0.000545384
TRPM3	1.33648	3.05976e-08
LGMN	1.33624	8.81987e-63
AL161935.3	1.33586	0.0331832
RNA5SP385	1.33551	0.00152109
ATOH8	1.33491	2.57727e-24
AL354798.1	1.33458	0.00791611
AC004825.2	1.33282	0.0173031
HIVEP2	1.33246	3.61865e-19
CDYL2	1.3314	9.64796e-17
LINC02381	1.33046	1.44468e-59
RP11-312O7.2	1.33004	1.25014e-08
ABCG2	1.32945	0.00293111
MAB21L2	1.32901	0.00699256
STARD5	1.32831	1.7986e-34
NRSN2-AS1	1.32481	5.59297e-33
AKAP2	1.32381	1.11905e-18
AC080112.1	1.32327	5.52533e-09
POLA2	1.32271	1.74005e-25
GPR63	1.32129	0.0409936
SMARCA5	1.32091	1.99356e-86
DTX4	1.32038	6.17527e-08
MCL1	1.32025	7.02539e-75
FBXO2	1.31991	0.00100738
BNIP3P5	1.31805	0.00398731
HIVEP1	1.31724	3.6852e-36
GLUL	1.317	2.82466e-26
ROR2	1.31614	4.12281e-08
KDM6A	1.31481	2.43993e-28
L1TD1	1.31441	6.36911e-05
PID1	1.31124	4.86009e-18
AP001783.1	1.31045	0.00520183
RP11-439A17.7	1.3074	9.24932e-05
C2orf27B	1.30675	0.0470197
ZNF385A	1.30658	2.48058e-07
TMEM60	1.30518	4.54072e-54
LZTS2	1.30494	5.94013e-34
BCL2L13	1.3035	3.84293e-73
AC093908.1	1.30335	0.00032278
ZNF277	1.30019	3.24576e-39
B4GALT5	1.3	4.57096e-36
AC011374.2	1.29887	0.0387067
JUN	1.29822	1.4735e-24
AKAP7	1.29794	5.35818e-30
SNORD89	1.29684	0.00248468
DUXAP9	1.29632	2.37979e-07
AC244021.1	1.29541	0.00895272
IER3	1.29528	9.8033e-20
DNPEP	1.29511	1.70798e-81
FAM53B	1.29319	5.28823e-13
LAMB3	1.29312	1.71626e-07
AC005244.1	1.29304	2.46092e-12
FRMD4B	1.29182	1.82765e-05
OSR2	1.29155	2.39319e-12
IER2	1.29147	2.98544e-30
CHST12	1.29116	8.90599e-44
AC110015.1	1.29	0.00118637
AC018638.2	1.28871	0.00212984
RPS6KA5	1.28771	2.4604e-18
USP28	1.28709	2.03867e-33
KRT8	1.28422	7.28171e-11
CLIC2	1.28365	9.74551e-08
A4GALT	1.28267	6.2699e-13
NPAS3	1.28204	0.00753347
DNAAF3	1.28162	0.0417016
WASHC4	1.27951	8.56152e-82
ITPR1	1.27946	3.79127e-12
SRD5A3-AS1	1.27898	6.8642e-06
AC115618.2	1.27882	0.0291548
S1PR2	1.2785	1.44656e-51
CDKL5	1.27831	4.79122e-13
STEAP2	1.27822	1.84385e-30
DUSP6	1.27808	6.42932e-31
TRADD	1.27767	1.64606e-75
XLOC_004362	1.27744	1.00702e-08
ZNF620	1.27712	0.00100782
SELENOI	1.27694	8.479e-29
CLEC12A-AS1	1.27634	0.00283175
STOML1	1.27473	1.26914e-75
DIRC3	1.27346	1.08601e-06
AC087854.1	1.27224	0.00234537
CD82	1.27187	9.92646e-17
AL353708.1	1.27163	0.0016842
CASP8	1.27021	1.14028e-35
XLOC_005280	1.26968	0.0128298
ANK3	1.26887	0.0112354
PRKX	1.26855	6.59032e-22
AUTS2	1.26546	2.09802e-19
PLCG1-AS1	1.26517	0.0382761
GPBP1	1.26501	9.76986e-62
KIAA0513	1.26491	3.22522e-37
PTK2B	1.26405	6.88493e-17
LPAR6	1.2632	1.54328e-42
TMEM268	1.26314	7.33056e-13
AC012569.1	1.26305	0.0430595
SLC25A22	1.26277	2.61003e-11
C19orf12	1.26149	3.94787e-47
GCNT1	1.26126	1.01422e-56
AC092053.3	1.25918	5.42862e-05
FEM1C	1.25827	5.7224e-48
AL136382.1	1.25826	0.0269562
HSPB9	1.2581	0.0132777
RASL11B	1.25779	2.49866e-08
PARD3-AS1	1.25625	0.0198115
UBXN2A	1.25511	8.34036e-72
LHX8	1.2546	0.030015
KCTD11	1.25417	1.48393e-15
Z94721.3	1.25384	0.0415126
ESR1	1.25341	0.00373239
AC005162.3	1.25314	0.0307717
TBC1D9	1.25268	1.71384e-34
FOXP1-IT1	1.24979	0.000946268
AC093567.1	1.24895	0.00924908
BIRC2	1.24839	2.20026e-45
ANTXR2	1.24702	4.3989e-43
AC107959.1	1.24685	0.00187817
LY6E	1.2464	1.826e-86
HLA-K	1.24596	6.89905e-09
NTRK2	1.24534	1.06923e-19
AC022613.3	1.24533	0.0059713
KRT18P34	1.24498	0.0042427
SERPINA1	1.24391	0.015959
B3GNT8	1.24178	2.35047e-12
PLCL1	1.2417	0.000150476
LNPEP	1.24107	3.16207e-54
HIST2H2BC	1.23942	1.67874e-06
XLOC_007116	1.23885	2.41172e-08
GLUD1P3	1.23779	2.41446e-08
AC103923.1	1.23751	0.00409352
SLC41A2	1.23482	1.19266e-21
SPTLC2	1.2348	3.08014e-124
CSRNP2	1.23429	7.08804e-35
BMPR1AP1	1.2341	0.00941327
AL672207.1	1.23374	0.0271112
PNRC2P1	1.23347	5.62899e-05
DYNLT1	1.2334	2.24437e-48
PCNX1	1.23271	5.12601e-31
SIAH2-AS1	1.23227	0.0172547
CEP350	1.23165	2.54474e-32
ICAM2	1.23151	7.30289e-12
ARRDC2	1.23005	1.20445e-14
MLLT3	1.22972	2.27922e-35
PROB1	1.22933	0.00158192
C4orf33	1.22898	2.91263e-22
GOLM1	1.2279	3.00932e-101
TGM2	1.22731	7.10244e-23
AMER1	1.22688	5.56822e-06
AC009318.3	1.2244	0.0365194
B3GNT5	1.22411	0.000372666
VAMP5	1.22401	1.84195e-103
RNF144A	1.22391	0.00240332
BEND5	1.22256	1.22872e-05
SNX27	1.22205	1.11248e-40
ACVRL1	1.22069	5.45361e-41
AL590452.1	1.21927	0.00390718
GPR75	1.21845	0.00634134
SLC44A3	1.21748	1.39789e-12
TRPC3	1.21744	0.00356986
CYBC1	1.21684	1.42283e-53
KDM7A-DT	1.21683	1.16574e-12
PPA1	1.21639	7.49386e-54
PERM1	1.21615	1.78948e-05
NXPH3	1.21557	8.88098e-11
HLA-DRB1	1.21346	0.00010008
LGMNP1	1.21339	5.84984e-08
AL391822.1	1.21307	0.00340713
HLA-H	1.2125	1.7161e-32
ZNF224	1.21101	2.54471e-48
TTC38	1.20832	2.21121e-42
KCNQ3	1.20761	3.44493e-07
CRISPLD2	1.2071	1.96977e-34
LRCH1	1.20672	3.37174e-19
IFNGR2	1.20503	7.51795e-17
TENT4A	1.2034	8.90647e-34
ATXN7	1.2016	2.90857e-51
CCNL1	1.20159	4.22417e-56
ZNF625	1.20071	0.0303098
MLLT6	1.20016	1.57553e-44
SALL1	1.20012	8.72019e-08
LINC00519	1.19909	8.82879e-08
BMS1P4	1.19887	1.65212e-05
ADAMTSL3	1.19861	0.0121029
AL023584.2	1.19767	0.0293241
LRIG1	1.19727	1.62021e-10
SWT1	1.19579	6.98304e-36
PSMF1	1.19563	1.19153e-60
IGF1	1.19529	2.01867e-08
AC008147.2	1.19338	0.000136203
NCEH1	1.19302	2.03257e-21
PRRG1	1.19098	1.7448e-41
GPR19	1.18953	0.00100803
TGIF2	1.18791	8.67177e-30
COLEC10	1.1869	0.048874
FYTTD1	1.18612	3.45715e-65
AC079384.1	1.18421	0.013552
ATXN7L1	1.18394	6.41969e-27
B4GALNT3	1.18294	0.00282082
PPFIA2	1.18275	0.00184991
PTPRN2	1.18246	2.24666e-08
XLOC_006419	1.17975	3.92314e-06
ARHGAP42	1.17973	5.13528e-10
SNORA33	1.17896	0.00751409
KCNS3	1.17766	8.13299e-15
SETD1B	1.17753	2.37978e-27
AC093801.1	1.17747	4.08515e-07
AC009126.1	1.17745	0.000397595
RBBP6	1.17735	7.97527e-36
ZBTB20-AS1	1.17732	0.0108641
NPTX1	1.1761	0.0122159
SCARB2	1.17519	2.83666e-67
FLJ22447	1.17516	1.0298e-08
AC005532.1	1.17257	0.000404779
RNF138	1.1724	7.37577e-41
AL353719.1	1.17215	2.59835e-05
KLF4	1.17114	2.79699e-20
RICTOR	1.16969	6.60449e-34
PSMA4	1.16745	2.20039e-61
AC010491.1	1.16657	0.00681094
OGFR-AS1	1.16645	0.0259084
RPLP0P2	1.16361	1.80652e-07
AL133517.1	1.16321	0.0242452
SH3BP2	1.16279	3.63446e-23
MORC3	1.16073	1.27713e-44
CHST11	1.1606	6.38202e-23
EBF3	1.15982	1.64078e-07
FLT1	1.1592	1.10578e-10
ABHD16A	1.15879	2.21662e-30
HECW2	1.15817	2.8441e-11
SETX	1.15805	8.12041e-67
DDX52	1.15736	5.09667e-52
AC087672.2	1.15538	0.0305337
CSTF3	1.15509	1.1626e-47
SPHK1	1.15492	1.60131e-26
TCF4	1.14818	5.99892e-45
MTMR11	1.14773	6.78086e-30
ADGRD1	1.14718	1.9572e-19
HLA-C	1.14558	4.66401e-81
PCDHB15	1.14461	1.46474e-06
AGRN	1.14393	1.48831e-14
ASAP1-IT2	1.14347	0.00337808
POU2F2	1.14304	4.13565e-08
AC008063.1	1.14222	0.00252095
USP15	1.14216	1.39285e-47
TTC39A	1.14152	0.000625493
CPED1	1.14149	3.50608e-30
LEF1	1.1414	2.66118e-06
F2RL2	1.13861	2.365e-05
BMS1P21	1.13843	0.000624649
C11orf96	1.1382	0.00144914
FGF5	1.13691	2.01605e-41
BHLHE40-AS1	1.13592	0.00128016
DIP2B	1.13589	2.5189e-27
ELOVL2	1.13476	0.00173942
SPOCD1	1.1344	2.21589e-58
IL12A	1.13292	6.79006e-08
TIA1	1.13183	1.23497e-73
LCTL	1.13173	2.03359e-07
SSBP3-AS1	1.13167	0.0328194
ADCY5	1.13087	0.0318471
VAT1L	1.12762	0.0229074
AC093827.3	1.12679	0.0100945
LINC00506	1.12614	0.000534823
SFT2D2	1.12575	3.94573e-31
ACKR2	1.12544	0.0072363
B3GNT2	1.12524	4.74178e-13
LINC01137	1.12521	5.62297e-23
DOCK4	1.12465	7.5039e-07
POPDC2	1.12439	5.39409e-09
CBX4	1.12191	1.0249e-05
PTN	1.12134	7.86964e-33
AL008729.1	1.12096	0.0438821
TXNIP	1.12082	7.19749e-25
FNDC5	1.12057	0.00706381
AP000692.1	1.11891	0.00665755
SLC25A37	1.11807	8.1377e-19
JUNB	1.11755	1.79287e-10
TFAP2A-AS1	1.11705	1.61893e-09
METTL7A	1.1164	7.68301e-11
TJP1	1.11534	1.01454e-60
AC022467.1	1.11481	2.97332e-06
RBMS3-AS1	1.11471	0.0224002
KLF9	1.11409	1.61236e-18
RASD1	1.114	1.28895e-08
STEAP1	1.11396	4.23089e-55
KLF3-AS1	1.11189	0.021908
CACHD1	1.11041	1.30486e-13
NKAPP1	1.10976	4.64411e-09
HLA-L	1.10728	2.32015e-21
MOV10L1	1.10698	0.00030298
ZDHHC14	1.10695	1.38493e-09
MFSD12	1.10663	3.57998e-30
CPNE5	1.1062	0.0188887
PRKCD	1.10584	1.67845e-18
AC012462.1	1.10471	0.000376037
RBMS2P1	1.10407	5.16595e-11
NCK2	1.10406	1.32516e-30
HMOX1	1.1028	1.74239e-15
PCDHB9	1.09909	6.37417e-05
KDM2A	1.09865	7.42831e-25
PSMA2	1.09655	2.94976e-26
BRCA2	1.09577	6.45241e-21
KLF6	1.09536	3.97798e-74
AL357054.1	1.09425	0.0382093
XIAP	1.09402	7.53504e-51
CBLN3	1.09316	9.52692e-21
AL133330.1	1.09268	0.0150863
TRIM33	1.09215	3.49153e-22
FAM19A3	1.09178	0.0419886
RELN	1.09084	0.025152
NKD1	1.09042	0.0431468
LYN	1.09028	7.93724e-11
AMBRA1	1.08697	1.31234e-14
C1RL-AS1	1.08634	3.19853e-09
PLAGL1	1.08628	2.99874e-51
AC073359.1	1.08585	0.00465196
PYCARD	1.08581	4.12154e-47
EMP2	1.08577	1.05911e-40
SLC6A9	1.08565	1.3578e-12
FAM20A	1.08371	1.22415e-10
AL391832.2	1.08339	0.0231197
PANK2	1.0829	6.63699e-37
ADAMTS7P4	1.08191	0.0191025
RAPGEF2	1.08121	7.62208e-16
REL	1.08087	1.68192e-16
AL390719.1	1.07816	0.0241009
KARS	1.07789	1.1846e-81
MED25	1.07774	2.1133e-13
TRAF3	1.07692	3.84656e-12
NIPAL4	1.07609	0.00175232
RNF19A	1.07608	1.62756e-41
ANK2	1.07488	8.84012e-28
HIST2H2BD	1.07407	2.91643e-11
HIVEP3	1.07306	1.44817e-08
FAM131B	1.07235	0.000289611
FAM208B	1.07009	1.95881e-40
WTAP	1.06981	1.42393e-21
NRN1	1.06926	1.95301e-70
NEDD1	1.06831	4.67439e-31
VEGFC	1.06816	5.32196e-21
PRED62	1.06603	0.0174732
DGLUCY	1.06373	5.68192e-55
AC105105.3	1.06306	0.0485739
RORA	1.06243	1.35983e-25
THAP3	1.06153	3.67722e-61
AC116049.1	1.06094	0.0460511
LRRC66	1.06093	0.00442554
PTPN2	1.06025	3.52267e-30
STAT6	1.05837	4.34267e-20
NDRG1	1.05749	4.31808e-27
NT5CP1	1.05668	0.0104087
G41319	1.0538	0.0102929
PTGFR	1.0531	1.46599e-14
HDAC4	1.0528	2.77599e-15
RPAP2P1	1.05262	0.0218322
ELL	1.05143	2.5969e-12
MRPS24	1.04975	2.42423e-15
NEDD9	1.0479	1.5048e-35
REC8	1.04772	0.000604279
ATXN1L	1.04713	1.09549e-13
RNF152	1.04709	7.68536e-11
XLOC_004363	1.04662	0.000397014
AC097059.1	1.04477	8.90387e-13
FAM111A-DT	1.04393	9.76836e-26
SRGAP2B	1.04385	3.17184e-26
SLC37A3	1.04255	7.17077e-56
PDP1	1.04224	2.60281e-39
FBXL7	1.04202	1.209e-25
AC102945.2	1.04143	0.0256022
SPDYE2B	1.04027	0.0320162
CD72	1.04026	6.65787e-06
LNCSRLR	1.03928	0.000327357
PNRC2	1.03919	3.38682e-29
MT1E	1.0391	5.09588e-21
NLGN4X	1.03863	0.01325
IPO7P2	1.03757	0.0314656
PIM1	1.03747	4.80359e-06
BAHCC1	1.0369	3.3636e-13
ADAM17	1.03572	5.49563e-27
CLIP2	1.03444	2.03998e-14
GUCD1	1.03437	7.0303e-30
HIST4H4	1.03363	0.000504015
MSL3	1.03355	7.20923e-66
MICALL2	1.03217	4.22468e-14
LACTB	1.03116	1.85549e-23
BX323845.3	1.03085	3.83334e-08
PRDM8	1.03068	3.56143e-09
AC005050.1	1.02942	0.0270276
UBA6	1.02907	4.49471e-35
PAQR8	1.02526	0.00168547
ARHGAP20	1.02521	1.77948e-09
FAM47E	1.02454	0.0230571
SUMO4	1.0243	0.0156831
EN1	1.02312	5.42954e-23
FPR1	1.02305	0.00255728
B3GALT2	1.02215	7.92833e-07
AC108010.1	1.02174	0.000575157
PSME1	1.02142	2.78903e-91
AP001347.1	1.02126	1.16513e-05
RIPK3	1.02115	4.56845e-19
ZEB2	1.0208	2.86362e-44
GTPBP2	1.01988	2.55666e-15
LMO4	1.01944	5.28189e-48
AL121603.2	1.01927	0.00318127
FUT4	1.01927	2.24179e-05
BTN2A1	1.01917	1.49092e-50
RHBDL2	1.01896	1.89322e-10
ETV6	1.01863	1.42697e-35
STOM	1.01749	4.57121e-51
MEIS1-AS2	1.01656	0.0040399
PPM1L	1.01552	0.0171955
BMPR2	1.01497	1.45356e-43
SRSF12	1.01423	0.00916539
PIK3CD	1.01408	2.07698e-09
WNT4	1.01339	1.14614e-05
RPS6KC1	1.01311	1.37879e-54
AL359762.1	1.01288	0.00349292
HEG1	1.01285	2.29819e-28
PNMA2	1.01279	1.03808e-05
XLOC_007942	1.01178	0.0241948
UXS1	1.01161	1.72642e-22
AIDA	1.01123	2.55811e-26
AL353625.1	1.01079	0.0202484
LINC01293	1.0104	0.0351329
AC123595.1	1.00965	0.0207015
RND3	1.00879	2.15118e-19
FAR2	1.00771	2.59217e-09
HIST1H3H	1.00742	8.897e-08
GLI3	1.00703	5.04224e-20
ARMCX1	1.00598	3.55623e-47
BTG3	1.00592	1.04897e-32
LRCH4	1.00446	0.0100977
SLC7A8	1.00428	1.6275e-15
APBB2	1.00258	1.21533e-34
TOR1AIP1	1.0018	2.43366e-31
ADGRL2	1.00162	1.05366e-19
AL355488.1	1.00155	0.0391958
HSPA1A	1.00083	1.88531e-33
IL1R2	1.00078	0.0303098
OSBPL6	1.00023	1.20859e-25
PLAT	0.999515	6.4838e-22
NRBP1	0.998765	1.20416e-53
ZFPM2-AS1	0.997057	0.0135361
ADRB2	0.996122	1.53289e-07
LINC01592	0.995449	8.58162e-08
SLC44A3-AS1	0.994608	0.000308526
PLA2G4C	0.994499	7.40834e-15
GANC	0.993708	4.37229e-54
TINF2	0.993138	1.75339e-71
MR1	0.993034	8.25482e-53
UBR2	0.992979	4.63835e-33
PRPF3	0.992609	4.34579e-32
NUP160	0.991918	2.17198e-27
PLEKHF1	0.991889	6.86706e-09
SLCO2A1	0.990217	0.00386172
SLC9B1	0.990162	0.000107989
ZNF600	0.988238	5.62966e-21
PNRC1	0.987767	2.37857e-14
GPR161	0.987589	1.19203e-21
KDM4D	0.986627	0.000579469
RAB9A	0.985021	2.47883e-31
AL049776.1	0.98409	0.0355574
SH3PXD2B	0.982709	1.35362e-19
AC093157.2	0.982529	0.0132266
GKAP1	0.982354	0.0412027
NDUFA9	0.981802	1.08079e-43
TIAM2	0.981545	1.12609e-17
AC003092.1	0.981026	0.0149683
WWC3	0.980981	3.0142e-27
RILPL1	0.979667	3.87598e-20
HOXB4	0.97954	5.25835e-06
CAMK1D	0.979391	1.10327e-09
BOC	0.9788	1.23561e-16
NFE2L3	0.978605	0.00311272
AC138392.1	0.977072	2.35634e-10
MUSK	0.976407	0.0233426
CALCOCO2	0.976368	2.82395e-100
FGFR1	0.976272	1.07775e-28
CADPS2	0.97617	1.84707e-06
AC068860.1	0.975713	0.0338048
AC005736.1	0.975287	1.52364e-10
SRGAP2	0.974924	1.63483e-32
OAF	0.97491	9.00208e-26
CDC42EP2	0.973679	2.10771e-05
MRPL32	0.972255	1.65825e-29
DOP1A	0.972023	2.45184e-09
MKRN1	0.971993	6.09068e-22
MTMR1	0.971087	1.23587e-23
PILRA	0.971025	0.00733148
PARP4P1	0.970484	0.0135112
FST	0.969114	6.74993e-38
EEF1AKMT3	0.968373	3.51987e-41
AC009404.1	0.968033	1.44096e-10
ITPR2	0.96615	3.24064e-27
VRK2	0.9652	8.12871e-57
ABCD1	0.963917	2.89413e-12
ARHGAP17	0.960797	1.67941e-30
PLEKHA8P1	0.96012	2.38887e-06
TOP1	0.959824	2.7135e-31
LRRC37A4P	0.958767	0.00129853
PLP1	0.958046	0.00874936
AC099048.1	0.95679	0.0322315
IL4R	0.956696	1.51302e-20
MFHAS1	0.956575	1.4297e-11
EGFR	0.956548	1.52547e-22
LINC00323	0.956397	0.0194073
WWC1	0.95587	0.00405489
TBC1D16	0.955768	1.03695e-14
NCF2	0.955421	0.000704242
ARHGAP31	0.955407	3.52766e-22
HLA-A	0.95372	3.72216e-45
SFI1	0.953633	1.32561e-17
SULF1	0.952604	2.00879e-38
PTPRA	0.95194	6.86077e-32
LCP1	0.951566	0.00807237
FAM71F2	0.951034	0.00309069
C6orf62	0.948269	1.30579e-29
OLFML1	0.948033	2.4596e-14
[truncated: 2,611 more rows]

## Sheet: IFNG HC
Gene	log2FoldChange	padj
IDO1	13.2158	4.49484e-126
CXCL10	12.4702	1.81362e-120
CCL8	12.0044	9.94763e-125
CXCL11	11.4327	2.01684e-98
CXCL9	11.3805	2.00105e-110
RSAD2	10.593	2.23031e-121
SELE	10.2077	0.00268702
SSTR2	10.0423	6.41857e-107
ITK	9.71121	1.31918e-67
CMPK2	9.61856	1.71608e-106
APOL4	9.60041	5.01628e-93
LGALS17A	9.55108	1.78923e-133
FAM107A	9.50908	6.20127e-78
GBP1P1	9.19384	3.16718e-167
GBP4	9.03576	4.40018e-291
IRF8	8.96243	1.48069e-33
OASL	8.69865	1.01129e-66
GBP5	8.64093	2.94191e-178
GBP6	8.46858	6.1651e-72
OAS1	8.46021	9.68957e-120
AC007991.2	8.42855	3.63521e-78
SLAMF8	8.08018	1.08862e-55
AC007991.4	8.02679	1.1071e-78
IFIT2	7.99986	0
CIITA	7.88929	5.07923e-105
GJA4	7.74125	3.02955e-71
GSDMC	7.49838	2.63071e-53
CX3CL1	7.44637	7.40551e-41
BATF2	7.2335	8.74941e-187
LCP2	7.16127	4.01266e-27
IFIT3	7.13087	0
GBP7	7.04365	1.15826e-48
FYB1	6.87211	6.65486e-31
CCL7	6.8321	2.27573e-116
MX1	6.82919	0
IFI44L	6.82772	3.06813e-174
ADGB	6.82165	9.7505e-54
SOCS1	6.55682	6.0055e-110
TNFSF13B	6.54355	6.74116e-118
SECTM1	6.53762	3.25673e-94
IL18BP	6.52179	4.24664e-276
CEACAM1	6.40448	2.2989e-46
TNFSF10	6.32261	4.07738e-113
AIM2	6.26067	5.40142e-44
IFI30	6.22795	4.24227e-48
IRF1	6.15923	0
PIK3AP1	6.15249	2.08993e-41
OR52K3P	6.03319	1.75409e-31
BATF3	5.96652	1.18389e-74
TOMM20P2	5.85248	5.74619e-24
GCH1	5.84627	7.85558e-46
ZBTB16	5.84267	2.63149e-19
RFPL4B	5.81888	3.0506e-32
SLFN12L	5.8086	9.8808e-38
GBP1	5.75037	0
CD7	5.7436	1.91807e-49
TEX29	5.70307	1.52441e-33
EXOC3L1	5.63123	1.66705e-45
BANCR	5.59427	3.41587e-14
ETV7	5.57188	4.55655e-289
RARRES3	5.54781	3.86089e-199
CD274	5.53278	5.31074e-160
CLCA3P	5.34002	6.74208e-19
IFIH1	5.3049	7.98472e-236
APOL1	5.24903	1.29274e-159
TCHH	5.24777	1.09214e-18
CTSS	5.1594	1.62137e-118
MX2	5.15523	1.50303e-98
RORB	5.10181	1.26654e-16
NOD2	5.05922	2.36092e-27
NTRK1	5.03379	2.61453e-18
XIRP1	5.0105	9.37063e-28
SLC26A4-AS1	5.00839	4.51943e-16
FAM84A	5.00823	4.42423e-76
OAS2	5.00754	1.13474e-273
STEAP4	5.00185	6.83534e-44
PCDH17	4.98552	2.36241e-22
USP30-AS1	4.98475	1.53173e-37
DDX58	4.95193	0
AC061992.1	4.9239	2.38411e-19
ICAM1	4.91435	8.40602e-90
AL157871.2	4.89748	6.40524e-25
XLOC_000133	4.89679	1.7176e-28
APOL3	4.89363	8.65287e-253
G34931	4.86811	1.78368e-17
SFMBT2	4.84498	1.49879e-21
TBX21	4.82831	4.75187e-07
APOL2	4.82355	0
RTP4	4.81815	3.16552e-139
EPSTI1	4.81373	7.52813e-281
CCL2	4.75583	5.80166e-89
XLOC_005593	4.69007	5.86841e-11
AP001610.1	4.60977	1.73216e-12
XLOC_001195	4.59132	8.74478e-40
AC015911.3	4.56875	3.04011e-08
PCLO	4.54175	1.38083e-18
XLOC_000283	4.53235	2.14902e-22
Z84484.1	4.52775	8.20015e-18
G34929	4.46965	1.95848e-20
AC009950.1	4.46794	7.49714e-29
RN7SL315P	4.44153	1.6815e-13
AC099063.4	4.42659	3.11317e-12
C3AR1	4.38999	2.16144e-22
PLA1A	4.35557	2.69743e-19
CCL13	4.34561	9.66117e-79
IFIT1	4.33526	2.72957e-136
PLEKHS1	4.30211	2.64753e-22
PARP14	4.28464	0
C20orf141	4.27178	1.16573e-17
TRIM31	4.2651	7.12154e-08
GIMAP2	4.2569	2.86904e-47
OAS3	4.20759	3.74998e-143
NFAM1	4.20695	5.51845e-06
AC015911.7	4.18543	7.49193e-07
HERC6	4.17737	2.5963e-256
KRT18P22	4.15658	9.86715e-07
LRRTM2	4.14091	2.12621e-61
GBP2	4.11035	1.51514e-230
GRIP2	4.09951	3.19603e-30
IFIT1B	4.09444	0.00045644
BCL2L14	4.08204	6.07861e-24
FCRL6	4.02283	4.45243e-07
IL1RL1	4.01356	1.40975e-50
LINC02574	4.00424	7.68466e-09
CA2	3.9863	1.4944e-07
TNFRSF8	3.98361	8.28314e-12
IFI44	3.98336	1.03087e-224
AC011997.1	3.95955	0.0028195
LIPG	3.93764	1.43305e-39
PLSCR1	3.93051	0
USP18	3.92967	1.40357e-181
WARS	3.92715	0
NOS2	3.91393	0.00591247
SAMD9L	3.89789	5.75813e-302
AC012020.2	3.89173	2.50386e-11
HLA-DOB	3.87639	1.72244e-16
MMP25	3.87032	3.94249e-14
ATF3	3.85481	1.67382e-139
TAP1	3.84191	9.37784e-102
DPYS	3.82948	4.92979e-09
IL4I1	3.82311	5.04531e-21
BMP7	3.81938	0.000169092
SUSD4	3.80197	3.43909e-17
PLCH1	3.79313	9.45596e-13
RNF19B	3.79077	3.78525e-99
AC093063.1	3.78156	0.000158882
RHOH	3.77389	9.98938e-15
RND1	3.76791	4.04793e-16
CCL11	3.73929	5.77641e-32
IL33	3.73541	1.90995e-21
GALNT3	3.73177	3.68562e-46
AC011511.5	3.7162	1.02329e-05
IL31RA	3.69946	1.39354e-14
BST2	3.68301	4.05781e-44
KIAA0040	3.65285	4.00745e-55
SMTNL1	3.64829	2.1142e-08
IL15RA	3.63414	1.57187e-130
AL590438.1	3.63143	3.89743e-08
HERC5	3.62959	7.32063e-24
AC245014.3	3.61135	3.17723e-10
ZNF878	3.59531	4.06399e-11
TLR2	3.59313	4.44157e-07
HELZ2	3.58819	3.05574e-119
WDR17	3.58799	1.41853e-06
CAND2	3.58023	6.84941e-22
TMEM140	3.57498	3.53398e-185
AC083949.1	3.57415	2.84161e-11
HLA-DMB	3.56737	2.04817e-10
SEMA3E	3.56263	3.00103e-14
SEPT4-AS1	3.56115	8.66156e-14
SOCS3	3.55411	1.67201e-60
IL22RA1	3.5498	3.1475e-22
ZMYND15	3.54944	0.000152367
TESK2	3.54395	1.81898e-91
PPP1R2P1	3.5436	1.5865e-06
BEST3	3.54169	1.5455e-11
SPTLC3	3.53228	2.82133e-27
AL157871.3	3.52617	6.59685e-143
AC004551.1	3.51045	0.00502739
NUP210	3.50673	1.8709e-10
AC018644.1	3.49328	1.55402e-18
AL353746.1	3.48712	0.0229928
BTC	3.47474	2.81411e-08
CD38	3.47447	5.8656e-05
XAF1	3.46824	2.06992e-229
PRAL	3.46679	2.77417e-11
AC083837.1	3.46285	1.89217e-08
JAK2	3.45846	1.21633e-142
TLR3	3.44537	1.0526e-59
DDX60	3.42879	2.01338e-209
FZD5	3.41156	2.34545e-33
HTR7	3.41113	6.25879e-09
APOL6	3.39718	8.0834e-210
CLDN23	3.3773	1.85458e-14
AC131649.2	3.37256	8.30952e-05
FAM124A	3.37236	8.6245e-22
THPO	3.37147	1.53174e-05
IRF7	3.36291	4.09993e-104
PDZK1IP1	3.35782	1.62947e-10
SHC4	3.35262	1.03926e-37
IGHEP2	3.3501	1.96296e-19
ICOSLG	3.34563	1.548e-13
STX11	3.31972	4.72126e-51
AC112496.1	3.31701	1.62405e-07
ARAP2	3.31674	6.69372e-12
ANO4	3.31134	3.7162e-60
LINC00525	3.30378	8.28441e-21
LAP3	3.27994	1.60678e-250
TLR5	3.27973	1.97759e-10
C5orf56	3.26522	3.79693e-82
HSPA6	3.26067	4.05007e-06
SP110	3.24446	0
FCGR2A	3.24341	1.22092e-07
AC069528.2	3.24012	6.48e-11
SLC19A3	3.23804	0.000899132
CASP1	3.23452	1.28285e-127
CRISPLD1	3.23375	1.65745e-21
KMO	3.22335	2.79027e-07
LINC02328	3.22278	1.12235e-11
G14029	3.2176	5.38526e-18
TTLL6	3.21435	0.0215422
LINC02068	3.21356	0.000416083
SAMHD1	3.20845	0
PSMB9	3.20274	5.44038e-222
AC034105.3	3.19667	0.000402901
C5AR2	3.19107	3.4762e-18
PKN2-AS1	3.18975	7.47609e-13
CSF1	3.17521	1.00245e-96
THEMIS2	3.14737	2.13872e-133
MTCO1P11	3.12672	0.0026911
CALHM6	3.11848	9.1978e-29
CLIC2	3.11781	6.1749e-45
MTND1P11	3.11752	6.37506e-05
WNT9B	3.11293	0.0187929
INSL6	3.11212	1.10971e-18
TFEC	3.09266	0.00398342
PRRG4	3.09226	1.07044e-07
MLKL	3.09073	3.45262e-277
GVINP1	3.08572	1.12758e-17
LINC01141	3.08386	0.0182418
DTX3L	3.08065	5.7328e-168
AFAP1L2	3.08055	1.0441e-24
IFI6	3.07063	5.76394e-144
ANXA2R	3.05853	2.56938e-101
GADD45G	3.04638	6.2943e-08
PARP12	3.04236	5.05261e-95
TRAPPC3L	3.04128	7.29936e-20
C17orf47	3.03831	7.77384e-05
INSRR	3.03514	2.19349e-13
TAP2	3.03152	8.48828e-125
IL12RB1	3.02302	5.6723e-07
AKAP12	2.994	1.38298e-86
IGFLR1	2.99129	1.20653e-15
AC005549.3	2.98802	7.74158e-08
GCNT3	2.98794	0.0100395
DTX4	2.98705	5.24417e-39
SBK3	2.98326	0.00754397
CD74	2.98289	2.20723e-16
ADAMTS3	2.98153	2.92246e-11
LYPD5	2.98088	3.93471e-18
AL592546.1	2.96965	1.52674e-07
AL135818.2	2.96934	6.12691e-05
MTCO3P11	2.95877	0.0147479
TRIM25	2.95322	8.69667e-281
TRIB1	2.94275	9.82985e-19
ARL9	2.94227	2.48935e-27
HMCN2	2.93653	0.000131931
AC007728.2	2.93324	8.51415e-16
HTRA4	2.9321	0.00239878
CLEC1A	2.93175	8.7964e-19
LRCH2	2.93142	1.35873e-51
TYMP	2.93114	9.24515e-49
XLOC_004803	2.93037	2.93456e-196
TRIM21	2.92975	0
MMP25-AS1	2.91805	2.37545e-45
XLOC_000340	2.90911	2.74137e-08
CA11	2.90444	1.67098e-21
AC115522.1	2.89677	0.00144086
ISG15	2.89394	9.05668e-144
AC004837.2	2.89215	4.91996e-08
SH2D2A	2.89067	5.93858e-13
PMAIP1	2.89043	6.40232e-176
LGALS9	2.88801	8.77121e-26
AC009949.1	2.8871	3.5174e-07
CCK	2.88693	0.00311191
PTPRZ1	2.88445	1.59606e-06
AC083837.2	2.88268	3.17744e-33
RNF213	2.87962	6.56504e-211
LGI2	2.86806	0.000921898
XLOC_011309	2.86753	2.70742e-27
AL133268.4	2.86716	0.000756612
IFI35	2.85808	9.23728e-194
RPARP-AS1	2.8539	5.82179e-30
RGS17	2.85352	1.769e-31
P2RX7	2.84359	4.11597e-30
RN7SL834P	2.84194	9.04252e-09
ANGPTL4	2.8375	6.1897e-57
PARP9	2.82536	0
CFAP206	2.81221	0.00329985
C4B	2.80961	4.91115e-09
GBP3	2.79502	3.74496e-124
AC124319.4	2.79016	2.92633e-16
ANGPTL1	2.78896	1.35437e-44
KYNU	2.77977	6.47972e-05
PTPN6	2.77969	0.00388969
SLC12A7	2.76857	2.35616e-41
AL357054.4	2.76021	2.20347e-22
ISG20	2.75707	1.843e-56
PDSS1P1	2.74493	0.00303107
DHX58	2.73856	1.81351e-69
AC040162.1	2.7316	5.54831e-41
BATF	2.71477	0.0484306
AC073264.3	2.69243	7.12535e-11
COL27A1	2.68798	2.42575e-75
TCAF2C	2.684	9.45575e-05
C1orf226	2.67355	0.00238054
CETP	2.67214	5.89614e-07
AC116366.1	2.66536	2.69838e-16
NAMPTP1	2.66329	7.85498e-68
RBM47	2.66312	4.92229e-62
CISH	2.65574	7.60585e-19
EIF4A2P1	2.65038	1.40549e-10
G32068	2.64293	0.00147127
ZNF267	2.62866	1.3502e-222
GK-AS1	2.6279	0.00594796
RAB20	2.62217	3.94779e-45
C22orf31	2.60768	0.010847
CR1L	2.60537	0.0106189
MTCO2P11	2.60436	0.00411972
AL445490.1	2.57938	0.00632207
ZC3HAV1	2.57594	2.55941e-83
XLOC_011308	2.5746	0.0337862
TRAFD1	2.57029	1.20579e-81
AC012020.1	2.56942	0.0061933
ZNF467	2.56244	1.7486e-06
SLC28A3	2.55937	5.70377e-12
IFNLR1	2.55441	0.00132149
XLOC_004881	2.55183	5.28834e-16
ASPHD2	2.54774	2.40897e-52
XLOC_012049	2.54088	3.77508e-15
LINC00944	2.54027	1.15175e-05
MYB	2.53938	8.91358e-06
AC005291.2	2.5342	1.25149e-05
AL645939.5	2.53406	6.12008e-09
DDX60L	2.5326	5.69229e-80
CA3	2.53046	3.96413e-05
PRDM16	2.52725	4.00974e-12
AC099343.2	2.50452	0.0250903
AP003119.3	2.50114	2.96713e-08
NAMPT	2.49881	1.27036e-154
P2RY6	2.49739	1.74829e-18
HSPA8P11	2.48615	0.000261938
SERPINB2	2.4855	3.60548e-38
MCTP2	2.48025	1.28267e-31
XLOC_002032	2.47014	9.94152e-05
HLA-DOA	2.47006	0.000107128
TDRD7	2.46548	3.51674e-74
XLOC_006263	2.45208	1.31967e-19
NLRC5	2.45104	5.25221e-144
NMI	2.45009	1.51388e-147
AC099811.3	2.4461	2.86962e-09
TCAF2	2.44081	1.60609e-70
WDFY4	2.44027	0.00222353
CFHR3	2.43592	5.01948e-05
VWA3B	2.42973	0.0403938
TEX14	2.42939	1.01173e-13
KIF5C	2.4283	1.88649e-31
LMO2	2.42746	0.000109014
ACSL5	2.42658	4.69642e-34
AC083805.1	2.41842	1.27892e-05
4-Sep	2.40455	7.61629e-83
STARD8	2.40261	4.71196e-15
STK25P1	2.39602	0.000127114
CASZ1	2.3931	1.21173e-06
IL1R2	2.38614	1.64885e-07
AL355102.1	2.38268	0.000125335
HGC6.3	2.36453	0.0478404
SLC12A1	2.36021	0.00268827
INPP5J	2.35814	0.0028323
GUCY1A1	2.35604	2.67197e-08
RSPO2	2.35515	6.77669e-05
RHBDF2	2.35464	9.48368e-31
XLOC_009135	2.35154	2.68335e-09
KLHDC7B	2.34588	0.00121506
SLC1A3	2.34304	6.94332e-34
IFI16	2.34096	8.85962e-130
CHRNA1	2.33678	3.00344e-06
MARVELD3	2.32538	1.25149e-05
PROX1	2.31501	4.59613e-06
RSPO3	2.31271	1.2569e-30
PAIP1P1	2.30949	0.000914145
IKZF2	2.30918	5.56825e-31
RGCC	2.30829	2.18858e-20
KCTD14	2.3068	1.08208e-22
ZBED6CL	2.30486	1.97614e-06
AL158166.1	2.30273	0.000917303
SAMD9	2.30268	2.75182e-76
PSMB8	2.30059	1.50385e-115
RNF144A	2.29776	1.32885e-06
CFH	2.29695	1.76745e-42
LZTS1-AS1	2.29652	0.00526252
VSNL1	2.28375	8.0927e-11
G39662	2.27681	3.55158e-07
PCDH9	2.27668	2.05513e-79
ANK3	2.25731	9.36674e-06
GJB5	2.25696	0.0105242
PML	2.2502	3.74802e-55
FBXO39	2.24919	0.0111659
CASP17P	2.2366	9.73582e-16
S1PR3	2.23176	1.32728e-28
AL133445.2	2.22993	0.0012852
PARP10	2.22947	1.45455e-16
XLOC_006088	2.22069	1.47166e-10
CARD16	2.21834	1.13944e-43
NTRK3	2.21685	5.03307e-08
XLOC_002477	2.21583	0.017108
AL672207.1	2.2143	2.88268e-08
XLOC_000895	2.21276	0.0125949
AC021237.1	2.20953	0.0217799
EID3	2.20678	2.168e-100
TOGARAM2	2.20618	0.00142897
AL590648.3	2.20334	0.0382752
ZNFX1	2.20165	7.24649e-66
AC104083.1	2.19905	0.018982
IL15	2.19654	8.36976e-64
VCAM1	2.19263	7.45874e-17
C4orf36	2.18312	0.000690882
NGF-AS1	2.17944	5.63648e-06
DDO	2.17373	6.46039e-06
SLFN11	2.1677	2.86935e-87
RGS16	2.16354	4.7589e-19
GAB1	2.15859	5.58526e-43
ZNF114	2.15439	8.28161e-05
CHRDL2	2.15425	0.00325296
CCDC68	2.15397	0.0106941
TCIM	2.14703	1.09516e-14
DEPP1	2.14659	4.33294e-53
AC010619.2	2.14146	0.0375124
XXYLT1-AS2	2.14146	0.000173172
BDKRB1	2.14102	4.01182e-18
MAFB	2.12061	2.85291e-35
MSX1	2.11946	3.7057e-50
C2	2.11577	3.50356e-19
IRF2	2.11399	8.54469e-161
GLUL	2.11037	3.06866e-58
CA13	2.10157	1.15694e-27
RN7SL600P	2.09667	0.000411348
RGMA	2.09457	2.34725e-09
MMP27	2.09079	0.00355199
ZNF415P1	2.08729	0.0068944
C19orf66	2.08728	5.20313e-75
AL353583.1	2.08472	0.014183
AC083862.2	2.08254	0.0109751
UBE2L6	2.08136	5.37654e-102
TNFRSF1B	2.07978	2.24464e-17
C4A	2.07942	2.39865e-06
APOBEC3G	2.07081	6.60835e-61
AL512274.1	2.06636	0.0297231
AL137847.1	2.06369	0.00354156
DLL1	2.06273	2.22745e-06
TCAF2P1	2.05932	0.00253396
GPR68	2.05443	3.81069e-23
BDKRB2	2.05187	1.8717e-32
RASEF	2.04933	0.0049554
BTBD11	2.04822	3.7765e-05
PYGM	2.0476	0.00281571
ARHGAP20	2.04334	6.6495e-16
AL049825.1	2.0426	2.41345e-06
RCVRN	2.04239	0.0055261
IFIT5	2.04173	4.50485e-193
PCDH19	2.03977	6.16707e-13
HELB	2.03919	3.85672e-22
IL7	2.03842	8.58243e-40
IL18R1	2.02703	9.25316e-13
IFITM1	2.02603	1.29973e-38
RNF122	2.02171	8.52027e-20
AC080014.1	2.01895	4.71143e-05
AC079210.1	2.01817	2.01378e-06
AL354732.1	2.01658	9.90916e-13
CLMN	2.01656	3.02995e-06
HOXC-AS2	2.01516	1.10449e-90
ART3	2.01302	0.000307847
LINC00222	2.01253	0.000108736
HLA-DRA	2.00933	2.28927e-05
CASP7	2.00816	0
SPNS2	2.0054	0.0321446
KIF5A	2.00034	2.23638e-13
GK	1.99897	2.25748e-49
ADCY5	1.98677	5.7201e-06
SLC25A28	1.98607	1.43885e-50
GUCA1A	1.98458	1.16787e-06
SLC37A1	1.97775	2.72375e-15
HAVCR2	1.97108	0.00980825
AQP3	1.96872	6.55685e-09
HMGB1P3	1.96782	0.000175923
G39661	1.96715	0.000355317
PLCG1-AS1	1.96573	0.00197037
SLFN5	1.95989	1.29916e-76
NUDT10	1.956	3.10572e-17
SNRPGP5	1.95276	0.000389737
GLULP4	1.95154	0.00168586
SLFN13	1.95048	5.94184e-18
CPNE8	1.94844	8.37333e-39
RGS20	1.94395	4.3992e-32
IL1RN	1.94039	0.0100074
RUNX3	1.94	7.59657e-58
SAT1	1.93669	3.29148e-38
AC079209.1	1.93496	0.00148644
CAPN3	1.93476	0.000263434
XRN1	1.93295	5.83231e-223
SIM1	1.93137	3.17446e-36
AL158166.2	1.9293	0.0405564
LZTS1	1.92584	4.33047e-12
PTGS2	1.92562	1.71154e-18
GFRA2	1.92558	1.0763e-05
NOD1	1.91673	7.31047e-25
GMPR	1.91536	1.43056e-35
NIPAL4	1.91503	8.50343e-05
NUDT11	1.91104	3.04374e-128
FBXO6	1.90755	2.28158e-48
RASGEF1A	1.89774	4.16993e-10
LINC01482	1.89688	3.01238e-07
FGFR3	1.89343	0.00100312
A2M	1.8927	3.92269e-35
AC104695.2	1.89177	9.74227e-08
LIFR	1.89056	3.91426e-38
SLC15A3	1.89012	6.25838e-23
SLCO5A1	1.88606	0.000102043
BAK1P1	1.88536	4.6525e-06
STAT1	1.88416	3.79548e-62
HAS3	1.87985	1.06517e-16
MICB	1.87914	7.46153e-75
AOC3	1.87185	0.0235727
AC099548.2	1.8717	5.93858e-13
GPR63	1.87077	0.000762765
ITGA2	1.86715	4.50847e-61
AL135818.1	1.86658	0.000671618
TRIM22	1.86645	3.45646e-96
XLOC_004197	1.86591	4.83958e-06
MYD88	1.86076	1.19331e-51
MDGA1	1.85991	4.88588e-19
ABCC11	1.85851	0.00869866
LINC01232	1.85845	1.22628e-15
DEXI	1.85549	6.23599e-06
TRIM14	1.84465	5.45482e-57
ACSM5	1.84163	9.36674e-06
RET	1.84098	6.65732e-05
TRPC3	1.83859	3.08122e-05
RPS6KA1	1.8385	9.61778e-06
RASGEF1B	1.83704	0.0473338
AL603832.1	1.83676	0.00012717
IL32	1.83233	2.67617e-25
HLA-DRB5	1.82968	0.000371268
FAM160A1	1.82499	0.00843168
RIPK2	1.81918	3.01776e-59
KCNE4	1.81657	1.35939e-22
NT5C1B	1.81545	0.00112359
PTGES3P1	1.81487	3.75674e-16
XLOC_013547	1.81458	2.20612e-21
AC068993.1	1.81135	2.57583e-06
PSMB10	1.80856	8.63506e-30
SYTL3	1.80701	5.49881e-10
AVIL	1.8028	9.32881e-29
BBOX1	1.8017	0.000908551
RALA	1.80091	1.87979e-102
CP	1.79942	0.0013449
XLOC_004198	1.79831	2.40205e-14
SBNO2	1.79647	3.45719e-31
XLOC_006144	1.793	2.14488e-05
LRRC61	1.79243	0.000123692
TRIM17	1.78613	1.56739e-06
MAP7D2	1.78565	2.62752e-07
HAPLN3	1.78363	3.59474e-18
SNX10	1.78334	0.0282969
DGKB	1.78078	0.00187144
SLC2A5	1.77726	5.19046e-08
XLOC_005681	1.77535	1.2549e-14
SIX1	1.77056	5.42249e-52
AL162274.1	1.76359	0.019022
DGKG	1.7605	0.000931937
ZPLD1	1.75994	0.0103338
RNF114	1.75731	7.55644e-149
AC008429.2	1.75417	2.42939e-10
RAB17	1.75252	0.0072657
AC072022.2	1.7492	7.20418e-07
CLIC5	1.74796	0.00109642
AC116667.1	1.74732	1.3881e-06
EBF3	1.74328	1.69352e-08
GPR65	1.73868	1.74117e-05
PHACTR3	1.73804	1.93466e-15
PANX1	1.73529	2.82072e-43
MCUB	1.72584	1.28179e-56
CNGA3	1.72491	0.000243813
CPNE5	1.72238	3.12541e-06
SYNE2	1.71708	6.3992e-40
G39663	1.7154	0.000352332
OGFR	1.7125	1.08887e-15
MBP	1.7076	5.1954e-14
TNFAIP2	1.70626	1.41567e-13
PATL2	1.69728	0.000423526
IL1RL2	1.69681	5.89695e-06
XLOC_008957	1.69527	0.000186406
BTN3A3	1.69277	5.11791e-83
LINC01990	1.69213	0.0203422
TEAD4	1.69012	1.28055e-21
AL021707.6	1.68714	2.4883e-09
LDLR	1.68694	7.76278e-29
KRT18P4	1.68639	0.00225551
DNAJA1P3	1.68311	0.000115234
PIP4K2A	1.68234	1.27643e-38
RBCK1	1.68207	2.17398e-69
PARP15	1.67954	6.96584e-06
SERPINB9	1.6762	1.20636e-29
CCDC162P	1.67538	0.00315437
TMEM30B	1.67394	0.000182256
AC067945.1	1.67221	3.39883e-06
AC015912.3	1.67206	1.34698e-23
SRD5A3-AS1	1.67139	1.19456e-07
GRAMD2A	1.67138	0.0179844
STAT2	1.66831	3.2125e-44
SERPING1	1.66153	3.38478e-41
MIR29B2CHG	1.65926	2.4478e-07
SP100	1.65567	4.90731e-229
WBP1LP2	1.65293	1.67307e-17
AC244021.1	1.65258	0.000591542
PLB1	1.6511	0.00243924
NRN1	1.64855	7.28854e-70
AL355102.4	1.64791	0.00448317
MAP2	1.63849	3.70361e-22
MYOM3	1.63757	0.000539138
G19165	1.63616	0.0452985
PHACTR1	1.6359	1.0044e-14
TOP1	1.63547	1.73485e-79
DUSP5	1.63478	1.98517e-15
IL10RB-DT	1.63405	0.000178652
DCSTAMP	1.63396	0.00710861
CXCL16	1.63147	1.98942e-15
G17127	1.63045	4.36482e-14
SLC2A3	1.63004	9.79726e-46
SP140	1.62946	0.0136716
AL359091.2	1.62864	0.0204421
SLC26A4	1.6218	0.000219065
LEFTY2	1.62005	0.0328593
G28274	1.61956	0.0144434
RANBP3L	1.61622	0.000112085
C5orf30	1.61253	3.39954e-33
CPXM1	1.6084	0.000114993
HLA-DRB1	1.60791	4.12968e-06
AP003062.1	1.60611	0.011239
SH3BP2	1.60476	1.59682e-29
TAF4B	1.60011	2.80684e-06
JAK3	1.59755	4.41421e-25
TENT5C	1.5932	0.00313763
GSAP	1.59209	1.02351e-13
CLEC2B	1.589	2.01808e-25
HEG1	1.58529	1.012e-47
NUDCD1	1.58358	9.3488e-95
PAX9	1.58314	1.76243e-05
PPM1L	1.58078	0.000370642
TJP2	1.58062	1.82798e-08
GAREM1	1.57859	3.43745e-11
BISPR	1.57693	0.0037614
TMEM51	1.57399	5.38116e-06
AC125807.2	1.57281	6.06699e-06
TATDN2P3	1.57261	0.000770011
TRIM38	1.57216	1.17197e-107
PRDM1	1.56763	3.64086e-24
APOBEC3D	1.56467	2.14394e-06
PLEKHF1	1.56307	1.26495e-21
PSME2	1.56306	7.34746e-68
AC012651.1	1.56124	0.0327134
XLOC_005900	1.55974	0.00657183
PLEKHA4	1.5564	1.25136e-49
ZFP36	1.55258	3.6156e-24
PHLDA1	1.55186	3.36371e-27
AC116651.1	1.54771	0.00736724
BMP3	1.54747	0.0245863
PPA1	1.54581	7.64537e-107
AC006160.1	1.54412	0.00476115
SNTB2	1.5375	9.10921e-43
GRB14	1.53218	0.00225022
GRAMD1C	1.52763	8.83168e-31
AC097658.1	1.52747	3.06334e-06
GCLM	1.51584	7.12828e-29
TEC	1.51558	0.00104205
AC104389.4	1.50834	0.0284007
PID1	1.50356	7.79988e-41
CASP10	1.5032	1.28883e-35
KALRN	1.49922	7.71072e-25
ACKR2	1.49664	0.0022122
TSKU	1.496	1.14217e-14
FMNL2	1.4955	1.06306e-34
RIMS2	1.49373	0.0018464
TIAM1	1.49077	2.03708e-22
AC060766.4	1.49056	1.91102e-05
CEMIP2	1.4877	9.21008e-61
AC004067.1	1.48762	0.00379137
CMAHP	1.48681	1.33534e-33
ECSCR	1.4849	0.000893321
FEM1C	1.48419	6.66256e-26
CKS1BP1	1.48333	0.00016854
BTN3A1	1.48289	4.06437e-50
ASAP3	1.48256	3.74527e-14
XLOC_010367	1.48243	0.0219073
ARNTL2	1.48125	2.91242e-20
PHOSPHO1	1.47839	0.00996409
KREMEN1	1.47808	1.859e-11
AC116347.1	1.47366	1.43901e-18
N4BP2L1	1.47065	3.97249e-27
CHST11	1.46701	1.29509e-19
PTPN2P1	1.46677	0.0154362
AL136295.5	1.46606	0.00346296
FAM20A	1.46189	7.57768e-18
BAK1	1.4592	1.29847e-14
SUSD6	1.45516	3.47387e-31
PRRG1	1.45284	9.99645e-39
SERPINB9P1	1.44945	0.0101891
RXFP1	1.44731	7.85588e-10
HSBP1L1	1.44513	2.73945e-39
FLT1	1.44366	2.77878e-20
NAGS	1.44282	1.01069e-17
AGBL2	1.44092	0.00436998
ANKRD55	1.43975	2.26127e-09
AC016831.6	1.4353	2.37705e-27
RIPOR2	1.43468	1.53275e-26
FGD6	1.4341	5.34626e-19
RALB	1.43402	6.63039e-91
MGAT4A	1.43327	0.0405532
TMEM121	1.43006	1.60839e-05
FREM1	1.42834	0.027193
PRKAR2B	1.42794	0.000206585
ALPK1	1.4224	1.36773e-41
AC022034.1	1.42024	1.55279e-07
EIF2AK2	1.4156	1.56552e-117
CBR3	1.41505	1.85819e-37
TRIM69	1.4142	2.06089e-73
MAP3K5	1.4123	1.41158e-25
DLX1	1.41095	1.95517e-08
SYNC	1.4099	2.97447e-29
CH25H	1.40967	1.16129e-27
AC016877.3	1.40844	0.0374077
EPGN	1.40795	5.08239e-07
MOB3C	1.40542	3.44743e-31
SLC7A8	1.40192	6.72527e-14
FLJ31356	1.40153	6.23414e-07
ADAMTSL3	1.39993	0.00401392
PKIA	1.39985	0.000374316
BOC	1.39888	7.18962e-20
AC097059.2	1.39537	6.0415e-05
PSMB8-AS1	1.39395	9.58111e-15
PSME2P2	1.39326	2.43518e-10
C19orf12	1.3927	6.65003e-115
PLAU	1.39053	3.89917e-19
HLA-F	1.39024	1.23424e-20
DNAJA1	1.38616	4.12087e-90
ARRDC3	1.38203	1.25946e-15
MOB3B	1.38071	0.000535154
NOCT	1.37641	1.86079e-17
UGDH	1.37624	4.18955e-64
AC005840.2	1.3738	0.00330657
HSPB8	1.37274	1.8493e-21
PAK3	1.37249	0.0206868
AC025048.1	1.37244	0.00210447
AL049776.1	1.37153	0.0128096
ARID5A	1.37097	8.66052e-09
AC104297.1	1.36864	0.0081278
FLT3LG	1.36538	0.000173615
CHRNA5	1.36438	0.00649999
EDNRA	1.36311	6.76588e-14
AC105206.3	1.3623	0.000262435
TMEM173	1.35483	9.12331e-35
RMI2	1.35021	6.8365e-10
GLDN	1.34884	0.000310671
CD47	1.3485	8.64905e-39
PRRT2	1.34819	4.01489e-06
MIR155HG	1.34728	2.41249e-09
AL096855.1	1.34585	0.0425232
CXorf38	1.34358	1.21687e-89
RHEBL1	1.34348	9.4784e-05
CASP4	1.34342	7.25851e-51
MAFF	1.34173	1.93341e-14
AC104162.2	1.33451	2.38367e-07
LEF1	1.33413	3.20034e-07
SLC25A22	1.33401	5.71615e-08
AL356056.2	1.33298	1.05447e-07
AL645929.1	1.33297	0.000511223
NCOA7	1.33093	3.39405e-13
ITPKC	1.33043	3.64583e-19
SORBS1	1.33021	5.12151e-08
AP003119.2	1.32828	0.0305279
CACHD1	1.32613	2.61498e-13
IRF9	1.32502	2.34282e-12
LAMP3	1.3236	0.0138634
APOBEC3F	1.32191	9.55211e-34
GOLM1	1.31775	4.62749e-98
CLIC6	1.31743	0.00618048
CD40	1.31685	1.88354e-30
SQOR	1.31494	6.74547e-43
C21orf91	1.31299	5.93297e-36
LIFR-AS1	1.31268	4.83995e-06
SP140L	1.31211	1.47381e-95
NHS	1.31178	1.04608e-13
AC093567.1	1.31128	0.00917225
LINC02086	1.31055	0.000980995
RNU6-1226P	1.30944	0.0400106
ZCCHC2	1.30905	1.81491e-15
XLOC_001640	1.30815	0.0485026
ANXA10	1.30788	0.0493245
DTNBP1	1.30681	1.10744e-22
ERAP2	1.30369	8.94615e-23
RPLP0P2	1.30243	1.06264e-07
AC022916.1	1.30057	5.59932e-07
MTMR1	1.30017	2.19744e-32
PLEKHA6	1.29714	0.00215548
UNC5C	1.2971	0.019865
AC017002.1	1.29354	7.464e-11
RRAGD	1.29212	0.00391745
MMAA	1.29148	4.55412e-40
PDPN	1.29046	1.77781e-24
ACER2	1.29037	0.00781295
HLA-E	1.28921	9.72944e-40
AL117336.2	1.28875	0.0480681
AC103702.2	1.28708	1.38066e-05
C3orf38	1.28499	5.932e-97
SLC2A12	1.28304	0.0007057
ITPR1	1.28099	9.49334e-13
FBXL19	1.27827	0.0203785
VPS54	1.27792	1.33676e-19
IL12A	1.2739	1.19274e-09
AC013564.1	1.2705	0.0461582
IRX6	1.2669	0.0300372
B3GNT4	1.26483	0.0393559
HRH1	1.26395	7.49083e-18
AC087672.2	1.26369	0.0393729
XLOC_008357	1.26359	0.01814
TMEM100	1.26313	3.9329e-05
FHDC1	1.26241	0.000651056
USP42	1.26191	2.81676e-13
MED12L	1.25831	0.000719499
HEXDC	1.25825	2.26127e-09
NRCAM	1.25688	1.27166e-06
TMEM217	1.25324	2.96654e-09
RARRES1	1.25203	0.000558018
EPB41L4A	1.25126	3.34584e-08
TENT4B	1.25057	2.91361e-27
AC093700.1	1.2485	4.56025e-10
FOXP4-AS1	1.24629	0.0384539
CHRD	1.24561	1.85158e-05
ANK2	1.24433	2.12146e-26
AFF1	1.24307	1.79497e-22
CGAS	1.24271	5.50091e-12
RASAL2	1.24253	1.62052e-93
KLF3-AS1	1.23935	0.0238519
TBX19	1.23373	0.000152571
GCA	1.23282	1.34934e-08
AKAP3	1.23159	0.00404048
ELF4	1.22996	2.28045e-24
AZIN2	1.22676	3.28894e-09
SLC25A25	1.22595	6.9394e-08
VCPIP1	1.22408	2.34894e-48
GUCY1B1	1.22344	8.60705e-15
PSMD6-AS2	1.22218	1.33839e-05
CADPS	1.22032	8.73382e-05
SENCR	1.22024	8.79036e-13
NXPH3	1.21943	3.06296e-06
LGALS8	1.21822	6.87509e-62
LINC02384	1.2172	3.18831e-07
CACNA2D2	1.21683	0.00379137
LPAR6	1.21518	6.4891e-20
KCTD12	1.21477	5.94184e-18
SOD2	1.21299	1.37811e-06
OTUD4	1.21171	3.28608e-61
EMP2	1.21144	2.58319e-52
AC068860.1	1.21001	0.046613
GPR146	1.20755	0.00073373
DLX2	1.20744	2.49001e-05
RIPK1	1.20735	1.22847e-49
NUB1	1.20609	9.59756e-51
ATP10A	1.2059	1.14888e-22
LGI4	1.19871	0.00850768
RAB27A	1.19536	2.59599e-55
CCSAP	1.19392	1.85842e-17
CD14	1.19197	4.74314e-15
TRIM56	1.19132	2.783e-30
CRYBG1	1.19065	3.88591e-11
XLOC_014038	1.19063	0.00185978
CDYL2	1.18964	6.09624e-28
XLOC_003146	1.18882	4.73771e-08
BMPR1B	1.1883	1.16526e-11
CHI3L1	1.1875	0.000347784
TCAIM	1.18711	6.64818e-29
SCYL3	1.18666	9.77294e-21
MND1	1.185	6.14979e-11
HGF	1.18193	0.000783713
ATXN7	1.18056	1.05433e-18
AC007448.4	1.17941	0.0459895
FGF13	1.17673	1.97942e-06
B4GALT5	1.17572	8.60654e-36
VAMP5	1.17515	2.84968e-51
DICER1	1.17445	1.39021e-34
PHACTR4	1.17306	4.60042e-55
AC004754.1	1.17069	0.0246206
GLIS3	1.17028	2.37265e-17
SCML1	1.16698	5.07766e-35
EFCAB12	1.16669	0.0489623
EGFLAM	1.1666	1.15492e-17
AL136295.2	1.16587	0.00763279
AL161421.1	1.16404	0.0443249
AL157394.1	1.16158	5.35373e-06
AP001992.1	1.16114	0.0137505
NNAT	1.16029	0.00909074
G12163	1.16014	0.00165504
CEBPB	1.157	3.75737e-08
AC022467.1	1.15646	0.00136786
FRMD3	1.14777	0.00335868
SELPLG	1.14625	7.41249e-11
AC093908.1	1.14596	0.000910973
FAM167B	1.1452	1.11949e-07
LRRC66	1.14282	0.00148943
AL355355.1	1.14189	0.0128612
DDX23	1.14171	3.51946e-12
BAZ2A	1.14112	4.21176e-21
ZFPM2	1.14023	8.77883e-05
FGL2	1.13996	0.0110506
RUBCNL	1.13947	5.28115e-05
LINC01943	1.13885	1.38583e-16
HIVEP1	1.13805	1.85432e-22
RBMXL1	1.13517	1.16295e-55
N4BP1	1.13419	2.10026e-29
PCDH7	1.13374	2.86349e-10
CDC42SE2	1.1326	1.79916e-31
C3	1.1295	0.000193962
RAB38	1.12906	7.95001e-05
DOCK10	1.12895	1.66347e-37
PFKFB3	1.12732	1.39577e-12
CTNNBL1	1.12716	1.27735e-55
TNFRSF14	1.12685	1.35039e-10
KSR1	1.12433	4.81796e-06
C12orf4	1.12425	2.71284e-41
PARP8	1.12386	1.68647e-24
CDC42EP4	1.12076	1.34765e-15
PTPN2	1.12074	8.42399e-64
AK4	1.11999	7.94057e-59
FAM177B	1.11996	0.000734723
JUN	1.11963	2.91999e-08
ST6GALNAC2	1.1191	0.000599948
SLC2A14	1.11754	0.0149701
NBN	1.11306	5.56713e-53
MCHR1	1.11111	0.00803057
PDE4B	1.10889	6.01563e-23
SLC37A3	1.10758	1.50255e-35
SIN3B	1.10669	8.46528e-21
FRMD4B	1.10562	0.000847468
RAB3IP	1.10208	8.24334e-12
TRANK1	1.10166	3.42608e-13
LY6E-DT	1.10157	4.17929e-11
SPATA13	1.10157	2.27579e-20
ADAMTSL4-AS1	1.10111	0.00257219
PFKFB4	1.10019	4.63139e-07
LPIN1	1.09925	1.35267e-30
AL353625.1	1.09895	0.00695551
AC005532.1	1.09757	0.00425554
FST	1.09757	3.01322e-14
AL031775.1	1.09731	2.73533e-06
SYT15	1.09647	3.75644e-07
CYP7B1	1.09524	0.00257576
TRIM26	1.0934	1.55687e-09
KLHL21	1.09159	1.49453e-18
PPFIA2	1.09107	0.00550679
IFNAR2	1.09101	8.85651e-20
SYN1	1.08976	0.0409959
TMC6	1.08748	0.0223417
KLHL3	1.08687	0.000485784
HSD11B1	1.08611	0.043203
MORC3	1.08479	1.32528e-42
RAP2A	1.08289	3.50356e-19
FLJ22447	1.08261	9.56515e-06
LINC01914	1.08227	6.34666e-05
DCP1A	1.08216	1.61002e-40
CEP57L1P1	1.08118	0.0141035
SLC30A7	1.08108	5.69726e-17
TRIM5	1.08097	2.27869e-15
ZC3H12A	1.08052	7.24499e-05
CIART	1.07994	2.7129e-12
HOXC13-AS	1.07934	0.0157652
PHF11	1.07902	2.38706e-32
ADD2	1.07789	0.0236093
HDAC4	1.07474	2.83683e-15
DENND4A	1.07332	1.54423e-16
DIAPH2-AS1	1.07281	0.0375079
FAS	1.07229	7.12941e-25
CYTOR	1.06835	6.14294e-19
MCC	1.06803	5.76537e-19
XLOC_001624	1.06795	0.0068578
AKAP2	1.06785	1.26974e-06
SFT2D2	1.06632	1.71453e-49
AUTS2	1.06568	1.92944e-12
SWT1	1.06538	4.04336e-10
SAMD11	1.06406	0.000125325
BCOR	1.06174	3.67648e-29
C1QTNF6	1.06146	7.67762e-13
BAZ1A	1.0613	8.52491e-17
APOLD1	1.0612	4.20914e-18
LINC00511	1.05741	4.44448e-13
PHYHIP	1.05613	0.0184212
AC068491.3	1.05546	0.0173428
G33445	1.05545	4.651e-07
CCL28	1.05391	4.18807e-06
SPRED1	1.05336	5.01159e-18
RGS14	1.05315	0.0010059
FAM241A	1.05259	4.54975e-06
DIRC3	1.05238	1.21362e-05
IL1R1	1.05217	3.90568e-26
FRRS1	1.05209	0.013321
SLC22A3	1.05197	0.0159596
KIAA1217	1.05068	6.83255e-18
CADPS2	1.05059	0.000239959
GTPBP1	1.0485	4.77544e-06
TMEM106A	1.0481	2.27183e-09
SMCO4	1.0455	8.39171e-27
AP000662.1	1.04468	0.00353181
RNF24	1.04368	2.66023e-37
LITAF	1.04269	7.59657e-58
SLK	1.04192	3.22992e-24
ODF3B	1.04176	7.18967e-13
UAP1	1.04173	1.09107e-15
ANKFY1	1.04067	1.71339e-18
MSRB1	1.0404	7.06779e-36
SLC18B1	1.04021	2.6648e-05
SLC25A30	1.03961	3.54754e-26
RNF144B	1.0375	1.31852e-07
MAN1C1	1.03735	4.95711e-14
PCDHB15	1.03693	0.00473403
RALGDS	1.03684	3.09256e-11
MOV10	1.03515	3.70393e-08
PIM1	1.03366	2.00436e-10
PUS3	1.03271	9.7092e-26
BLZF1	1.02998	1.37069e-16
ENOX1	1.02871	0.000729642
SEPHS2	1.02698	2.20926e-11
TPST1	1.02677	4.17901e-28
AC092802.1	1.02556	0.036369
FOS	1.02311	9.93317e-06
SEMA4B	1.02168	2.33146e-06
AF117829.1	1.01994	4.78004e-07
PLAGL1	1.01848	1.13525e-14
MARK1	1.01836	0.00448775
SLC9B1	1.01627	0.00101274
LY75	1.01623	0.0265471
PLS1	1.01436	0.00978008
KCNQ3	1.01397	0.000153121
CD2AP	1.01373	5.07305e-34
SESN3	1.01329	6.13369e-09
AL355355.2	1.01316	0.0110453
PRED62	1.01297	0.0486409
STOM	1.01082	2.37397e-58
AC005244.1	1.01043	1.48362e-06
ARMH1	1.00844	0.0240909
MCL1	1.00741	1.39661e-33
ATOH8	1.00737	5.1686e-10
HK2	1.00725	4.23572e-33
CLDN1	1.00692	0.00191351
AC080112.1	1.00685	4.4121e-08
RPS6KA5	1.00565	9.35385e-07
NKX3-1	1.0031	1.91943e-05
RIPOR3	1.00167	0.0014183
NIPAL1	1.00147	0.0430635
CARD6	1.00137	6.39191e-08
ZNF618	0.999959	1.09284e-22
PLEKHG1	0.999071	0.00213607
KCNT2	0.998749	0.0162565
NTN1	0.997859	0.0121965
KARS	0.997556	1.20849e-49
TNKS2	0.995324	2.2904e-29
NUMBL	0.994508	7.40998e-10
ADPRHL2	0.991966	2.66284e-30
BACH1	0.991861	1.09584e-31
PNMA2	0.990864	0.00254939
IKZF4	0.98629	9.55476e-05
FOSL2	0.985557	2.78268e-15
PELI1	0.985312	4.00143e-06
AC087286.2	0.984789	0.000536368
PRAG1	0.984575	1.68082e-05
NACC2	0.984052	5.28812e-11
PIK3R1	0.983216	1.87573e-21
CTSO	0.983193	5.566e-30
BX323845.3	0.982849	1.86442e-05
ACKR4	0.982175	7.814e-09
REC8	0.982089	0.00141508
IGF1	0.979847	0.00401804
SMAD6	0.979389	4.19468e-05
RALGPS2	0.978147	4.74613e-37
KCTD3	0.977917	1.38952e-13
RAP1GAP2	0.976715	0.00967134
DR1	0.976405	5.17321e-44
SKIDA1	0.976026	0.00119659
XLOC_001527	0.975713	0.0173978
DGKH	0.975695	3.0761e-11
TLR4	0.974084	1.45319e-12
ABLIM1	0.973568	1.86751e-43
PLA2G2A	0.972781	0.00532028
ELFN1	0.972419	0.00010174
LRRC3	0.972397	0.00654635
HLA-DPA1	0.972224	0.000247993
VRK2	0.970182	7.18025e-30
ITPRIP	0.969125	4.56513e-10
BTN3A2	0.968495	6.7484e-45
PNPT1	0.968325	1.50324e-20
C1GALT1	0.967986	6.55469e-46
EMBP1	0.96773	0.0189459
SMAD7	0.965329	1.22628e-15
B3GALNT1	0.965043	4.64197e-21
LINC00506	0.964446	0.0144434
YEATS2	0.964213	1.50793e-27
RAB31	0.962432	1.96272e-23
TRIM29	0.962384	0.00020168
NPC1	0.962158	7.69597e-16
CMTR1	0.961047	1.25942e-06
PIK3R3	0.961035	0.00182095
INPP1	0.959704	3.1475e-22
TFAP2A	0.958745	1.47314e-10
IFNAR1	0.958418	8.43152e-38
CYLD	0.956859	1.17255e-26
BVES-AS1	0.956804	0.000486241
FAM111A	0.955755	2.79359e-21
PATL1	0.949794	1.91273e-16
KCTD11	0.949725	4.38275e-05
CEP57L1	0.949507	3.22773e-31
GPR19	0.946387	0.0414566
PKD1L1	0.944686	0.000203335
MRPL32	0.944246	4.97718e-15
HDX	0.943845	2.89224e-09
AC093801.1	0.943833	0.000141402
CHSY1	0.942357	3.61447e-22
SLC43A2	0.941886	9.63779e-06
CLCN3P1	0.94117	0.00473
DLX5	0.940888	0.00824883
KRT17	0.940601	1.95857e-06
NNMT	0.939575	5.7524e-33
C11orf16	0.939214	0.0327829
XLOC_008100	0.9391	0.00837794
TNFAIP1	0.938675	3.15743e-29
AC108463.3	0.937249	0.0315161
ARHGEF11	0.936613	8.466e-08
SNTB1	0.934199	3.387e-07
DPY19L2	0.933467	0.001525
MITD1	0.933071	1.56957e-19
PROSER2	0.932878	0.00530898
CSGALNACT2	0.931853	3.78521e-13
ELOVL2	0.930889	0.0301001
TACR2	0.92934	0.0470158
LINC00242	0.92586	0.0372006
TMEM255B	0.925252	1.488e-14
TMEM171	0.924266	1.53253e-10
ZBED6	0.922355	0.0445416
AC107021.2	0.921984	8.24771e-06
PDCD1LG2	0.920157	1.14473e-28
STYK1	0.919495	1.2275e-05
HEPHL1	0.91886	0.0160871
VEGFC	0.918722	3.38943e-12
AC104695.3	0.9186	0.000134592
ARL5B	0.916925	9.15425e-08
TMEM41B	0.916878	7.22242e-22
KDM7A-DT	0.915933	1.22101e-06
AC087284.1	0.91457	0.0314575
PKP2	0.914161	0.00341873
ELMO2	0.909262	6.88899e-12
AL645728.1	0.906234	0.0355472
PCGF5	0.905187	2.13333e-51
RAB3IL1	0.904309	0.000598852
TBX5-AS1	0.904301	0.048374
MOV10L1	0.903952	0.0109188
CREM	0.903143	2.47696e-56
ADAR	0.902412	2.6168e-31
IFI27	0.901995	5.07874e-11
SPHK1	0.901498	9.14574e-13
AK4P1	0.900681	4.33607e-07
LONRF1	0.899781	2.72095e-06
RPS14P4	0.899592	0.0232768
AC087257.1	0.899351	0.0238202
B3GNT5	0.896832	0.0264821
RNF31	0.896679	0.00102905
BCL2	0.895169	0.0232979
SMG1P3	0.89448	2.35071e-06
ITPRIPL2	0.894346	1.0109e-20
RP11-439A17.7	0.892765	0.0201208
NFKBIZ	0.892633	8.60345e-06
GNB4	0.890896	6.81388e-44
AC060766.5	0.88994	0.0234459
ACVR1B	0.889631	3.51173e-11
CNP	0.888378	8.19251e-25
AP000525.9	0.886372	1.27166e-06
LHFPL2	0.885885	3.46453e-15
TMEM229B	0.885764	0.0164111
AC068491.4	0.885487	1.28189e-05
LNCSRLR	0.885422	0.0169628
LINC02407	0.884612	0.00018906
DYNLT1	0.8842	7.06062e-18
CDKN1B	0.884184	1.91959e-18
ERAP1	0.883934	6.30848e-25
TTC7B	0.881996	6.36253e-10
LINC00624	0.881681	0.0173448
SLC44A3	0.881467	1.86442e-05
VWA8	0.881167	9.68065e-18
SMG1P1	0.880128	0.00489328
SETBP1	0.879532	7.32088e-09
USP15	0.879523	5.79451e-17
ELF1	0.877732	1.6098e-31
STXBP1	0.87765	3.74478e-29
EDARADD	0.877225	4.06341e-05
LARP4	0.877218	1.0583e-22
ATR	0.877195	5.17684e-26
L3HYPDH	0.876681	7.30505e-28
JADE2	0.876478	8.36141e-07
PARP11	0.874463	9.2043e-27
ZFYVE26	0.874111	5.52379e-11
CTDSP2	0.872213	7.40899e-22
CRISPLD2	0.872103	2.94335e-11
STAT3	0.871255	1.80644e-13
KPNA5	0.871087	2.39083e-13
DYRK4	0.870097	3.54083e-32
GPD2	0.86953	1.1119e-10
SERPINB1	0.868796	2.59433e-33
FAM222B	0.86869	2.21002e-13
ATP6V1B2	0.867611	1.73497e-28
TMX1	0.862894	4.8364e-26
IL4R	0.861176	8.54767e-14
LACTB	0.860416	8.6245e-22
GRK5	0.859682	6.94435e-14
RPL22P24	0.859069	0.0368959
ENDOD1	0.858705	3.69199e-28
MDFIC	0.855589	3.59235e-10
KLF6	0.855083	2.37673e-30
KIAA1324L	0.854841	2.24749e-07
PPP2R2A	0.854697	5.21093e-19
GPR85	0.854438	0.00427321
CYP11A1	0.85215	0.0063194
EEF2K	0.850916	1.19722e-09
PITX1	0.84855	6.58367e-05
RELA	0.847537	1.41398e-08
SRFBP1	0.847415	6.42429e-20
TBKBP1	0.847288	3.09107e-05
IL23A	0.846886	0.0149931
PHLDB2	0.846082	2.49953e-29
CNDP2	0.844509	1.86443e-17
XLOC_007116	0.84057	0.00269929
TBC1D31	0.840298	1.13373e-09
RAB5IF	0.839763	0.000208365
AC060766.7	0.837433	0.000822711
PARD3	0.837418	5.12452e-17
LIPT1	0.837228	2.54135e-15
GSDMD	0.83704	4.66245e-08
BCAP29	0.836163	2.09498e-43
PLEKHG4B	0.833444	0.0168575
TBC1D2B	0.832531	3.37224e-08
ERO1A	0.831824	9.93673e-12
PPP1R15B	0.830409	1.30352e-17
MAP7	0.830044	9.96109e-06
UBA7	0.828569	3.11882e-06
SSX2IP	0.828314	0.00016854
NABP1	0.826621	2.88416e-20
AC025048.2	0.825622	2.80029e-09
PRICKLE2	0.825535	8.68551e-11
CBLB	0.825068	1.59508e-28
TMEM144	0.824718	0.00192786
CFB	0.824169	0.00943222
STX17	0.823867	2.3553e-15
ABHD16A	0.82309	7.47392e-06
HLA-DMA	0.822838	6.23055e-10
TMEM60	0.822822	8.94431e-13
ZFP36L2	0.821591	3.6358e-10
XLOC_006419	0.821497	0.00119005
CDADC1	0.820416	2.69603e-24
AC093535.2	0.820287	4.78719e-09
EFHD2	0.819045	8.39448e-15
MR1	0.818377	2.16858e-39
PSTPIP2	0.814174	4.82452e-07
CPEB3	0.812251	0.0146112
NAPB	0.810605	3.178e-08
METRNL	0.810406	1.77149e-07
RFTN2	0.809433	1.48787e-09
C17orf67	0.808767	0.00110891
DUOX1	0.806499	0.015827
AC023794.3	0.805035	2.50469e-07
LY96	0.80414	1.93215e-10
SPOCD1	0.803582	2.0972e-08
LAMA5	0.803024	0.0132103
PVR	0.801773	5.29892e-12
AC008147.3	0.801638	0.0240598
MIIP	0.799466	5.85685e-07
CRSP8P	0.798064	0.000132223
LAMA1	0.797631	3.9968e-09
BHLHE40	0.795094	2.62247e-06
SLC44A3-AS1	0.794887	0.0101399
FHIT	0.793747	0.00156341
LYN	0.793448	3.31363e-05
HOXA13	0.793186	0.00676545
GFPT2	0.792621	3.07152e-12
ATP6V1C2	0.79234	0.00300744
RGS5	0.791692	3.35996e-05
MRAS	0.789388	8.42971e-31
MTHFR	0.789273	4.29184e-09
RPH3AL	0.78896	0.00328976
FRAS1	0.786921	4.49943e-10
RRN3P3	0.786847	0.000281904
EEF1AKMT3	0.785836	2.57238e-12
XLOC_004362	0.784228	0.00672034
ETV6	0.784119	1.70138e-07
PUS7	0.78305	1.45417e-20
HIST2H2AA3	0.78205	0.000978494
XLOC_002440	0.779025	2.39173e-05
HLA-F-AS1	0.778098	8.22616e-05
UHRF1BP1	0.776543	2.75428e-08
LZTS2	0.776284	1.29206e-07
PSMA4	0.776112	5.57423e-15
EIF4A3	0.776075	8.5788e-37
TSPAN11	0.774168	0.00593545
HK1	0.774052	2.18869e-06
SYTL4	0.772884	0.00112411
OPTN	0.772569	9.79161e-21
LRCH1	0.771458	5.67859e-11
RBBP6	0.770896	1.72263e-07
TTC39B	0.770479	4.3545e-10
BCL3	0.770099	2.87922e-09
PDP1	0.768556	5.08269e-22
DMTF1	0.768266	1.06088e-19
AC060766.1	0.767827	4.15889e-07
ACKR3	0.765722	0.000707
ING1	0.765342	1.47092e-09
DENND5A	0.765319	8.18221e-53
UBR1	0.764754	2.88563e-13
PROCR	0.764247	1.1072e-08
MIR4435-2HG	0.76355	6.78911e-32
BCL6	0.76307	5.3435e-10
AC093827.4	0.762085	6.0415e-05
FOXO3	0.761724	1.02069e-17
TOR4A	0.761688	0.00865575
ZNF532	0.761036	6.59874e-19
SRGAP2C	0.76081	1.90693e-09
SLC9B2	0.760571	1.66429e-11
AC009133.1	0.759968	6.52957e-07
CAMK1D	0.759492	0.00195931
PTGER3	0.758633	2.62752e-07
SOAT1	0.758339	4.28255e-24
SLC39A8	0.756312	0.000792205
C5orf15	0.755105	7.31047e-25
RRAGC	0.755007	2.42348e-13
PPP4R1	0.754959	3.13702e-31
GTF2B	0.754792	1.60896e-23
8-Sep	0.754324	1.27778e-14
ACSL3	0.753624	6.36679e-25
SPTLC2	0.753076	2.02476e-41
PCDHB14	0.753042	0.00017122
SLFN12	0.752882	7.19515e-18
CSNK1G1	0.75175	2.1235e-13
HMSD	0.749627	0.00431037
L3MBTL3	0.74911	1.70605e-07
ZNF654	0.748654	3.02329e-13
LCOR	0.748043	2.20926e-11
WASHC4	0.747626	6.52685e-28
PTGIS	0.745385	3.15926e-05
ZNF275	0.745298	5.0134e-07
AC017002.3	0.743805	0.00052265
GANC	0.742728	1.68951e-25
CDK18	0.742048	0.00218249
STK3	0.741474	6.09396e-17
LINC01303	0.739668	0.000280019
KCNS3	0.738627	0.000651552
ITGA9	0.737764	0.00142493
PRKG2	0.735955	0.0147586
SMG1	0.735324	1.04857e-17
PTGER4	0.735287	0.0351146
ANKIB1	0.733344	4.96478e-13
ST5	0.733113	1.74456e-05
HOXB4	0.732039	0.0029072
PGS1	0.730588	4.5476e-05
S1PR2	0.729346	1.47305e-10
EN1	0.72925	8.01178e-13
GPR135	0.726525	5.6723e-07
DUXAP9	0.726045	0.0330129
MSC	0.725717	2.95455e-05
LINC00854	0.725696	0.00378733
ABHD18	0.725186	1.52485e-08
KCNJ15	0.72204	0.00486004
AC020910.4	0.72175	0.00757994
SETX	0.721479	5.32496e-30
SDSL	0.721063	8.96667e-07
CGNL1	0.720423	0.00365114
RREB1	0.719479	9.57618e-06
RN7SL832P	0.718298	0.0484064
OAF	0.717635	2.198e-12
RHOJ	0.716856	1.52183e-07
AL365273.1	0.714774	4.68744e-06
RNF149	0.714579	4.75405e-13
HIST2H2AA4	0.713327	0.000120188
ARPC5L	0.713219	2.63537e-06
HLX	0.712439	0.0011749
GLIS1	0.712374	0.0151456
AMER1	0.712145	0.026143
PSME1	0.711247	5.58967e-36
CSRNP1	0.71115	0.000114589
B3GNT2	0.711149	4.05007e-06
TAF5L	0.710909	0.00024069
BMPR2	0.709709	9.45596e-13
SMG1P5	0.709608	0.00504704
CNOT6L	0.709542	1.05003e-05
TSPAN5	0.708904	1.41855e-10
PRKX	0.708892	1.97035e-06
TRIB2	0.708813	1.2232e-07
FBXL5	0.708516	5.25279e-20
HIRA	0.708477	0.000124876
EPS15	0.708362	4.6805e-31
FAM210A	0.708336	1.46151e-08
CREBRF	0.708138	5.60494e-09
CSRNP2	0.70808	3.57859e-09
AC025165.5	0.708031	0.0276057
CDH3	0.707325	0.040609
AC009948.1	0.707153	2.16164e-11
LINC01550	0.707138	0.0334178
CCDC65	0.706917	0.0236318
MT2A	0.705425	1.33826e-05
RBM24	0.704747	4.24916e-05
LRRC32	0.704716	3.19365e-05
RNF169	0.704405	0.000962668
SYNDIG1	0.704353	0.0012906
CFAP54	0.704016	0.0014822
RNF2	0.703821	1.14841e-13
PDE4D	0.702926	0.00471707
TIA1	0.702854	5.51336e-35
DNAH11	0.7021	0.0315397
PCNX4	0.70188	5.77071e-11
AFDN	0.701788	4.25329e-08
KLF10	0.701137	2.18982e-20
GAS8	0.700939	0.00214064
DDX21	0.700671	1.00636e-11
PI4K2A	0.700541	4.70553e-11
PSMA2	0.69968	1.35275e-08
HEATR3	0.69851	6.3455e-05
NRSN2-AS1	0.698256	7.28389e-06
RILPL1	0.69777	0.000108975
SPSB1	0.69637	0.00152688
PSMA6P1	0.693817	0.00104419
STBD1	0.693783	1.16226e-07
UHMK1	0.693436	8.71849e-21
NTRK2	0.693106	1.12506e-05
TGM2	0.693055	0.000167526
ADAP1	0.69245	0.0446992
CACNA1A	0.691518	0.000100613
NFIL3	0.691446	5.23159e-05
PALMD	0.691077	0.0375079
FLCN	0.691043	6.98676e-07
PROS1	0.690633	1.44888e-08
TBC1D9	0.690467	1.87115e-09
ABCC4	0.68709	7.11975e-26
C1RL-AS1	0.686224	0.0282256
G32166	0.685869	0.000211799
SAP30	0.685671	0.000892313
AL024507.2	0.684798	0.00262783
ATF5	0.684259	1.91595e-09
RFX3	0.683919	0.0051357
RNF19A	0.683613	3.87894e-21
ITPR2	0.683103	4.79364e-09
HOMER1	0.682913	0.00493518
C18orf25	0.682677	3.74642e-17
DUXAP10	0.682027	0.0147442
SLC16A4	0.679589	3.91024e-10
SYT5	0.679207	0.0124145
ODF2L	0.679193	1.9531e-12
HAPLN1	0.678608	5.08013e-22
KDM7A	0.677852	0.00353526
SPTSSA	0.677652	1.64531e-24
MAML2	0.677579	2.75651e-08
KANK4	0.677001	0.0117681
TAPBP	0.67608	6.74624e-07
BEND5	0.675666	0.0283744
EML4	0.675561	4.57431e-10
SCN9A	0.675409	1.09909e-05
MLLT6	0.675041	1.61854e-10
SAMD4A	0.674463	8.46047e-17
CSTF3	0.673941	6.03581e-26
BX470102.2	0.673775	2.49267e-08
BVES	0.672449	3.87178e-05
SMURF2P1-LRRC37BP1	0.67126	0.0226116
TMEM150A	0.671076	1.20904e-05
LGALS3BP	0.670761	1.4071e-06
KIAA1755	0.669969	0.00452243
RHPN2	0.668485	0.0299602
DAB2IP	0.66846	0.000250815
TP53INP1	0.668408	8.64183e-11
UNC93B1	0.668	0.0184561
LIMD1	0.66766	0.000696909
CARHSP1	0.6675	4.66497e-08
KIFAP3	0.666589	2.37958e-17
CHST3	0.666482	3.29786e-07
RNF217	0.665802	8.93213e-07
C3orf52	0.665305	1.16153e-05
CCNJ	0.664664	1.17293e-05
HS3ST3B1	0.663274	2.96019e-05
NCK2	0.663261	4.45977e-09
GSTK1	0.662727	6.1793e-19
RUNX2	0.662059	1.27318e-06
TNFRSF1A	0.660467	5.8792e-05
ARHGAP17	0.660199	0.000220658
XKR8	0.660104	0.00387043
CRYBG3	0.659741	4.46747e-12
DUSP22	0.65936	9.75771e-18
VPS9D1	0.656563	1.00466e-06
LINC02591	0.656546	0.000252205
DDR1	0.655688	0.000359862
DNAH17	0.655347	0.0073126
SECISBP2L	0.65437	3.1884e-10
ERI1	0.653499	5.79868e-08
UBA6	0.652478	1.40929e-06
FAM122C	0.6521	3.35541e-06
ARNTL	0.651944	0.000616859
CIRBP-AS1	0.651886	0.00855179
COL4A4	0.649596	0.0439129
EYA2	0.64951	0.00898749
FAM126A	0.648726	1.81235e-23
PHLDA2	0.648533	3.88424e-06
SLC51A	0.647958	0.0046356
SELENOI	0.64709	9.23132e-06
HIPK3	0.646645	8.71469e-08
EMC2	0.646546	3.8948e-08
DHX15	0.645721	4.02488e-32
UTRN	0.645211	7.00941e-13
TLE1	0.644837	9.84648e-08
CYP1B1	0.644018	7.91323e-14
MAF	0.643996	2.89062e-07
FAM189B	0.643912	0.000116043
WDFY2	0.64378	3.21657e-06
LINS1	0.641999	1.64863e-09
DNPEP	0.640984	4.53874e-09
MTMR9LP	0.640885	4.76807e-05
IL1RAP	0.639416	4.49494e-09
GNA13	0.639085	3.78256e-12
PLEKHA8P1	0.63781	0.0224412
TBC1D14	0.637439	0.00407268
STK32B	0.637388	1.85984e-05
ECI2	0.636617	5.04023e-18
DENND3	0.636207	0.000576209
RBMS1P1	0.635105	0.00922315
ZNF462	0.634944	0.000509642
SLC27A3	0.63443	0.00281276
SLC5A3	0.63405	0.00206364
CNTLN	0.633891	7.96658e-13
PTPN1	0.633826	6.152e-22
OSGIN2	0.633406	4.20919e-06
RNASEL	0.633341	2.80671e-07
ACBD5	0.631936	2.29087e-09
SGMS1	0.63187	2.73332e-11
ATP11C	0.630984	2.39636e-08
VLDLR	0.630481	3.43132e-08
NCOA3	0.630373	4.12137e-12
CASP8	0.630014	0.00504231
ELL	0.629375	0.00392757
CUL2	0.629026	1.38083e-18
IPMK	0.628658	0.00319279
MALINC1	0.627447	4.56663e-05
ZNF136	0.627274	6.65129e-07
SLC39A14	0.627129	5.03873e-06
NUP62	0.626726	1.02796e-14
STK24	0.626532	3.92148e-10
ADAMTS4	0.626153	8.44553e-05
STAT5A	0.625156	0.000127114
SERTAD1	0.625099	2.96298e-06
TNS3	0.624924	5.00946e-08
HOXB5	0.624809	1.29365e-08
PPP3CA	0.624453	6.02359e-06
BBX	0.624432	4.17628e-12
ZNF259P1	0.62436	0.00885363
FAM155A	0.624048	0.0223154
FCHO2	0.623375	8.02718e-13
OSMR	0.623183	7.89766e-18
GPR153	0.622863	0.000113003
PPFIBP1	0.622531	8.43967e-23
FAM117B	0.622311	0.00501188
WSB1	0.622011	1.22469e-19
TMUB2	0.621947	5.77642e-08
TAPBPL	0.62194	5.33734e-09
TMEM170A	0.62173	2.99717e-09
RBM12	0.621154	4.82132e-08
CLEC2D	0.620964	0.00745513
PLSCR4	0.620515	3.47374e-10
ANKRD37	0.620225	1.80962e-10
RAB15	0.619398	1.64831e-05
PLEKHA2	0.618276	6.98315e-07
CAMK2N1	0.618035	9.12015e-05
SMURF2P1	0.617502	0.00447495
CREG1	0.617176	0.000220566
PTPRA	0.617007	4.50479e-14
AC009244.1	0.616622	0.00572373
B4GALT4	0.616306	1.62568e-12
AL590094.1	0.616091	0.000808628
LNPEP	0.615393	4.35958e-10
TTBK2	0.613801	1.09909e-05
CLIP2	0.613456	9.98659e-08
MAX	0.613318	2.97594e-16
ACSL4	0.613231	2.19402e-15
OSBPL10	0.611057	0.0061719
PRRX1	0.609776	2.05871e-09
ARHGEF3	0.609237	6.34666e-05
DDI2	0.609036	7.43259e-11
ZFYVE28	0.60793	0.000450671
C6orf132	0.607814	1.90928e-05
MSL3	0.607466	3.11326e-15
AC093535.1	0.607011	4.73866e-05
WHAMMP2	0.606568	0.000361136
KCNC4	0.60568	0.0102318
ACSS1	0.60463	0.0441826
SULF1	0.604513	6.63408e-12
LINC01592	0.604501	0.0176153
ZFX	0.603503	5.11412e-05
RP11-312O7.2	0.603162	0.0265522
AGO3	0.602595	1.644e-09
FAM208B	0.601299	3.13979e-12
PAX3	0.600578	0.000178973
HIVEP3	0.600012	0.00130254
BAIAP2L2	-0.600003	0.0102072
NHSL2	-0.600145	0.00016081
DCAF4	-0.601746	1.29802e-13
PIEZO2	-0.602059	7.04393e-06
FAM118A	-0.602897	8.90187e-11
ZBTB48	-0.604203	0.0016786
SLC29A1	-0.604338	0.000204304
AC106872.5	-0.605205	0.0266051
HIST1H1D	-0.6053	0.019001
ZNF547	-0.605432	0.0123087
C16orf45	-0.605846	1.89204e-25
THRB	-0.605901	7.30124e-06
HNRNPA1L2	-0.605939	0.000124783
CDAN1	-0.606452	0.0158149
ZFHX2	-0.607033	0.0477287
AL445250.1	-0.607186	0.0385809
CCNB2	-0.60749	0.00239817
MIEF2	-0.608105	0.034018
ACP6	-0.609191	0.0103174
ZNF77	-0.609796	0.00562592
PGP	-0.610259	0.00577789
THAP7	-0.610349	2.64156e-07
CHAF1A	-0.611149	7.24457e-06
AC021054.1	-0.611878	0.045766
TMEM177	-0.611897	2.20973e-10
MRPS26	-0.612063	5.34788e-08
HSPA12A	-0.612181	2.5762e-06
NFIA	-0.613598	0.000228142
DNM3	-0.613623	0.00331314
SEPT7-AS1	-0.613757	0.0317014
PRPH2	-0.613796	0.000434275
PCDH10	-0.614273	0.0195238
CENPU	-0.614603	5.3801e-09
ATP2B1	-0.614916	7.50779e-05
SLC25A35	-0.615183	0.00632207
C17orf100	-0.615517	0.0119243
C17orf53	-0.615629	0.0291536
KIF6	-0.61582	0.0293731
ZBED8	-0.616108	0.00156316
MCM4	-0.61651	0.000537443
ARHGAP22	-0.616931	7.42175e-07
PLEKHG4	-0.617315	0.00576589
CCDC171	-0.617323	0.0027931
FAM83G	-0.617336	0.0169921
CASKIN2	-0.617406	0.000818797
FDXACB1	-0.617417	0.00150805
NAP1L3	-0.617574	0.000276183
CMTM4	-0.617633	0.000152766
CMTM1	-0.618643	0.00935517
NCK1-DT	-0.618721	0.00125099
ZNF561	-0.619665	1.79008e-17
AC005392.1	-0.619729	0.0108834
KLHDC1	-0.619772	0.000168732
MHENCR	-0.620186	0.00241861
UBN2	-0.620575	0.00379924
ANLN	-0.620771	0.00114679
PCLAF	-0.620873	0.00158028
AP001347.1	-0.621435	0.036869
LINC01638	-0.621584	0.000612457
SATB2-AS1	-0.621618	0.0306061
SLF1	-0.622212	3.00399e-08
WISP2	-0.622471	0.000163201
KAT14	-0.622531	1.02527e-05
CUTC	-0.623138	5.63966e-26
AP002387.1	-0.624066	0.00103803
SNHG10	-0.624309	0.00256179
AC008014.1	-0.62435	0.00571788
ORC6	-0.624924	6.63983e-08
MAD2L1	-0.625158	7.62784e-11
AC138409.2	-0.6257	0.0314442
PMS1	-0.626295	2.31511e-07
ROBO2	-0.626364	0.0481132
MKX-AS1	-0.626418	0.000480575
UACA	-0.626621	2.77712e-09
MTBP	-0.626748	0.0159596
KIF26B	-0.626748	0.0121363
TRIM47	-0.626761	0.00396831
RRM2	-0.627096	7.38701e-06
XLOC_007530	-0.627257	0.0114797
SEC14L1P1	-0.627446	0.0370379
TUBE1	-0.62842	2.00284e-19
CDCA8	-0.629635	0.0212576
DSN1	-0.629636	3.77061e-22
MDM1	-0.629743	0.0039633
EVA1C	-0.630182	0.00889709
LINC00886	-0.630854	0.000522977
AC060780.1	-0.630938	3.03406e-05
MYBL2	-0.631314	0.0172964
HIRIP3	-0.631768	3.45629e-07
GNB1L	-0.631795	2.1193e-05
AL021707.2	-0.632439	0.0446331
GPATCH11	-0.632823	4.40574e-07
AC124276.2	-0.633066	0.00195832
SFTA1P	-0.633171	0.00148471
SQSTM1	-0.633246	0.00010196
RGS4	-0.634014	3.58657e-05
CLSPN	-0.63406	0.000494624
PDE7A	-0.634223	0.00742506
GABRE	-0.634296	0.000178652
MEX3B	-0.634352	0.00139846
CERK	-0.634426	3.58981e-11
PRRG3	-0.635907	0.00413502
KIF23	-0.636066	3.70804e-06
BUB1	-0.636295	0.00345141
AC008969.1	-0.637119	0.0144507
GDNF	-0.637134	0.00250366
FAM24B	-0.63731	0.000500664
ACAD8	-0.637325	5.91535e-05
SV2A	-0.637738	0.00217072
CENPF	-0.63778	5.00353e-09
AC124067.2	-0.638321	0.00983919
EXOC3-AS1	-0.638347	0.0348764
ZNF788	-0.638384	0.000936518
DAPK1	-0.638494	4.66231e-06
TCTEX1D1	-0.638774	0.00162359
ZNF497	-0.639181	0.0189459
AC090617.5	-0.639278	0.00571329
MBNL1-AS1	-0.639887	9.82312e-09
TOLLIP-AS1	-0.639968	0.0468995
LDB1	-0.642078	0.000124254
ZNF248	-0.643017	3.7571e-05
LINC02595	-0.643239	0.0297928
CEP131	-0.643252	0.000726542
FAM50B	-0.643264	5.8636e-25
AC009061.2	-0.644403	0.044243
OTUD1	-0.644915	0.0195556
IL17RE	-0.645049	0.0333934
SNHG7	-0.645062	0.000378944
ACBD4	-0.645205	0.0030574
BICRAL	-0.645246	6.9948e-06
ZNF135	-0.645458	0.00127765
PDE1A	-0.645828	0.0218629
PIMREG	-0.645981	0.00123992
DNAAF2	-0.647167	7.47073e-08
SHCBP1	-0.647679	6.5093e-06
TFB1M	-0.648071	7.3263e-09
XLOC_002900	-0.649274	0.000313233
SLC35F2	-0.649356	4.09976e-05
ASF1B	-0.65008	0.00385893
EMC3-AS1	-0.650131	0.0206056
AC008771.1	-0.650219	1.74432e-11
MIS18A	-0.650551	1.26515e-09
MBNL3	-0.650679	0.0188073
AL512625.1	-0.650951	0.00524885
UBE2C	-0.651288	8.6018e-05
SLC25A10	-0.651362	0.029263
PRPSAP2	-0.651706	7.06288e-09
RASA1	-0.651795	4.21877e-05
LINC00863	-0.651828	0.0016462
ABHD10	-0.651959	2.46769e-09
SPICE1	-0.652901	0.00149776
TXNRD1	-0.653094	9.74299e-20
CCDC138	-0.653145	0.016159
DDIT4	-0.653996	0.000239547
CITED2	-0.654108	3.24101e-08
ZNF577	-0.654297	1.59264e-05
ZNF443	-0.654421	0.0248753
DBF4	-0.654916	1.0726e-06
RASSF2	-0.655217	0.00039072
CNTRL	-0.655282	8.29581e-06
PLD1	-0.656831	0.00440673
PITPNA-AS1	-0.656969	0.0010257
SPC24	-0.657118	0.000992968
MIR31HG	-0.657303	0.00131087
AC092902.2	-0.657308	1.44586e-05
SYPL2	-0.657391	0.0127
XLOC_005552	-0.65746	0.0211
NIFK-AS1	-0.65831	0.000109595
HYLS1	-0.658755	1.08964e-14
ZNF469	-0.658969	0.00455817
RCAN2	-0.659041	0.000386194
WDR90	-0.659045	0.00555826
LINC01336	-0.659245	0.0368959
POLR3G	-0.659276	0.0012176
RELL2	-0.659576	0.0425282
CCNA2	-0.660011	1.84869e-07
AP003486.1	-0.660141	0.0286392
DCLRE1A	-0.660615	0.00090743
DNMBP	-0.662082	2.5547e-05
GNAI1	-0.662578	4.035e-15
GPSM2	-0.662797	4.89594e-08
C8orf82	-0.663008	0.0112345
CCDC89	-0.663106	0.000219084
OSBPL3	-0.663124	1.09183e-17
GINS2	-0.663368	0.000166962
SEMA3A	-0.663372	8.52197e-07
ZNF566	-0.663817	0.0064872
AP005329.2	-0.664489	0.00399998
KLHDC9	-0.664743	0.00514412
KCNAB2	-0.664894	0.00681614
ZCWPW2	-0.665161	0.00604165
CDA	-0.665867	5.06935e-08
OIP5	-0.666146	2.17194e-05
HIP1R	-0.66628	0.00173874
SNCG	-0.666894	1.37006e-05
GLIDR	-0.667356	0.00893381
ZNF571	-0.668475	0.0194472
BX537318.1	-0.669177	0.00324296
C15orf61	-0.669776	1.05996e-09
ACAP3	-0.670898	0.0021306
INTU	-0.672395	9.06072e-11
AL353796.1	-0.673036	0.0182375
RDH10	-0.673108	0.000734429
TFEB	-0.674388	0.0274466
HOXA11	-0.674647	0.00200583
RFC4	-0.674718	6.64945e-17
MPP3	-0.675133	0.000284395
HIST1H4C	-0.67583	2.39417e-06
KIZ	-0.675926	2.33592e-11
SP4	-0.676886	6.26704e-06
AC022107.1	-0.677113	0.0293579
AC004980.1	-0.677222	0.0219073
ULK1	-0.677582	0.000225052
SELENBP1	-0.67812	0.00165759
PDK2	-0.678253	0.000294073
GADD45A	-0.678911	5.45597e-06
STX1A	-0.679259	0.00933638
MKX	-0.6793	1.06115e-09
AK5	-0.679311	4.41178e-14
RTL10	-0.680167	1.3931e-22
GLS	-0.68067	8.23231e-07
YPEL3	-0.681542	0.000228876
DNM1	-0.681713	0.000265223
AC016876.1	-0.682462	0.00102908
MINDY1	-0.682495	0.00319651
ZNF512	-0.682955	3.6111e-10
ABTB2	-0.683036	0.00140498
PHOSPHO2	-0.684103	2.68592e-05
CTXN1	-0.68415	0.0387154
BARD1	-0.684617	8.8886e-05
RASD1	-0.684764	0.0150798
EFNB3	-0.685383	0.0313508
NDUFA6-DT	-0.68544	0.00628073
HAGHL	-0.686505	1.16539e-07
TRIM16	-0.686836	8.69222e-16
RGMB-AS1	-0.687309	0.00271144
MXD3	-0.68778	0.00314297
ZNF334	-0.688233	0.00969101
RAPH1	-0.688399	4.20443e-05
LINC01089	-0.688605	0.000555659
PABPC1L	-0.688849	0.00713738
AC007098.1	-0.689975	0.000319004
MCM7	-0.690073	1.3036e-05
AL162231.2	-0.690329	8.23505e-05
ATP1B1	-0.690515	8.12029e-09
MASP1	-0.690525	3.18051e-07
RASGRP2	-0.690802	0.0159897
CCDC189	-0.691366	0.0184287
LINC01637	-0.691806	0.00891627
LINC00899	-0.692574	3.28439e-05
DZANK1	-0.693741	0.000850279
NUSAP1	-0.694135	4.00537e-06
HELLS	-0.694326	2.07587e-11
AL669831.1	-0.694417	0.00836596
AC009414.2	-0.694459	0.00969111
MADCAM1	-0.694638	0.0246206
FAM110B	-0.694647	2.81217e-07
NIPBL-DT	-0.694961	0.000660861
MCM2	-0.697218	0.00562592
NEIL3	-0.697586	0.000696909
FIBIN	-0.697843	3.60551e-12
ZNF184	-0.698843	9.42093e-05
ABHD15	-0.699771	0.0232708
PIM2	-0.699933	8.85955e-06
SMIM25	-0.700896	0.00769149
ARAP3	-0.701216	0.0105846
LRRK2	-0.701511	0.0198346
JPH2	-0.701573	4.71143e-05
NEK2	-0.701707	0.000521781
AL355472.1	-0.702467	0.00444845
FAM117A	-0.704552	0.0250235
WDHD1	-0.704607	1.2285e-06
HENMT1	-0.705165	3.47792e-10
ASB13	-0.7052	0.00215815
KCTD7	-0.705703	4.44592e-06
GRK3	-0.70599	0.0128105
AP002495.1	-0.70599	0.000758433
CIT	-0.707634	9.97869e-05
DLGAP5	-0.70786	4.27573e-06
MAGI2	-0.708203	0.000217786
GJC1	-0.708354	2.18665e-06
CHTF18	-0.709008	0.0138072
PMS2P2	-0.709279	0.032392
HOXC10	-0.709628	1.17525e-28
SND1-IT1	-0.709727	0.0397074
ANKRD1	-0.710392	0.000238471
CSMD2	-0.711324	6.78177e-05
ZSCAN16	-0.711429	0.000112861
HASPIN	-0.711507	0.0123315
NAPA-AS1	-0.712435	0.0277945
MRPS31P5	-0.71251	0.025615
FMN2	-0.712513	1.11683e-10
CDON	-0.713093	0.00485216
PARP2	-0.713467	2.62805e-06
MTSS1	-0.713561	0.0154362
FAM86C2P	-0.714304	0.0326717
ADM2	-0.714451	7.19779e-05
OSR1	-0.714611	0.00126433
FAM185BP	-0.715445	0.0320592
FHOD3	-0.715836	4.38875e-09
AF274858.1	-0.716492	0.000267542
44264	-0.71688	0.0267002
AC027682.6	-0.71701	3.1612e-05
TWIST2	-0.717934	0.000756723
SETD6	-0.717935	2.29764e-08
AC007114.1	-0.718364	0.00685165
SBF2	-0.718487	7.38692e-12
CDCA5	-0.718495	0.0017702
DYRK2	-0.719258	2.56812e-10
AC009113.1	-0.719365	0.0463524
AC120036.3	-0.719411	0.0295127
PFN4	-0.719546	0.00530283
ANKS3	-0.720789	0.000482299
ADGRG6	-0.720881	0.0106588
SCAI	-0.721344	4.56633e-06
TMEM81	-0.722408	0.0175572
ZNF782	-0.722808	0.0278656
CENPM	-0.723229	1.11607e-06
ZNF48	-0.723841	0.023195
MBLAC2	-0.72427	0.000927705
MKI67	-0.725037	0.000402637
CDKN1C	-0.7255	0.00224628
ZNF30	-0.725544	0.000218765
XLOC_006198	-0.725761	0.00236967
TAF6L	-0.7259	0.0420397
MINDY4	-0.727213	0.000350567
SLC7A11	-0.727313	5.80934e-07
EPHA2	-0.729104	5.32888e-05
LINC00862	-0.729196	7.02083e-07
TNFRSF10A	-0.72954	0.0057524
CORO6	-0.729734	0.017319
SCOC-AS1	-0.72982	0.0139457
PDE1C	-0.730343	1.70593e-22
NDRG2	-0.730803	0.0305809
TRIM6	-0.731009	0.0026676
JARID2	-0.731747	2.82081e-08
EPB41L4A-AS1	-0.731797	1.98786e-12
ZIC1	-0.73181	0.0270658
WNT5A	-0.732467	4.39074e-06
SMAD3	-0.732955	3.5879e-15
XLOC_004049	-0.733107	2.01807e-05
VGLL3	-0.733201	7.62871e-09
KIF20A	-0.733516	0.00182327
FAM86C1	-0.733756	3.93023e-05
AP000769.1	-0.734617	2.39361e-12
ZNF826P	-0.736117	0.0156292
AC008946.1	-0.736152	0.0330645
SLC25A19	-0.736194	1.10183e-13
SNX21	-0.736266	0.000255471
RASSF7	-0.736473	0.00257876
XLOC_000294	-0.737061	0.0235809
SFR1	-0.737672	1.4165e-06
RPAIN	-0.738409	9.97965e-09
HIST1H2AH	-0.73852	0.0364277
NUF2	-0.738833	6.27323e-05
CNNM4	-0.739102	0.00173113
STARD4-AS1	-0.739235	2.53019e-05
C2orf81	-0.740054	9.05145e-05
XLOC_010145	-0.740274	3.828e-06
MAOA	-0.740604	0.0014639
CPLANE2	-0.740752	0.00193595
AC010343.3	-0.741002	0.0244879
AC080023.1	-0.741913	2.71426e-05
FOXO4	-0.741937	0.018033
TUBA4A	-0.742559	6.38022e-27
CDCA3	-0.742857	0.000363938
GDPD1	-0.743067	0.0405995
KLHL24	-0.743186	4.8128e-12
TCF7	-0.743421	1.82919e-05
CCDC14	-0.744041	2.76186e-21
AL365356.5	-0.744067	0.00315437
PLEKHG3	-0.744076	0.00626252
MAPKBP1	-0.745314	0.000946409
LNP1	-0.746029	0.0290005
AC110597.1	-0.746064	0.0359716
ARMC4	-0.746264	0.000706858
ARRDC1-AS1	-0.746475	0.00144898
PTPRO	-0.74692	0.0300372
DVL1	-0.74879	1.49517e-05
MAP3K4	-0.749127	1.39061e-08
NOTCH4	-0.749295	0.00956895
[truncated: 1,210 more rows]

## Sheet: TGFB HC
Gene	log2FoldChange	padj
CXCL10	10.9631	1.20698e-38
CX3CL1	8.9879	8.43699e-17
CXCL8	8.91866	1.38175e-79
CXCL11	8.5312	4.86983e-16
CCL20	8.38439	1.40164e-21
OASL	8.27002	1.80921e-34
RSAD2	7.98599	2.88898e-18
GPR84	7.91025	1.39939e-16
CXCL3	7.76742	7.40624e-39
CCL5	7.67609	6.54854e-30
SELE	7.6128	3.6729e-06
CXCL1	7.08909	7.96446e-53
CCL8	7.05258	8.14375e-13
OAS1	6.68189	2.30374e-24
CMPK2	6.67813	3.52338e-17
CD69	6.66617	4.72871e-08
BCL2A1	6.54846	6.36706e-17
CSF3	6.53748	3.50699e-06
LINC01539	6.34503	7.06158e-10
MRGPRX3	6.32868	1.34374e-07
CXCL9	6.32277	3.1765e-06
G24578	6.1658	1.19795e-07
TLR2	6.02095	5.08478e-14
IL1B	5.89803	2.144e-22
KYNU	5.87277	4.04523e-17
GBP1P1	5.84305	2.38692e-24
GCH1	5.70114	1.94228e-27
GPR37L1	5.62588	3.79436e-18
KDR	5.38953	2.78092e-18
AC022509.2	5.3836	1.8293e-23
SSTR2	5.34886	1.04911e-12
NOD2	5.32225	7.84288e-15
CXCL2	5.29285	8.12304e-20
MEOX1	5.28116	9.88496e-18
DCLK3	5.27769	2.19845e-21
GBP4	5.19285	6.08537e-23
KCNK9	5.05391	6.99698e-06
CXCL6	5.01535	5.87415e-30
IL33	4.98707	2.19424e-29
CSF2	4.98002	5.94518e-12
IDO1	4.97821	1.13222e-11
TNF	4.96747	1.91645e-15
AC022509.1	4.95996	0.000822975
TNFAIP6	4.93768	6.38778e-37
IFIT2	4.83421	3.71492e-20
CCL1	4.82758	0.00446501
CXCL5	4.81649	7.6107e-19
TNFRSF9	4.78062	5.07945e-13
ACOD1	4.74245	0.00470295
AC083837.1	4.72278	1.10285e-08
IL4I1	4.62018	3.49778e-16
SLAMF8	4.60539	2.37474e-14
AL078604.2	4.53321	1.8911e-05
RASGEF1B	4.52314	2.34102e-16
RCSD1	4.51807	5.61012e-11
ICAM1	4.5073	5.87415e-30
CCL7	4.48652	5.53081e-27
AL356234.3	4.48002	1.81582e-15
G26207	4.47443	1.24413e-21
EXOC3L1	4.44121	4.7613e-18
ELOVL7	4.41418	3.03775e-07
KPNA7	4.40693	5.85021e-07
SLC7A2	4.36117	1.6314e-09
TNFSF10	4.35114	3.07971e-11
AL356414.1	4.34635	0.000323786
EFNA1	4.19515	2.77895e-09
CLDN14	4.18791	2.1334e-23
AC105450.1	4.18106	0.000274432
MIR3142HG	4.16755	8.17811e-05
TNFSF13B	4.16312	4.55572e-13
XLOC_005900	4.15868	7.56519e-14
NPTX1	4.13529	2.73795e-18
ELF3	4.08059	1.37997e-06
TNFAIP2	4.0797	7.42037e-31
IFI44L	4.06156	1.58234e-20
SAA2	3.99482	4.56259e-14
C15orf48	3.98967	7.35015e-25
CCL2	3.94731	2.85629e-30
TNFAIP3	3.91679	9.54228e-31
HERC5	3.89646	1.49596e-10
MX1	3.88722	1.95876e-14
ODAPH	3.8618	3.93253e-06
CYP7B1	3.85869	3.61555e-22
TCIM	3.82244	4.83639e-37
HAS1	3.8153	4.39589e-25
CD274	3.78834	1.28007e-30
SPATA20P1	3.78098	1.24303e-10
SOD2	3.76441	3.6577e-29
CD38	3.7616	0.00145389
IFIT3	3.72848	4.03713e-15
IL1RN	3.72195	3.06955e-11
AL135818.2	3.71101	3.26983e-07
GBP7	3.70018	0.0240064
EGR2	3.69592	9.62156e-47
LINC02156	3.59883	4.24078e-12
HSPD1P6	3.59707	2.57147e-09
KCNF1	3.56993	0.000244778
PHOSPHO1	3.56323	5.47083e-13
GNA15	3.55729	0.000769098
LINC02392	3.5509	4.46019e-05
FTLP15	3.54217	4.22466e-06
TRAF1	3.53271	7.41634e-22
LIF	3.50528	1.44381e-29
CXCR5	3.49377	1.57219e-05
RORB	3.47243	0.000688371
AC011511.5	3.4629	0.000304597
EREG	3.44376	1.42679e-07
IFIH1	3.436	1.25141e-14
FAM177B	3.41709	1.65807e-21
GBP5	3.41507	3.64992e-12
TTC4P1	3.40996	1.95271e-11
AP001434.1	3.37535	1.03471e-09
PIK3AP1	3.35981	2.69778e-06
AC068205.1	3.35438	0.0351343
DNAAF1	3.34743	0.000174246
NR4A3	3.3413	7.49727e-13
LCP2	3.33732	0.0369979
EXOC3L4	3.33728	3.88584e-08
AL135818.1	3.32664	2.30343e-13
PTGS2	3.3041	6.83683e-22
AP003119.3	3.28291	2.00882e-11
LINC00944	3.27776	5.30311e-09
GPR68	3.26068	1.34469e-59
G0S2	3.24583	3.35047e-15
VCAM1	3.23805	1.05723e-15
BIRC3	3.21345	4.60727e-19
TP63	3.21273	1.14596e-06
CCL11	3.21098	1.85401e-14
CHI3L2	3.204	7.87479e-09
IL6	3.20109	5.84778e-30
ICOSLG	3.19638	4.57903e-09
BATF2	3.1869	1.16229e-07
AC025580.2	3.18293	9.02719e-10
ESM1	3.16657	4.63724e-32
DDX58	3.15425	4.25397e-16
TRIM36	3.14916	1.24597e-09
CAVIN4	3.14132	1.50482e-22
XLOC_000133	3.13204	0.000107233
NLRP3	3.11063	8.28915e-05
LRRC4C	3.10053	7.79124e-11
ANGPTL4	3.09572	3.12182e-39
NKX3-1	3.08947	7.30079e-39
MX2	3.06915	3.26549e-10
IFIT1	3.06352	9.02023e-11
EGOT	3.04873	0.0108835
PKP1	3.04536	5.32888e-09
LIPG	3.04379	4.01844e-22
TRPA1	3.04144	1.30721e-23
AC022816.1	3.041	0.00574989
HRASLS2	3.03232	0.00702696
TNFRSF4	3.0019	0.000501277
AKR1B15	2.99434	3.21072e-05
AC126178.1	2.99118	2.78692e-07
AC083837.2	2.97826	7.49465e-15
HOXD11	2.96769	2.7842e-06
CFAP161	2.95084	5.18339e-07
HSD11B1	2.91516	9.2083e-09
TGFA	2.90716	4.10503e-09
AC099489.1	2.90304	0.00066502
CFB	2.88573	1.18808e-12
SP6	2.87873	2.8803e-05
RTP4	2.87857	1.19176e-10
DNER	2.86788	2.81104e-05
IER3	2.84053	1.49926e-44
ZC3H12A	2.83313	1.08856e-22
AP000640.2	2.82901	0.000561127
NOTUM	2.82131	0.00875879
SOST	2.82052	3.13822e-09
PCDH17	2.81343	0.000999879
AC026461.3	2.81325	0.0194192
CHRNA9	2.79914	1.53457e-13
G25440	2.79376	1.29733e-07
AC009950.1	2.78959	5.66728e-06
SPTBN5	2.78582	8.07875e-05
SLFN12L	2.78292	0.00282727
NKD1	2.78072	6.10057e-08
KANK4	2.78028	1.16874e-19
AC004988.1	2.77487	9.5649e-05
GRIP2	2.76764	6.08491e-06
TMEM52B	2.76101	6.74835e-06
RGS16	2.73745	1.05052e-16
SLC12A1	2.73604	3.27124e-06
USP18	2.73554	5.55774e-12
UNC13A	2.71905	4.69176e-08
MMP13	2.71493	0.00094444
AL355304.1	2.70841	2.67718e-09
PDZK1IP1	2.70577	1.5351e-06
RHBDL3	2.70055	0.000157952
HBEGF	2.69338	9.30009e-29
OAS3	2.6758	4.49259e-11
AC099552.1	2.67047	0.0016798
BTBD11	2.66574	2.90512e-11
ACTN2	2.64789	0.0256966
LINC01629	2.62624	0.000284049
OAS2	2.62481	1.3331e-10
FAM107A	2.62232	0.0082655
BDKRB1	2.61585	3.01938e-20
WNT1	2.61163	0.0470433
AC005549.3	2.60847	0.000145767
EBI3	2.60365	2.68816e-06
PEG13	2.59636	1.19601e-05
KLHL38	2.59633	5.4644e-06
FOSB	2.58937	5.37429e-07
USP30-AS1	2.58555	8.45552e-05
PKN2-AS1	2.5762	7.07692e-07
P2RY6	2.57576	2.26677e-21
IL20	2.57336	8.19463e-08
PLAC4	2.57165	3.59327e-05
NIPAL4	2.56415	5.55899e-12
AC012020.2	2.56351	0.00427854
AC131649.2	2.56283	0.00526603
STRA6	2.5604	5.21469e-12
IL22RA1	2.55887	5.90985e-08
SERPINA9	2.54418	4.45107e-08
RASL11B	2.52489	1.60113e-20
ITGB6	2.52083	0.00360916
CLIC6	2.51929	9.0147e-06
HERC6	2.51194	9.07828e-09
IFI44	2.50444	4.63998e-16
CFAP58-DT	2.49793	1.21415e-09
AL162274.1	2.49457	1.36496e-05
CCL3	2.47654	0.00161497
IL32	2.47625	5.10239e-21
P2RY2	2.4694	5.72473e-06
XLOC_002530	2.46894	6.31816e-05
OLR1	2.465	8.43699e-17
BTC	2.4642	0.0065818
RELB	2.46088	1.67221e-29
DRAXIN	2.45349	4.00805e-05
AL445490.1	2.44922	0.0363364
XLOC_011331	2.4453	0.000472029
AC044781.1	2.44202	0.000458879
PPP4R4	2.4401	1.44408e-07
AIM2	2.43986	0.00455453
IFI30	2.43649	0.0142814
PAIP1P1	2.43569	0.00162863
G11966	2.43372	0.0156874
ROBO4	2.43256	0.000292789
LST1	2.42479	9.81545e-05
GBP1	2.4234	4.26129e-12
S1PR5	2.42198	2.89821e-16
EPSTI1	2.41911	1.25916e-10
HELZ2	2.4171	5.42817e-10
USP43	2.41396	8.66053e-05
CACNA1G	2.41254	2.07703e-07
PRAL	2.40915	0.0185387
AL158166.1	2.40563	5.77024e-05
XLOC_012049	2.40286	1.15107e-09
IL15RA	2.39999	5.83242e-13
CTSS	2.39649	6.70085e-11
HTR1D	2.3852	9.69836e-07
PGBD5	2.3844	0.00106445
XLOC_000358	2.38278	4.41202e-07
DCSTAMP	2.37421	3.24946e-05
IRAK2	2.36921	1.51295e-19
XLOC_000283	2.36695	0.0093413
AL033397.2	2.34436	0.00443883
AC110015.1	2.34069	1.99936e-08
AC099494.3	2.33984	8.24066e-06
AL049825.1	2.33956	4.66667e-09
LINC02470	2.32388	0.00203375
DIRC1	2.32117	8.72448e-07
IL11	2.31606	1.68998e-18
AL391056.1	2.31341	2.46394e-13
FAM124A	2.31154	1.12135e-07
TMEM51	2.31104	5.96319e-12
IL12RB1	2.30992	0.000103463
IL10RB-DT	2.30984	1.32496e-06
TSPAN2	2.3073	1.64137e-39
LINC01828	2.30472	0.0087398
IRF7	2.29802	1.7458e-13
TMEM88	2.27661	0.0270323
SLCO5A1	2.27639	2.93039e-05
RND1	2.27408	0.000230714
XLOC_003146	2.27401	6.92815e-28
LMO2	2.27189	0.00968092
MMP12	2.27112	3.02251e-09
AC009152.3	2.26589	7.98831e-10
AC018644.1	2.26227	2.19647e-06
KIAA0040	2.26114	4.55338e-20
TBILA	2.26006	0.00619807
PRRG4	2.25928	0.0112317
AC005840.3	2.25761	0.0032939
CLDN1	2.24836	1.00268e-10
SMAD7	2.23893	7.82202e-29
AC005899.8	2.22909	0.000509566
TLR5	2.21578	7.17766e-06
XIRP1	2.2153	0.00833843
AC006249.1	2.21087	8.74562e-05
LDLRAD4	2.2053	1.60727e-14
AL357673.2	2.19736	0.00557672
AC097451.1	2.19194	2.09642e-10
ST6GAL2	2.19063	0.00198102
AC099494.1	2.1884	6.68324e-06
SNX10	2.18512	0.00889055
TSLP	2.1829	3.92015e-07
PTHLH	2.18235	5.23327e-17
CD83	2.18045	1.19176e-10
AC004817.3	2.17892	0.000149371
KCTD11	2.17861	2.58618e-34
PLA1A	2.1752	0.0296171
BCL2L14	2.17295	0.00774268
AC016397.2	2.16986	5.69109e-08
C1QTNF1	2.15677	4.31776e-14
CACNA1G-AS1	2.15581	0.0167283
TRABD2B	2.15485	0.0273711
CD70	2.15408	4.97388e-10
TRAPPC3L	2.14612	6.93042e-05
AC007686.1	2.13763	0.000105618
RASL12	2.1372	0.00101471
NFATC2	2.13001	9.04457e-13
HCK	2.12451	2.10533e-08
C3AR1	2.1223	0.00106909
PARP12	2.11966	8.12304e-20
BHLHE40	2.11733	2.53109e-22
DHX58	2.11575	3.50405e-10
AC080014.1	2.10924	1.22034e-05
ETV7	2.10903	3.54396e-08
ATF3	2.10842	1.76757e-12
NFKB2	2.10549	1.00736e-18
NFKBIZ	2.10325	6.43113e-27
MMP1	2.10287	3.35214e-12
IL34	2.09957	3.05595e-09
TYMP	2.09578	5.76036e-14
SOCS1	2.09305	8.96317e-05
TLR3	2.09216	4.5932e-07
LEFTY2	2.08446	0.00130083
AP002852.1	2.07319	9.32897e-06
QRFP	2.07214	7.85824e-05
P2RY1	2.07182	0.000370851
TFPI2	2.07174	3.02351e-21
BEST3	2.06909	0.00181553
AC131009.2	2.05864	0.00935902
THEMIS2	2.05505	1.47985e-11
NR4A2	2.05128	4.57903e-09
CYP27B1	2.04931	3.27546e-06
AL024508.1	2.03428	0.0218116
SLC39A14	2.02194	6.12529e-20
CFAP45	2.01992	1.33734e-07
HLA-DOB	2.01924	0.00557473
DDX60	2.01433	1.8565e-12
MFSD2A	2.00884	3.38853e-12
SEMA4D	1.99325	4.3651e-07
KCNJ15	1.99087	8.68017e-24
C1orf147	1.98692	0.0242897
RELT	1.98353	1.58065e-20
AC009152.1	1.98282	0.0272808
SLC22A2	1.98257	0.0267144
XAF1	1.98144	1.46418e-16
FYB1	1.9795	0.00546872
FAM19A3	1.97673	4.42265e-05
CLEC1A	1.97167	8.66053e-05
FOXP1-IT1	1.97021	5.80274e-07
PARP14	1.96783	7.34789e-12
44258	1.9667	1.08865e-23
AC008083.1	1.96655	0.000106236
RN7SL368P	1.96476	0.0133746
IFNE	1.96323	0.000102409
PMEPA1	1.95845	6.84333e-32
IRF1	1.95619	1.69986e-08
SLC12A7	1.94674	4.38916e-10
RN7SL834P	1.94462	0.0247742
TNFAIP8	1.9431	1.03557e-18
AC020913.3	1.94224	0.00647347
AMPD3	1.93757	2.92397e-14
PHACTR1	1.93703	1.46534e-16
NFKBIE	1.93554	4.13199e-11
XXYLT1-AS2	1.93552	0.000874584
CD34	1.93433	1.14712e-08
TRIB1	1.93419	1.33562e-06
GFPT2	1.93373	2.00055e-32
RNF19B	1.93322	1.23022e-14
ADAP1	1.93302	3.79939e-11
SLC19A2	1.93262	1.54294e-29
SAMD9L	1.924	3.04428e-11
BMP2	1.9224	1.03296e-05
CSRNP1	1.92027	8.92345e-28
AL592546.1	1.91988	0.0116181
ISG20	1.91934	1.25003e-07
CCL4	1.91758	0.0196844
LINC00640	1.91639	0.000156834
LINC00622	1.91631	0.00384574
LINC02086	1.9121	1.58903e-05
WWC1	1.91167	1.14447e-10
SAA1	1.90916	5.822e-09
TNIP3	1.90766	1.52129e-06
IL18BP	1.90508	5.99773e-07
RASSF5	1.90449	1.7818e-05
HSPA6	1.90377	0.0253821
MSC	1.90363	7.71179e-19
VNN1	1.90087	0.00319867
RHOH	1.89993	0.00166966
AC009949.1	1.8983	0.00957268
AL158166.2	1.89655	0.032924
XLOC_007602	1.89357	7.77086e-05
ENC1	1.89277	3.13151e-37
LRRC8C	1.8925	1.07559e-30
SERPINB2	1.89056	1.50007e-11
LRIG1	1.89023	1.70727e-19
PROX1	1.88968	0.000139541
TBX3	1.88772	1.9816e-39
AL356234.1	1.88401	0.00423278
DLL1	1.88224	0.000162148
APOL4	1.87997	0.00318002
SPACA6P-AS	1.87749	0.0117559
JUNB	1.87526	5.60712e-27
PTGER2	1.8742	4.53451e-09
AP003555.2	1.87225	0.000361982
AC243571.2	1.87116	0.00348461
TNIP1	1.86946	7.99814e-15
XLOC_013952	1.86684	4.22466e-06
AC083949.1	1.86048	0.0225757
CLEC12A-AS1	1.86019	6.68471e-08
CAMK2A	1.85969	1.92833e-05
ADAMTS4	1.85613	3.73439e-31
SERPINA1	1.85109	0.000260481
RNU6-60P	1.84917	6.76981e-05
AL021408.2	1.84382	0.000169667
AC034223.1	1.83603	0.00432907
ANGPTL7	1.83336	1.04144e-07
AL139807.1	1.8309	0.00465702
ITGA2	1.82644	3.11625e-24
AC013451.2	1.82182	0.000244395
MMP8	1.82106	0.0038932
SAMD9	1.82081	9.32558e-13
PDGFB	1.8147	0.0124793
HMOX1	1.81277	9.28994e-35
MTSS1	1.80551	5.66739e-08
AL355102.4	1.80381	0.00518872
AL355102.1	1.80263	0.0141382
ZNF259P1	1.79999	1.83506e-23
DDX60L	1.79801	5.58135e-13
ARHGEF16	1.79662	0.00465523
CEACAM1	1.79552	0.0206321
NFKBIA	1.7919	2.11049e-16
IL1A	1.79082	0.0138076
G41319	1.78975	1.76321e-06
DGKI	1.78907	4.31513e-26
AL139405.1	1.7886	0.000546989
LINC01140	1.78629	9.38324e-07
EDN1	1.78473	2.32431e-24
HMGN2P46	1.7837	6.19568e-05
SLC16A6	1.78045	0.0146537
GBP2	1.77967	5.80421e-09
RBM47	1.76919	5.42322e-07
NCOA7	1.76785	2.1083e-09
AL357992.1	1.76738	4.1101e-08
SLC16A9	1.76687	0.00183094
SRSF12	1.76514	7.32974e-10
NFKB1	1.75766	3.84587e-23
NCF2	1.75327	5.87467e-11
XLOC_007190	1.74873	0.00301655
SMOX	1.74743	1.06711e-20
APOL1	1.74659	4.09635e-09
PIK3CD	1.74657	3.44663e-24
RN7SL683P	1.74148	0.00201876
XLOC_009415	1.7391	0.0150689
AC003092.1	1.7363	4.21321e-07
GPR183	1.7342	1.66022e-07
RIPK2	1.73212	5.4202e-23
CCDC184	1.73021	1.80207e-11
AL157937.1	1.72817	0.00183843
LINC00222	1.72596	0.010867
AC004974.1	1.72577	0.0270158
AC079174.1	1.72332	0.00361293
AC004832.5	1.71407	1.02346e-05
LINC00515	1.7127	0.000155968
ITPRIP	1.711	2.53492e-26
MYO10	1.70981	1.29139e-38
C5orf56	1.70737	1.16229e-07
AC097634.1	1.7069	0.000287647
BATF3	1.70593	0.00543621
P3H2	1.70105	2.22742e-14
G14029	1.70049	0.00158267
L1TD1	1.69821	2.24088e-12
MCC	1.69452	1.47358e-22
SNORD39	1.6942	2.60677e-05
SUSD6	1.69353	3.89393e-34
LAMC2	1.69347	3.66151e-14
AC109347.2	1.69253	0.00220176
LINC02085	1.69223	0.0116126
PLSCR1	1.68851	2.1819e-09
RRAD	1.6791	5.75518e-13
PFKFB3	1.67607	4.83639e-37
RPL35AP32	1.67412	0.0414826
NR4A1	1.674	2.16289e-11
HOXC13-AS	1.66394	9.95252e-06
EFR3B	1.66209	5.6851e-13
DHRS2	1.66172	8.94979e-07
ISG15	1.66154	3.98715e-08
LINC01711	1.66114	0.0023715
HIVEP3	1.65941	8.20287e-19
C3orf52	1.65674	1.3182e-28
AP000695.1	1.65537	3.40355e-06
AP004609.1	1.65334	0.0213918
ADGRG1	1.65294	7.20902e-07
XLOC_001195	1.64893	0.00236197
ACKR3	1.64828	4.56434e-10
WTAPP1	1.64806	1.31687e-06
NPAS2	1.64698	3.09642e-14
AP001970.1	1.64603	0.0127047
CALHM6	1.64361	4.66589e-06
APOL3	1.64181	2.24016e-05
CSF1R	1.63677	1.1695e-09
C3	1.63605	1.22944e-07
TAP1	1.63527	2.51368e-10
TNFSF15	1.62425	0.0045231
LGALS9	1.61926	1.20513e-07
WNT10B	1.6145	0.000795108
AC116366.1	1.61087	0.00264736
MFSD4A	1.60793	0.0349866
LINC01359	1.60563	0.0390844
AC025186.1	1.60389	0.0364209
XYLT1	1.60195	3.38289e-33
AC107021.2	1.59774	2.93178e-15
POU3F2	1.59477	0.0142982
GBP3	1.59132	5.37602e-09
CETP	1.59096	0.0191969
PDPN	1.58838	5.36639e-17
AC007728.2	1.58835	0.00131195
APOL2	1.58695	2.35585e-08
AC093567.1	1.58164	0.000385273
NECTIN4	1.58027	0.000563281
AL691420.1	1.57931	3.23218e-06
PTPRE	1.57617	1.36475e-13
STX11	1.57521	4.46019e-05
HS3ST3B1	1.57292	2.82218e-31
AQP9	1.57232	0.000108767
IL23A	1.56798	1.80021e-05
GCSAM	1.56686	0.0360478
LRRTM2	1.56571	3.28652e-06
RAP1GAP2	1.56526	3.02117e-06
MMP10	1.56519	0.000793282
KIAA1755	1.56404	1.61955e-07
SSBP3-AS1	1.5629	0.00658864
LAMB3	1.56016	9.53886e-09
TRIM25	1.55545	1.81625e-10
ZNFX1	1.54743	1.6479e-12
LINC00525	1.5469	0.0108286
TNFRSF18	1.54526	0.000689408
DLX2	1.54468	1.33734e-07
COL27A1	1.54462	7.47498e-38
XLOC_014038	1.54341	0.000429764
LINC01686	1.5434	0.00090075
ANO1	1.54005	0.00126086
LRRN3	1.53975	9.50103e-36
IBSP	1.53857	0.00151914
IFI6	1.53854	2.27836e-07
RPA4	1.5361	0.0227841
ANGPTL1	1.53362	1.14992e-05
AC087164.1	1.53262	0.00773757
ARL9	1.53166	8.98043e-05
CHST15	1.52747	2.38914e-17
PTGES	1.52737	9.08179e-10
STAT5A	1.52601	6.79634e-11
AC090617.2	1.52283	0.0207135
AL357060.1	1.51594	5.58917e-05
ACHE	1.51044	0.0110731
AC124319.4	1.5074	0.0016223
FMNL3	1.50486	3.08466e-28
SECTM1	1.50422	0.000193021
TRAF3	1.50404	1.36212e-29
AL021707.6	1.50232	7.54931e-06
TRIM21	1.5005	4.89707e-10
KDM6B	1.49169	1.05723e-15
NUAK2	1.49142	1.44847e-10
NGF	1.49128	9.80927e-28
AC068860.1	1.49	0.0029697
NOCT	1.48849	3.44829e-30
LEF1	1.48309	3.70586e-10
CLDN4	1.48029	2.71673e-06
GPR146	1.47878	5.93353e-06
LHX8	1.4783	0.00286003
NAMPTP1	1.47571	1.48622e-10
AL078590.2	1.47057	0.0168593
KIF5C	1.46782	0.000323717
ZC3HAV1	1.46709	5.80834e-10
TNFSF18	1.46642	6.99712e-07
AL136295.2	1.46613	0.000230399
AC022079.1	1.46587	0.0238551
AL359752.1	1.46495	3.85589e-08
ARHGAP27	1.46001	0.000438581
GIMAP2	1.45916	0.013974
AC067751.1	1.45514	5.2087e-05
AC099506.1	1.45501	0.0093823
FZD8	1.45453	1.11808e-09
L3MBTL4	1.45236	0.0364219
CNTN1	1.45195	5.98246e-05
NTN1	1.44823	0.000198199
POU2F2	1.44679	1.28229e-10
MAFF	1.44527	2.32314e-15
MIR155HG	1.4446	1.32442e-06
AC109588.1	1.44129	0.00487799
MT2A	1.43914	3.44831e-15
ZSWIM4	1.43832	1.58629e-07
G38640	1.43803	4.55158e-06
MYOCD	1.43707	3.1073e-08
RARRES3	1.43605	6.25264e-07
AL157702.2	1.4359	0.00222315
PMAIP1	1.43582	1.05826e-08
RNA5SP385	1.43375	0.000439308
SAT1	1.43172	1.49663e-14
TDRD7	1.43133	4.7487e-05
AL356273.3	1.43122	0.000313209
SLFNL1	1.43049	0.0245529
GZMK	1.42696	0.000229636
NGF-AS1	1.42664	0.0184872
CSF1	1.42589	7.9446e-07
SAMHD1	1.42469	1.57646e-08
REL	1.42228	2.42942e-17
CHST11	1.41218	7.09411e-31
MOB3B	1.41177	0.001493
SNRPGP5	1.40656	0.0329157
PCDH19	1.40449	3.69457e-06
SLC41A2	1.40374	3.48197e-24
FGFR3	1.4032	0.022471
SLC25A28	1.40219	1.05349e-08
CACHD1	1.39936	5.06536e-16
TIFA	1.39711	1.91189e-12
YEATS2-AS1	1.39711	0.0426283
PRG4	1.39455	0.00137514
RIPOR3	1.393	1.00844e-07
GLDN	1.39268	0.00010876
TMOD1	1.39158	0.0322782
RFLNA	1.39119	1.64909e-12
PPP1R14C	1.39079	0.00137182
FGF18	1.39007	0.00737227
HCG20	1.38868	0.0279365
THBS4	1.38269	5.0516e-05
PID1	1.37763	4.91161e-13
AC022509.3	1.37396	0.00773412
PAK3	1.367	0.0154154
AL603832.1	1.36645	0.00704019
GPRC5B	1.3652	5.45691e-06
PLEK2	1.36222	9.63145e-21
EDARADD	1.361	2.03932e-06
SLC7A8	1.36041	3.99521e-17
CIITA	1.35856	0.00362064
CD82	1.35603	2.34562e-07
SUSD4	1.35387	0.00118293
ANXA13	1.34959	0.0251893
INHBA	1.34297	2.75258e-17
HIVEP2	1.34155	1.97171e-28
AGAP9	1.3357	0.022067
SEC14L2	1.33319	7.24726e-25
AC124276.2	1.33133	8.43699e-17
SP110	1.3294	4.48642e-07
AFF2	1.32847	3.98259e-05
IL24	1.32735	0.0059178
WWC2-AS2	1.32588	0.000458748
RSPO3	1.32516	1.69012e-05
MIR503	1.3237	1.0393e-06
RNU6-1208P	1.32339	0.0393745
BDKRB2	1.32254	3.90431e-08
C5AR2	1.32139	5.72084e-05
XLOC_008812	1.32045	0.0370983
SLC22A3	1.31675	0.00224919
CTGF	1.31643	1.15415e-05
TSKU	1.3138	1.99658e-21
KIAA1024	1.31265	4.34843e-11
HDX	1.30968	2.85403e-12
NIPAL1	1.30912	0.0043344
AC012462.1	1.30726	9.837e-05
SNCAIP	1.30633	8.77949e-08
PLK3	1.30557	3.38992e-20
MGAM	1.30557	0.00161129
PTX3	1.29804	1.80747e-05
NAMPT	1.29736	8.27141e-14
CHRNA1	1.29451	0.0187186
RNU6-301P	1.28974	0.0127253
AF117829.1	1.28833	2.54337e-08
SPHK1	1.28814	6.15129e-19
BST2	1.28743	0.000328366
AC073410.1	1.28731	0.0022138
KDM7A	1.28714	3.73024e-13
ART3	1.28708	0.0499874
GLIS3	1.28406	1.72315e-20
PNPT1	1.28335	1.29266e-12
ITGB3	1.2808	5.46082e-09
EDNRB	1.27982	0.000325375
KBTBD8	1.27962	0.000633526
ABTB2	1.27748	3.28472e-09
SLFN5	1.2768	1.22963e-09
TAF4B	1.27513	2.88871e-06
SLCO3A1	1.27489	1.02291e-13
DGKG	1.2747	0.0142084
AC092800.1	1.27097	0.0302485
AC104389.4	1.26976	0.0389999
XLOC_011309	1.26813	0.0069782
BHLHE40-AS1	1.26716	0.000218445
MIR503HG	1.26685	5.67001e-07
PARP10	1.26618	1.91692e-05
LINC01411	1.26574	0.0146434
MYOM3	1.26366	0.00258117
AC097059.2	1.26147	0.00514169
AP000442.2	1.26051	0.0297334
AC129507.1	1.2586	0.00903695
RHBDF2	1.25858	1.15414e-09
PRDM16	1.25808	0.00709856
EPHB2	1.25798	1.4795e-09
CBFB	1.25559	1.64791e-16
PARP15	1.25508	0.00576641
DTX3L	1.25488	2.02747e-06
LNCSRLR	1.25323	4.16673e-05
SLC43A2	1.25198	5.17751e-08
ERVMER34-1	1.25084	0.0130894
MSX2	1.24886	0.0407028
HLA-F	1.24854	2.77741e-07
SLC1A3	1.24756	9.91733e-11
NEDD9	1.24706	1.85905e-40
FGF2	1.24649	3.77116e-25
BEAN1	1.24486	0.0111102
NINJ1	1.24417	1.33737e-08
CAPN3	1.24078	0.0383684
SLC2A6	1.2378	6.39001e-14
AC009404.1	1.23641	1.54634e-15
AC092718.3	1.23564	0.000772456
LINC01943	1.23463	7.19612e-16
ZNF267	1.23463	9.52364e-23
RPL7L1P9	1.23392	0.00375105
PANX1	1.23315	5.55774e-12
IL15	1.23315	4.92231e-09
RASD2	1.23026	9.61456e-05
AC105105.3	1.22935	0.0271126
AL158050.1	1.22886	0.0428712
NKILA	1.22334	1.2658e-06
IFNAR2	1.22102	3.41337e-11
PRICKLE2-AS3	1.21777	0.00498557
SLC39A8	1.21745	1.69839e-06
LAP3	1.21679	8.72794e-09
ESR1	1.21495	0.017015
AC087623.1	1.21374	0.0464501
RNF122	1.21354	2.00882e-11
PRDM1	1.21225	2.21929e-34
FOXO3	1.21087	2.00055e-32
AC037459.2	1.20941	0.0032037
GPR75	1.20936	0.0159318
AC017002.1	1.20767	1.59461e-10
TLR1	1.2066	0.00016837
SYTL3	1.20629	1.752e-08
SLC28A3	1.20144	0.0194332
TMEM217	1.19918	7.63654e-07
G12163	1.19823	0.00773757
AL355355.1	1.19767	0.0179761
ARRDC2	1.19715	5.04115e-10
SHISAL1	1.19674	2.42161e-18
NAV2	1.19625	3.97902e-35
AL078644.1	1.19575	0.015595
SQOR	1.19468	1.05261e-11
RASD1	1.19463	1.58175e-06
CNGA3	1.19448	0.0144793
LAMA3	1.19196	9.63231e-07
AL596325.2	1.19193	4.90341e-05
LINC01239	1.19026	0.0150888
AC018628.1	1.18721	2.94801e-05
LYPD3	1.18715	0.00087767
POLH-AS1	1.18698	0.0309149
AC017002.3	1.18593	3.10312e-07
PML	1.1856	3.684e-09
CGAS	1.18518	3.76452e-11
AC107021.1	1.18512	0.00142023
TJP2	1.18424	4.70581e-05
XLOC_008957	1.18197	0.0173622
NOX4	1.17855	1.81141e-15
MYO7B	1.17529	3.60401e-05
COL22A1	1.17504	0.029166
FAM49A	1.17435	0.00311224
FRMD4A	1.1739	6.10047e-11
PPARD	1.17136	2.74619e-14
ERN1	1.17078	3.03424e-16
PLXNA2	1.17059	7.86392e-09
PRICKLE2	1.17048	1.85795e-20
RHEBL1	1.16896	3.02453e-05
ARNTL2	1.1667	3.06851e-08
AL139022.1	1.16537	0.0204749
ZCCHC2	1.1649	4.7654e-09
SPSB1	1.16475	1.95638e-10
JAK2	1.16448	5.55729e-06
PSMB9	1.16251	1.03075e-06
AL672207.1	1.16169	0.0496623
DRP2	1.1615	0.000742296
AC093908.1	1.16023	0.00352897
AC024909.2	1.15978	0.0483876
CIART	1.15625	7.31017e-15
AL132656.4	1.15459	2.68997e-05
CFLAR-AS1	1.15442	0.0031542
APOL6	1.15349	2.00311e-05
APOBEC3G	1.15182	1.32297e-05
G36605	1.15081	0.00060876
OGFR	1.14901	3.77848e-06
AC245100.8	1.1459	4.31334e-08
PSTPIP2	1.14447	7.4794e-16
ANGPT4	1.14414	0.0112302
CDKN2B	1.1433	1.56272e-15
PCDH9	1.14002	3.26068e-15
S1PR3	1.13892	4.03713e-15
AL354732.1	1.13597	0.000989137
CCDC88C	1.13427	0.00296557
AL359711.2	1.13327	0.0389633
AC078785.1	1.13275	0.0109611
TAP2	1.13158	1.94428e-09
TBXAS1	1.13141	1.85581e-05
RELN	1.13118	0.0450266
AC005224.3	1.13109	0.000501006
CD7	1.12978	0.026168
STARD4	1.12914	6.08537e-23
BAK1P1	1.12813	0.03268
AP005136.2	1.12618	0.0326122
WNK4	1.12492	1.74112e-09
KY	1.12377	0.0206722
TRIM14	1.12252	8.58643e-07
KDM7A-DT	1.12224	9.30897e-08
SNAI1	1.11727	1.2928e-08
ST3GAL1	1.11342	3.957e-20
IL18	1.11318	0.00136071
FAM71F1	1.11217	0.0239405
IRF2	1.11177	1.1323e-05
SHANK3	1.11139	0.0205877
ZNF295-AS1	1.1112	0.00167451
AL357054.4	1.1088	0.0302733
CFLAR	1.10839	1.36475e-13
SLC2A1	1.10583	2.59402e-13
ACOX1	1.10565	1.09878e-22
FOXP1	1.10452	6.50281e-26
DIRAS3	1.10369	0.000111331
IFI35	1.10025	4.39573e-06
NMI	1.09465	1.94361e-06
CCIN	1.09355	1.82613e-12
PPM1K	1.09289	1.77007e-05
RNF152	1.09202	1.31421e-07
CD3EAP	1.09118	1.96149e-11
AC010343.3	1.09107	0.000126257
RIMS2	1.09085	0.0238668
AC103702.2	1.09013	0.00230529
APCDD1L-DT	1.0895	1.45271e-13
AL162727.3	1.08877	0.0471775
CPN2	1.0886	0.0442358
ZFPM2	1.0881	0.000260481
NET1	1.08777	9.36019e-14
GMPR	1.08722	0.00242123
MT2P1	1.08525	5.03433e-05
MOB3C	1.0838	9.94683e-07
CPNE5	1.08313	0.0108931
BMPR1B	1.08071	1.06514e-08
HIVEP1	1.07914	1.62121e-19
SYNDIG1	1.07907	3.90431e-08
AC021205.1	1.07612	7.23277e-05
TMEM92	1.07482	0.000637418
MYD88	1.07365	6.09255e-06
B4GALT1	1.07038	7.97615e-54
MT1X	1.06998	6.62139e-11
LRRC4	1.0694	0.0307517
LINC00908	1.06725	0.0412168
CLEC2A	1.06609	3.62716e-10
CLEC2B	1.06473	6.88901e-11
XLOC_003077	1.06375	0.0231425
PARP9	1.06235	0.000110619
AC079298.3	1.06106	2.25079e-06
AC009549.1	1.06099	0.0166681
ZNF469	1.06062	1.12508e-10
ZC3H12C	1.05985	5.94199e-07
TGM2	1.05928	1.21497e-15
CASP1	1.05872	9.91451e-06
SHB	1.0565	4.45107e-08
PLAT	1.05617	3.38914e-10
IRAK3	1.05601	1.29212e-05
RHBDL2	1.05521	9.32199e-14
AL031595.3	1.05367	0.0145729
AL390719.1	1.05322	0.0388744
BTN3A3	1.0524	2.07193e-09
LCP1	1.05239	0.00869582
DIO3OS	1.05197	0.0257982
ELOVL3	1.05166	1.04514e-05
FLT1	1.049	1.26763e-07
SIRPAP1	1.04841	0.0203503
AL136295.5	1.04788	0.042319
CCNJ	1.04708	1.63227e-14
HLA-J	1.04701	0.0414826
MARCKSL1	1.04631	9.19226e-06
SLC25A37	1.04614	1.68546e-11
A4GALT	1.04408	1.82909e-07
CDYL2	1.04356	2.58474e-11
ASPHD2	1.04308	0.000242925
NKX2-6	1.04264	0.0140876
DUSP5	1.04256	5.70276e-07
IFNGR2	1.04202	9.90421e-11
LINC01060	1.04189	3.97444e-05
HSPD1P4	1.04134	0.0105127
RUNX3	1.04082	5.62611e-11
AC034223.2	1.0408	0.0111793
PDZD2	1.04062	0.0014303
CGNL1	1.03886	1.71952e-05
PGM2L1	1.03802	5.56272e-27
AC093724.1	1.03786	0.00972098
SLFNL1-AS1	1.03583	0.00869263
FAM168A	1.0346	3.56331e-21
FRMD6	1.0339	1.53175e-23
ADAMTS9	1.03283	0.0016023
AL138724.1	1.03218	0.000198132
GEM	1.03166	3.2548e-17
HK2	1.03161	4.07703e-17
TET3	1.0314	1.41582e-05
C19orf66	1.03039	1.94828e-05
KLF10	1.02997	3.39982e-18
BCOR	1.02932	4.68838e-13
BEND5	1.02899	0.00337791
SERPINE1	1.02891	3.86282e-14
RAB20	1.0285	0.00477087
MSANTD3	1.02772	7.32872e-19
EDNRA	1.02652	1.42679e-07
TMEM140	1.02461	0.00145338
HOMER1	1.02129	8.94545e-12
LINC01561	1.0212	0.0390844
XLOC_004803	1.01801	1.2055e-06
SKIL	1.01232	3.3361e-15
IPO7P2	1.0107	0.00947317
PKNOX2	1.01058	0.0125719
SLC7A5	1.00986	3.08546e-13
C21orf91	1.00341	2.40184e-09
PHACTR4	1.00328	1.16139e-08
APOBEC3D	1.00327	0.0144891
LRRC49	1.00311	1.80703e-12
AC090197.1	1.00005	2.88601e-05
EVA1A	0.999045	1.2802e-19
AK3P3	0.998278	0.0336497
KCNN4	0.998021	0.000105296
CCDC144CP	0.997748	0.0178117
SPRY4	0.997741	1.82745e-14
GRB14	0.994569	0.0470324
RAI14	0.993592	7.71818e-27
TRAFD1	0.993063	1.72538e-05
DUSP3	0.989865	2.4769e-25
DCP1A	0.989281	1.59112e-12
CLEC2D	0.988601	0.000140515
FSTL3	0.98698	3.18492e-06
RTTN	0.986442	2.23966e-19
LINC01013	0.986163	2.96081e-09
ADAM19	0.986137	3.32195e-24
MSX1	0.984716	4.72007e-08
CDC42SE1	0.980899	9.74777e-20
KCNG1	0.980304	3.38353e-07
IL18R1	0.979798	0.0448145
PDCD1LG2	0.979612	1.24413e-21
LINC00519	0.979612	0.000100892
KLF9	0.978172	8.14238e-10
SLC11A2	0.97645	3.24362e-15
ABLIM3	0.975055	5.08679e-18
NOTCH2	0.974729	4.83639e-37
MIRLET7A2	0.974462	0.00204561
AL358115.1	0.973543	0.0147138
CASP7	0.97116	3.07573e-07
HIPK2	0.968488	2.10818e-23
MLKL	0.967713	1.53995e-05
AUTS2	0.965442	3.95999e-13
RNF213	0.964762	4.36215e-06
AC112721.2	0.962648	0.0146944
AMZ1	0.961312	9.00383e-14
TPM1-AS	0.960509	0.0140876
AL355355.2	0.957865	0.00650151
PFKFB4	0.956186	5.05941e-11
MMP25-AS1	0.954108	4.005e-06
STK38L	0.954	1.45952e-11
MTFP1	0.953505	8.36708e-09
ATP2B1	0.953338	4.76163e-11
ARID5A	0.952936	1.97916e-08
STAT4	0.952801	3.40478e-05
CYLD	0.951934	2.4941e-13
TICAM1	0.951231	7.95228e-11
CREB3L2	0.949316	9.39224e-33
DRAM1	0.947366	2.27557e-09
TMEM63B	0.946119	3.45211e-09
G17127	0.944458	0.00850583
MAFB	0.944447	0.000485058
AC060766.4	0.943223	0.00288311
NGFR	0.942263	0.031635
CD40	0.941751	8.32698e-08
MORC3	0.940992	1.04361e-25
ZNF710	0.940977	8.78066e-05
C15orf39	0.940374	2.46909e-08
AC040162.1	0.937762	0.0120097
AL157394.1	0.937209	0.00052635
HLX	0.936848	2.91372e-09
RNF114	0.935665	9.09558e-11
NAB1	0.935546	2.87744e-13
HIST2H2BC	0.935532	0.00183885
ITPR3	0.932941	7.08778e-10
ARHGAP31	0.932688	1.00654e-22
IL1RL1	0.932263	0.000380509
C17orf49	0.931823	0.0172158
DENND5A	0.931283	1.02665e-20
TMEM41B	0.930314	1.53346e-17
IFIT5	0.928917	3.88758e-07
ZNF107	0.928317	3.40676e-07
BIRC2	0.926741	8.33193e-19
XLOC_006335	0.925972	1.99275e-06
XLOC_007116	0.925596	4.89742e-05
FOXP4	0.925002	1.4163e-08
AC105105.1	0.924733	0.0464501
PRSS35	0.923235	0.0310956
ENTPD7	0.920817	4.60134e-16
ETS1	0.92074	7.62677e-13
BMT2	0.920583	5.64571e-16
AC124798.1	0.919784	0.0025267
LINC00842	0.919387	0.0019605
FUT4	0.919033	0.000107214
SMURF1	0.91863	1.13452e-20
SPRY2	0.918463	5.23894e-12
C2orf27A	0.916316	2.84131e-13
XLOC_006303	0.9158	3.14292e-06
IL4R	0.915386	2.61318e-17
CTPS1	0.914512	4.03437e-21
PLAUR	0.913457	2.89468e-24
DNAJB5	0.912588	5.78163e-14
AC091806.1	0.911307	0.00613976
AC004816.2	0.909916	0.000110741
NRIP2	0.909661	0.00828282
B3GNT2	0.909457	1.4806e-07
TTC39B	0.907551	8.98142e-09
N4BP1	0.907405	2.82739e-10
AMIGO2	0.906593	5.33838e-21
AL645929.1	0.906254	0.0338112
TMEM132A	0.904989	1.8835e-05
XLOC_000523	0.904925	0.0133292
NFATC1	0.904543	6.05565e-10
AP000866.6	0.901852	0.0459895
HS3ST3A1	0.901624	1.7446e-10
AL139393.2	0.901508	0.000259315
TLNRD1	0.900652	4.41172e-08
RAPGEF2	0.900242	6.97654e-12
TRAF2	0.899919	2.25811e-08
ARHGEF40	0.898924	3.42633e-15
MIR1245A	0.897615	4.57397e-05
AC090607.2	0.895456	0.0292111
CALB2	0.895223	0.000326945
GASAL1	0.895105	2.30972e-06
GPR137C	0.895074	0.035444
AC004832.4	0.893971	0.0361485
TRIM38	0.893734	8.01555e-07
NLRC5	0.892726	1.86279e-05
EGFR	0.892494	1.14362e-15
IKBKE	0.891286	8.2443e-07
PPP1R3B	0.890157	2.71584e-20
USP42	0.886259	1.83165e-10
WDFY2	0.885069	2.63485e-16
KCNT2	0.884891	0.00773604
FERMT1	0.884099	0.00417275
PELI1	0.883471	6.91971e-09
UAP1	0.883	1.41414e-21
PNP	0.882864	6.04895e-14
G7242	0.881992	0.00847071
SH3PXD2A	0.881733	2.04828e-28
CRISPLD2	0.881544	2.39438e-20
BAZ1A	0.880495	1.19299e-10
ACSL5	0.879398	0.00103339
BHLHE41	0.879207	4.07432e-07
APBB2	0.879114	8.85584e-22
AC060766.5	0.878119	0.0449905
FRMD3	0.877805	0.0354055
MIR4482-1	0.875308	0.0188028
NPTX2	0.875267	0.0170104
ELK3	0.873792	8.72637e-34
AC093801.1	0.873488	1.74788e-06
BTN2A2	0.872947	4.40866e-10
GFRA2	0.872363	0.0191608
GPR3	0.872303	0.0163611
MAML2	0.869797	4.40866e-10
MOV10L1	0.868251	0.0128125
MAP3K5	0.868143	0.000144062
PTPRJ	0.867983	2.53019e-05
VEGFC	0.867127	5.11607e-13
TPST1	0.866341	4.34845e-17
TNS1	0.865524	2.63734e-12
PREX1	0.864625	0.000633526
ADAMTSL4-AS1	0.864512	0.036198
PARP8	0.863736	1.62838e-11
LHFPL2	0.863329	2.52085e-13
TSHZ3	0.862207	8.51086e-13
ADTRP	0.861873	5.89243e-07
SYT15	0.860518	0.000442569
LRCH1	0.860274	3.48523e-11
UBASH3B	0.860065	1.64557e-14
ACSL4	0.860012	3.85795e-21
SIRPA	0.859923	1.51609e-25
BNC1	0.85926	0.0098125
MICB	0.858419	1.21111e-07
SLFN13	0.857571	0.000355929
NCR3LG1	0.857444	0.0046751
G14979	0.857273	0.0224534
CDK6	0.85714	9.13856e-13
SAMD4A	0.857082	2.38895e-15
GTPBP1	0.857028	1.55702e-06
CXCL16	0.856394	6.58383e-05
SPATA13	0.854021	9.32597e-05
PPP3CC	0.853317	1.98132e-06
AL157871.3	0.852416	0.000565522
ANKRD44	0.852124	5.26829e-12
RUNX1	0.851369	1.79955e-14
E2F7	0.850737	8.76244e-09
CDKL5	0.849226	0.000495859
PODXL	0.848481	4.38508e-07
TCAF2	0.847768	2.71053e-05
SALL1	0.847464	0.00021465
KRT16	0.84702	0.0177658
AC108010.1	0.8466	0.00920954
RPSAP52	0.846397	6.46431e-11
HECW2	0.846233	2.27034e-05
PALM2	0.845163	0.000224486
PCNX1	0.845121	1.39967e-21
BMPR2	0.843901	1.04031e-18
PLEKHA4	0.842002	0.000154491
TBC1D1	0.840759	6.8044e-11
ARNTL	0.837899	3.4459e-23
LINC01592	0.83784	2.24271e-05
PRKCZ	0.83779	0.000881683
MSC-AS1	0.837711	2.93801e-23
DLX5	0.837705	0.0291566
EIF2AK2	0.837609	8.86477e-08
RP11-640M9.1	0.837286	0.000198132
TRIM26	0.835914	4.59892e-06
TMEFF1	0.835465	0.041196
POPDC2	0.834828	0.000615759
WTAP	0.834687	1.77528e-11
WARS	0.834341	1.28339e-06
ITPRIPL2	0.832785	2.57554e-10
GSAP	0.831185	0.00252668
SH2B3	0.830939	3.43049e-13
IRS2	0.830673	1.27497e-09
BTN3A1	0.830345	8.23421e-05
ADCY4	0.82958	6.58383e-05
COL24A1	0.829345	3.22614e-06
RORA	0.829285	5.82116e-12
AL121603.2	0.829285	0.028491
LINC01137	0.828515	4.30275e-10
CBR3	0.827281	2.86085e-07
SMURF2	0.826898	2.79245e-31
RNF31	0.826749	9.54718e-05
B4GALT5	0.825872	1.6479e-12
XLOC_013420	0.825257	0.0107096
SSBP3	0.824623	1.2397e-16
TNFAIP8L3	0.823917	0.0147545
SOX11	0.822383	0.000149162
LINC01426	0.822372	2.05598e-05
FAS	0.821783	5.58135e-13
GAS7	0.820594	7.67698e-09
ZBED6	0.820116	0.0243956
ABL1	0.818885	4.01877e-10
AC245297.2	0.818343	0.0119589
SHROOM4	0.817658	0.000184312
AC004987.2	0.816672	0.00751701
TMEM106A	0.816355	1.50985e-06
IL21R	0.814953	0.0371505
TSPAN13	0.814673	6.52995e-10
SRRM3	0.813809	0.000154796
ARL5B	0.813714	3.41828e-07
ROS1	0.81316	0.0151881
ADAMTS6	0.812596	7.17372e-15
EHD1	0.812297	1.00744e-06
RNF126	0.811982	2.78734e-09
VEGFA	0.811864	2.74136e-09
ANKLE2	0.811359	3.15373e-19
TBC1D10A	0.810565	2.85259e-09
DNAJA1	0.810451	8.35062e-12
MASTL	0.810325	3.54354e-05
SLC22A23	0.80832	3.58365e-08
CYP51A1P2	0.806832	0.0494624
TBC1D2B	0.805623	3.70452e-11
AC108463.3	0.805455	0.0394729
SLC35G1	0.804887	3.79119e-10
PLAU	0.802103	7.12678e-05
MDGA1	0.801769	0.000268795
RGS20	0.801379	2.34613e-05
NUDCD1	0.799841	2.30406e-12
OTUD4	0.798704	3.17082e-09
APCDD1L	0.796594	5.60865e-09
RARRES1	0.796334	0.0447845
ZNF470	0.796036	4.88468e-10
SERPINB8	0.795467	1.16223e-23
ADPRHL2	0.793153	3.73954e-10
UBE2L6	0.792425	0.000192916
UCK2	0.792227	3.71728e-19
TMEM171	0.79141	0.0206392
LRP4	0.790775	0.00133977
KSR1	0.78828	6.88099e-06
PLXNA4	0.78823	0.0031414
RASGRP1	0.788218	0.00546008
GALNT16	0.787337	0.0020621
CLMAT3	0.786284	7.35174e-06
TP53BP2	0.785804	6.90439e-10
ZNF670	0.785401	5.4184e-07
SERTAD1	0.784339	8.0406e-13
PVR	0.783687	1.79251e-16
INSIG1	0.783329	3.0746e-06
AC068491.4	0.783239	0.000248312
TNFRSF10B	0.783136	2.63764e-10
EHD4	0.782406	1.37217e-06
S1PR2	0.781172	1.78371e-09
AC060766.7	0.780332	0.00188583
ETV6	0.778343	7.3307e-27
RGPD5	0.778333	0.00171653
LINC00624	0.775342	0.00462694
PIK3R3	0.77414	0.0259917
GPR180	0.773099	3.54274e-11
APAF1	0.772127	6.66611e-09
CEP350	0.771733	1.16139e-08
CASP10	0.770574	0.000664506
ANO7L1	0.770271	0.00221237
NCK2	0.768653	1.3849e-11
CARD16	0.768001	0.000325375
GALNT3	0.765537	0.00280799
EMP2	0.764399	1.28151e-08
NRG1	0.763684	3.67641e-20
AC002056.1	0.762113	0.0208279
SH3PXD2B	0.761996	2.17813e-11
CEP170P1	0.761953	2.29082e-07
CYTH1	0.761891	1.56743e-08
TIPARP	0.761528	2.19264e-12
CEP170	0.761001	1.42892e-23
CEMIP2	0.759998	1.19641e-19
MAP2	0.75676	0.000176697
KLF7	0.756645	9.48441e-19
SP100	0.754088	2.54926e-09
RBM24	0.753527	1.03296e-05
RCAN1	0.752649	1.16378e-05
SLFN11	0.752371	4.90456e-09
NRP2	0.75068	1.2988e-08
SPECC1	0.750587	2.34586e-21
SDC1	0.750229	3.75741e-09
CDH2	0.747994	5.75248e-23
GSTO2	0.747038	2.02057e-06
ZNF597	0.746615	0.00019399
TRIM22	0.746334	2.12951e-06
CYTOR	0.744731	4.01449e-16
CXorf38	0.744707	2.5398e-08
C17orf67	0.744321	0.00330035
NUS1P1	0.744078	0.0129117
BTG3	0.742531	4.16191e-11
TRIM5	0.742448	5.68768e-05
AC008147.2	0.7423	0.0459872
RAP2C	0.742	1.17265e-09
XLOC_004362	0.739295	0.00178073
SPEN	0.738617	7.37485e-11
HHIP	0.738546	0.000913568
CCDC93	0.738377	4.00949e-26
RCL1	0.738165	6.30519e-16
ELL	0.738093	3.06477e-07
NAV3	0.737998	4.0808e-18
PNRC2P1	0.737965	0.0383659
SAMD11	0.737834	0.00401625
XRN1	0.736925	4.3651e-07
TLE3	0.735929	1.20011e-07
STX1B	0.735768	0.0332533
HIF1A	0.735657	3.27168e-18
GABARAPL1	0.735609	1.6431e-12
DGKH	0.735575	5.10047e-07
TIAM2	0.734828	1.32609e-11
AC021205.3	0.734461	0.0206831
ADGRD1	0.733021	6.53903e-07
BLZF1	0.732969	1.48531e-09
HELB	0.732626	0.00210164
MT1E	0.729068	1.0444e-07
ABL2	0.728921	4.36941e-18
PRKD2	0.727878	0.000513017
AL356417.2	0.727819	6.40817e-05
ZBTB21	0.727313	1.61099e-14
TAPBP	0.727262	1.09333e-06
NBN	0.727134	2.83415e-11
SDC4	0.726769	3.41828e-07
PTGIR	0.725432	1.4237e-05
CACNA1A	0.72538	0.00235218
LIMD2	0.723761	2.96075e-05
G6708	0.723396	4.78916e-05
ANKFY1	0.722058	6.22461e-08
TMEM100	0.721076	0.0459559
UNC5B	0.720715	1.32911e-08
LACTB	0.720328	3.83815e-11
PHLDB1	0.720276	2.10608e-06
TRIP10	0.719498	1.12537e-08
GPD2	0.719381	2.1205e-07
PDLIM4	0.719304	4.09009e-11
PAX8	0.717444	0.000584844
AC243964.3	0.717066	3.59327e-05
PIM3	0.715653	0.000671172
TBC1D16	0.712505	4.14274e-10
MMP3	0.710554	1.21472e-06
AMOTL1	0.710432	3.58782e-20
TLE4	0.709049	2.87358e-10
RBMS1P1	0.708352	0.0113366
MAP3K8	0.708214	0.000398156
TENT4A	0.706123	1.33281e-08
JMJD6	0.70595	3.0244e-28
DTX4	0.705579	0.00203049
UXS1	0.705162	2.9734e-10
ARHGAP42	0.70465	0.000408299
RNU2-59P	0.704186	0.00698127
CHST2	0.703774	0.00424001
XIAP	0.701688	2.8163e-16
CD44	0.701078	2.37591e-13
TRIM47	0.700307	0.00864129
ETV3	0.698487	8.44568e-07
PLA2G4A	0.697778	0.000865768
AC005229.1	0.696045	0.000104612
MCL1	0.695729	6.31149e-11
ERRFI1	0.694102	1.72538e-05
CSRNP2	0.693884	3.62841e-08
HLA-L	0.693271	2.91495e-06
FIBCD1	0.689302	0.000208983
PIM1	0.688943	0.000418263
CFH	0.688338	9.20959e-05
LRRC15	0.686995	2.9262e-07
GLIPR2	0.685936	1.07637e-14
STIL	0.685877	1.54783e-10
1-Dec	0.685518	0.0348307
SYTL4	0.68534	0.00394807
OSGIN2	0.684977	2.48022e-06
MICAL3	0.684386	2.66873e-05
GTF2B	0.684228	3.36911e-08
ATP10A	0.683678	5.77267e-15
ATP2B1-AS1	0.683434	0.00849244
WWC3	0.682873	9.70459e-15
FAM83G	0.682093	0.000462123
SGK1	0.680918	1.45848e-11
ZBTB11-AS1	0.680702	0.00265542
SEMA7A	0.679325	3.30303e-08
PSD4	0.679112	0.00579097
PSMB10	0.679089	4.4431e-05
CD58	0.678891	6.53937e-12
TRANK1	0.676105	0.00211021
PRKCD	0.676089	2.15887e-07
MAP1S	0.676072	0.000405958
MEF2A	0.675198	8.14919e-20
FILIP1L	0.675022	1.60274e-18
IFITM1	0.674372	0.000275924
TRPM3	0.673481	0.00464613
RELA	0.673178	2.49461e-06
AC112220.2	0.673011	1.54091e-07
AP000525.9	0.672692	0.000164318
SLC7A7	0.672172	9.97562e-05
MYOSLID	0.67198	2.01075e-06
CCDC150	0.671399	0.00835406
CHIC2	0.670867	2.20895e-16
TENM4	0.669663	1.10832e-06
IFNWP19	0.6694	3.28985e-05
EPB41L4A	0.668047	0.00999952
NUP58	0.667582	5.53141e-19
HILPDA	0.667525	5.83014e-13
NHS	0.666945	0.00419374
NUP62	0.666518	1.10854e-06
DOT1L	0.663568	1.26109e-05
PCGF5	0.663541	3.94863e-06
ANKRD1	0.663048	0.00153665
CTDP1	0.662599	0.00256266
BAHCC1	0.662438	1.1961e-05
SPP1	0.662391	3.90139e-05
ADAMTS14	0.661355	0.0337789
BCL10	0.659416	1.41414e-21
WSB1	0.657249	1.78813e-19
MEX3B	0.656005	0.000800786
SERTAD2	0.654314	4.21069e-11
SP140L	0.653595	7.98114e-10
DNAJB9	0.653172	7.32872e-19
UHRF1BP1	0.651538	0.000185944
BCL7A	0.651152	2.18089e-05
BPGM	0.650981	9.47569e-16
PSMB8	0.650431	0.000156834
FAM110A	0.650414	0.0456324
SLC35F2	0.650289	6.02212e-09
SEC24A	0.650276	1.30324e-10
FAM210A	0.649649	9.69675e-11
KLHL21	0.649476	3.19856e-08
PPP1R13L	0.648248	9.26693e-07
OGFRL1	0.648023	1.31846e-05
LDLRAD3	0.646931	2.42953e-09
NUB1	0.645498	5.51977e-07
FAM208B	0.645206	2.08046e-16
LIMS1	0.644314	6.66118e-21
FAM155A	0.644137	0.0123598
BAK1	0.643244	3.57655e-05
LUZP1	0.643187	1.24631e-21
PLPP4	0.643162	2.00025e-08
AC080013.4	0.643058	0.0334615
HASPIN	0.642877	0.00403756
PPAN	0.641058	0.0341408
STBD1	0.639565	4.78128e-08
PDE4D	0.639508	0.00575834
ABCC6	0.638904	0.00795634
SGPL1	0.63821	2.77476e-16
TBX2	0.638035	0.0144322
ZNF618	0.636354	0.000484833
SLC30A7	0.636111	3.74045e-11
ARSI	0.635916	0.00095054
NNMT	0.635395	9.28222e-11
FUT11	0.633918	7.07304e-15
TBC1D9	0.633412	4.78255e-07
GADD45B	0.632482	8.91832e-09
MPP3	0.632104	0.000634862
WDR66	0.631493	0.00198654
SPTLC2	0.631439	7.68887e-32
DUSP6	0.630898	4.43348e-06
TNFAIP1	0.630605	3.11213e-08
JAK3	0.629203	0.000237776
MLXIP	0.628952	7.4559e-11
ROBO1	0.628598	6.48678e-10
ARHGAP22	0.628219	3.64115e-07
USP31	0.628045	5.30389e-06
RP6-206I17.1	0.627287	1.39519e-05
PSMD6-AS2	0.62699	0.0292315
ZNF697	0.626932	0.00019236
SLFN12	0.626699	3.41828e-07
HIST2H2AA3	0.626377	0.0217422
PUS7	0.626344	7.19867e-13
DENND2C	0.626271	4.02061e-05
KDM6A	0.625789	9.94683e-07
BICDL2	0.625262	0.0443856
FMR1	0.624901	1.07568e-06
SELENOI	0.624852	6.47805e-09
DOCK9	0.624427	8.44136e-06
PIGA	0.623638	5.9381e-11
CNP	0.623564	2.68997e-05
STARD13-AS	0.623433	0.00145389
NOD1	0.622432	0.00490242
MOV10	0.621651	3.34308e-05
VHL	0.620795	4.75618e-07
CLCF1	0.620659	2.27821e-07
LINC01705	0.620503	0.0043379
KBTBD2	0.620479	8.32257e-18
JCAD	0.619417	6.67101e-14
APLF	0.619136	2.20842e-05
PABPC4L	0.618607	0.0112223
SERPINB9	0.618587	0.0106517
ODF2L	0.61827	1.56983e-08
IRF9	0.617675	0.0144861
G33445	0.61592	0.00155817
MICAL2	0.615848	1.53457e-13
MICALL2	0.614571	0.000168762
NOTCH2NLA	0.61444	8.27141e-14
ADAMTS9-AS2	0.613682	0.00115233
TMEM189	0.61346	3.57149e-09
EPHB1	0.613245	0.00849229
SPAG1	0.612981	0.0195975
JADE3	0.611505	5.72544e-06
RNF149	0.610585	2.1572e-05
APOBEC3F	0.610564	0.00253522
ADO	0.609498	9.56676e-10
PHF11	0.60938	1.03122e-06
CPEB4	0.609065	3.46284e-08
BTN2A1	0.608953	6.15058e-11
WISP1	0.608695	1.13644e-06
GNPNAT1	0.607779	2.86018e-22
BAZ2A	0.607701	2.31166e-06
SOX4	0.607464	1.26572e-05
SMG6	0.606214	2.00638e-07
BLOC1S3	0.605368	5.96655e-11
STARD13	0.604732	2.39694e-09
FGF5	0.604435	1.90137e-08
P2RY11	0.603781	0.039333
CHST3	0.602802	1.97351e-09
ULK1	0.602332	2.32307e-05
MFHAS1	0.601671	0.000121654
YWHAG	0.601169	3.00203e-15
NANOS3	0.600987	0.000461202
SDK2	0.600603	1.99014e-05
BID	0.600256	7.43653e-08
SENP8	-0.600064	0.000148404
AC008946.1	-0.600417	0.0275519
AL135925.1	-0.600515	9.7793e-05
BLOC1S1-RDH5	-0.600653	0.0177018
SHOX2	-0.600794	5.32186e-06
ZNF503	-0.600841	9.88132e-05
AC005736.1	-0.601987	7.74073e-06
NHLRC1	-0.602038	0.00015502
OXLD1	-0.602061	2.84352e-07
ACBD4	-0.602998	0.000230403
SRP14-AS1	-0.604312	0.000778865
AKR1C3	-0.604757	5.48748e-07
LINC00475	-0.605401	0.00671055
DDX47	-0.605504	0.000315922
AC133552.5	-0.60586	0.00717654
ZFP36	-0.60615	1.92738e-05
COQ8B	-0.606769	4.93978e-06
PLEKHF1	-0.607772	0.0107527
OTUD1	-0.607806	0.0203582
SMAD3	-0.607918	2.22944e-08
ARHGAP18	-0.608081	7.22073e-14
ZNF248	-0.608649	6.80574e-06
C20orf96	-0.608711	1.00846e-06
VSIR	-0.608944	8.28937e-05
FAM24B	-0.609352	0.000203424
ARHGAP20	-0.609495	0.0459908
ARMC7	-0.609593	5.03125e-05
TMEM53	-0.610372	3.36891e-08
DKK2	-0.610401	0.000253053
KBTBD7	-0.610527	1.00246e-06
AL031320.2	-0.6107	0.012571
AL450998.1	-0.610782	0.00381843
LIN7A	-0.610863	0.000165063
FANCE	-0.610912	0.0128345
MINCR	-0.611555	3.67359e-06
TGFBR3L	-0.614262	0.000724537
ZFP36L2	-0.614825	1.49326e-06
ABHD11-AS1	-0.615078	0.0362646
ARMCX7P	-0.615622	0.0144501
GALM	-0.615832	9.04457e-13
AC134043.2	-0.616196	4.90421e-05
FAM133CP	-0.616584	0.0405389
THRB-IT1	-0.617097	0.0471926
INTS6-AS1	-0.617765	0.00751701
HSPB3	-0.618033	2.01619e-09
KCCAT198	-0.61815	0.000218704
CCDC9B	-0.618504	2.38178e-08
TTLL7	-0.618772	0.000197259
CASC2	-0.619811	0.00871617
THAP11	-0.619811	3.75531e-07
ORAI3	-0.620742	2.68707e-05
LDB2	-0.621271	4.18935e-08
DOCK11	-0.621759	5.57378e-05
AC016065.1	-0.622335	4.31156e-05
BAIAP2-DT	-0.623343	6.88249e-05
ZNF90	-0.623629	0.0120289
NUDT7	-0.623741	0.00111377
C1orf134	-0.624328	0.00347433
TNS2	-0.624507	4.47659e-05
TXNRD3	-0.624759	0.0027244
PRR16	-0.624974	4.95663e-06
BDNF-AS	-0.625155	0.00702649
GLYATL2	-0.625512	0.00533097
PXMP2	-0.625756	0.00156256
ZSCAN16	-0.625875	0.000339947
FAM86EP	-0.626633	0.0221975
GNAI1	-0.62664	1.03e-09
CEMIP	-0.62797	1.03213e-06
EVA1C	-0.627982	0.00178064
TSHZ1	-0.62801	0.000169834
CUEDC1	-0.628301	0.000199713
AL096870.2	-0.628315	0.0255513
CCDC125	-0.629296	1.79177e-05
SNPH	-0.629386	0.00470412
NDUFA7	-0.629927	0.0389842
CUTALP	-0.631442	5.45556e-10
RHOBTB3	-0.631557	3.79579e-13
CTDSPL	-0.631676	1.07466e-12
GS1-124K5.4	-0.631724	6.93749e-06
AC090515.2	-0.63173	0.00929591
CEBPD	-0.631985	2.29823e-05
ZNF630	-0.632573	0.000619221
ZNF563	-0.633071	0.000295925
AC016582.3	-0.634556	0.043658
PRIM1	-0.634907	1.67375e-05
PGPEP1	-0.635038	2.12654e-11
ELOVL4	-0.63561	7.83102e-07
RANGRF	-0.63622	0.000901416
SNORA84	-0.636436	0.0125019
AL928921.2	-0.636981	0.027138
CC2D1A	-0.637374	1.74881e-06
TSEN54	-0.637655	7.86278e-07
TMEM177	-0.638159	6.23567e-09
ST6GALNAC5	-0.639068	2.37347e-05
SSX2IP	-0.639424	0.00238913
CRIP1	-0.64026	0.0059666
LRRC43	-0.640517	0.0341033
TRIM6	-0.642518	0.00754699
PLEKHH3	-0.643173	0.000264099
CAPS2	-0.643666	0.0148964
PER3	-0.644214	2.01601e-07
ZNF793-AS1	-0.644472	0.0271653
ATP6V1E2	-0.645606	0.0059178
EHBP1	-0.646884	3.71385e-15
FAM27A	-0.647346	0.0147658
AC026979.2	-0.647552	0.0032904
RSRP1	-0.648297	1.60727e-14
FAM117B	-0.648497	0.0267328
AC138207.8	-0.648845	1.13352e-05
NEIL1	-0.649097	0.00265111
LRRC1	-0.649942	0.0425799
NTHL1	-0.649972	1.43665e-13
PEX11A	-0.65005	7.06158e-10
JRK	-0.650085	5.31578e-07
SERAC1	-0.650324	1.75794e-06
INMT	-0.651179	9.55866e-05
TOLLIP-AS1	-0.652311	0.0022912
RTL10	-0.653048	8.85617e-08
OSGEPL1	-0.654418	3.67275e-06
TRAM1L1	-0.65513	0.0006686
FRMPD4	-0.655333	0.0337053
GAD1	-0.655598	0.014453
CSKMT	-0.656679	6.37729e-10
AC244153.1	-0.657821	1.47131e-10
EID2B	-0.658339	0.0117634
MYLK-AS1	-0.658466	0.0383915
BTBD3	-0.658486	1.75883e-07
HCP5	-0.658601	0.0425799
AL031599.1	-0.659692	0.00347219
AL137782.1	-0.659972	0.0341967
AL021707.2	-0.660169	0.0194346
AC068338.2	-0.660358	0.0451673
PHLPP1	-0.660882	0.00260229
NDRG4	-0.660908	0.00168539
AC132192.2	-0.661248	0.0471775
CASTOR3	-0.661428	0.00681856
MAP3K1	-0.661805	9.83797e-06
AP002360.1	-0.662083	0.000314286
RDH5	-0.663325	0.000151005
LCA5	-0.664967	1.56566e-06
NR2F2-AS1	-0.665234	0.00714621
EHHADH	-0.66536	8.50296e-08
IRF6	-0.666054	0.0256607
AL158206.1	-0.666326	0.00285224
ZNF517	-0.667849	0.00741325
TCEA3	-0.668535	1.03122e-06
CEP126	-0.668955	6.51356e-07
AC138409.2	-0.669053	0.0234873
LGR4	-0.669456	1.26009e-08
CCDC89	-0.669584	3.00829e-06
KRT19	-0.670034	8.24066e-06
BCDIN3D	-0.670177	1.88153e-11
ARID3B	-0.670494	0.0442191
LRIG3	-0.670768	1.18269e-06
ZNF395	-0.671606	9.20355e-06
TGFB3	-0.672072	0.000166499
BICRAL	-0.673463	3.92901e-07
PCYT2	-0.67401	1.91444e-07
FAM214A	-0.674322	1.19855e-09
CASP9	-0.674548	8.40115e-09
AC041040.1	-0.674914	0.0313586
FZD4	-0.675005	1.96728e-07
FGD4	-0.675315	0.000619853
UBE3D	-0.675349	1.01286e-06
KANTR	-0.675742	0.000990275
TM4SF20	-0.676123	7.07447e-05
AHRR	-0.676872	4.40023e-10
AL136116.3	-0.677483	3.04475e-05
HIST1H2AG	-0.678124	0.00277572
SERTAD4	-0.678379	9.45911e-07
SNX21	-0.679172	5.0155e-07
LINC02202	-0.67952	1.67894e-05
LINC00899	-0.679623	1.41768e-05
ZNF573	-0.680534	5.54741e-05
HDHD3	-0.680942	3.68845e-09
PSG1	-0.681423	6.75546e-05
THEM6	-0.681482	2.70709e-05
SNHG7	-0.682655	0.000160485
PLAC8	-0.682683	2.11278e-06
TRIP6	-0.682824	1.27674e-06
MVK	-0.682833	1.40803e-06
NABP1	-0.683205	1.46519e-12
AC084033.3	-0.683466	3.77849e-15
FRY	-0.68409	3.75621e-07
RIN1	-0.68424	2.70585e-05
SLC43A1	-0.684721	8.44568e-07
ATP1A1-AS1	-0.68482	0.00547937
FAM86HP	-0.68591	0.0021324
SHROOM3	-0.686028	7.73363e-08
B3GALT4	-0.686644	0.000361982
LINC01336	-0.686659	0.0395145
CASC10	-0.68672	0.00259861
HNMT	-0.686753	7.31422e-14
TFAP2C	-0.686932	1.12574e-09
XLOC_001583	-0.686947	0.0243079
AC002456.1	-0.687768	0.0113468
ZNF436-AS1	-0.687792	2.04068e-06
AP002387.1	-0.688623	0.00289229
AC002066.1	-0.689026	0.000559274
PJVK	-0.689242	0.0306616
LZTS1	-0.689295	0.0337468
EFNA5	-0.689367	0.000410888
ZNF30	-0.690153	0.000732303
MIR4754	-0.690172	0.00540651
RDH10	-0.690833	3.32305e-08
LINC01534	-0.690929	0.0433814
SLC25A35	-0.692727	0.0003734
IDH1-AS1	-0.69299	0.0220623
PWWP2B	-0.693641	0.0102128
CDK15	-0.69373	1.22495e-06
TMTC1	-0.693999	0.000253396
NEAT1	-0.69629	5.69109e-08
EPHB3	-0.69651	0.00538846
TRIM2	-0.696685	8.75452e-11
CACFD1	-0.69693	0.000265791
PARD6G	-0.698165	0.0415565
GPR1	-0.699066	2.82143e-16
CATSPER1	-0.699259	0.000293828
DLEU1	-0.699463	3.40536e-07
AL163051.1	-0.700431	0.0410065
CFL1P1	-0.701483	0.0432778
EFCAB7	-0.701836	3.59679e-06
MTERF2	-0.70201	2.42183e-09
FAM111B	-0.702437	0.00287933
AVPI1	-0.702548	1.46151e-08
E2F8	-0.706115	0.0149996
LINC01778	-0.70629	0.0258747
RAB3D	-0.706332	3.94378e-08
AC010245.2	-0.706648	0.0433923
FAT4	-0.707348	1.77623e-11
CDON	-0.707475	0.0127253
HOXA10-AS	-0.708138	0.000216315
XLOC_002344	-0.708386	0.024522
AC008035.1	-0.708597	0.00699763
STAMBPL1	-0.71152	5.70061e-08
AC080023.1	-0.712189	0.000118809
ZNF503-AS2	-0.714166	8.26013e-05
CCDC171	-0.715088	0.000363842
SSC4D	-0.716741	0.0243635
FAM20A	-0.716847	0.00133126
RASGRP2	-0.716898	0.00735661
YPEL3	-0.717695	1.30027e-08
PDZD7	-0.720643	0.0145424
KIF13B	-0.721458	0.00127285
GHR	-0.721694	0.026098
ARHGAP35	-0.723497	1.04373e-12
PPFIA3	-0.723551	0.0341967
ROR1	-0.72419	5.76902e-05
GDPD5	-0.724333	6.60815e-05
RCCD1	-0.724553	1.59473e-08
AC010864.1	-0.725114	0.0354576
HTR7P1	-0.726106	0.00193999
HOXC4	-0.726171	5.15208e-07
PPIEL	-0.726572	0.000708975
LACTB2	-0.727638	8.07924e-25
TMEM131L	-0.728233	0.00012733
XLOC_010145	-0.731688	9.61949e-06
HSPB2	-0.731724	2.31923e-06
DLGAP1	-0.731974	0.040984
ISCA2	-0.732962	4.39275e-20
XLOC_004049	-0.733624	2.04846e-11
SOCS3	-0.733644	0.000143923
PAXIP1-AS1	-0.736162	0.00289157
XLOC_008704	-0.737045	0.0129536
LYPD6B	-0.737501	3.20496e-14
SBF2	-0.737527	6.31149e-11
MYH2	-0.737616	0.0266266
XLOC_001188	-0.739581	5.84514e-05
FAM86C2P	-0.739665	0.000651869
LBH	-0.739973	1.50928e-07
AC097534.2	-0.740012	3.35214e-12
LINC01956	-0.74511	0.00594506
VMAC	-0.746342	2.20524e-05
AMIGO1	-0.746607	0.0418056
AC106782.2	-0.746702	0.00906359
CDHR3	-0.747226	0.000265418
HRAT17	-0.747957	0.00126305
LY6G5C	-0.748794	0.00440993
SLC46A1	-0.750386	5.26036e-05
RAET1E	-0.750544	0.0387571
GTF2IP20	-0.752148	0.0188623
AC011451.3	-0.752457	0.0113061
NR1D2	-0.754376	4.26042e-14
ZBED3	-0.75513	0.0498846
IQCC	-0.755426	0.00860637
CCDC163	-0.756118	0.0140958
SH2D4A	-0.75648	5.03719e-16
HAND2	-0.756528	0.00152773
SEMA6A	-0.757134	0.00552304
LURAP1	-0.757601	1.16079e-05
XLOC_007462	-0.758726	0.00584805
SHROOM2	-0.760549	0.00895396
S100A5	-0.761542	0.0135745
GYG2	-0.762023	0.00836739
AC139530.1	-0.762351	0.000127228
EIF3J-DT	-0.764223	8.31799e-14
AP001160.2	-0.764794	0.025756
TMEM155	-0.765932	1.27289e-05
C16orf86	-0.766549	0.000163837
AL035563.1	-0.766637	0.0219663
ZNF497	-0.766687	0.0119849
LINC00476	-0.766856	4.80962e-08
ABHD6	-0.76792	0.00014693
PRKG2	-0.769177	0.0419198
ZNF540	-0.770635	0.00355433
CCDC121	-0.771604	0.0131152
ADAMTS1	-0.774415	4.66301e-13
ATP6V1G3	-0.775421	0.000290283
AL121672.3	-0.776014	0.0257121
SLC27A3	-0.776321	0.00444603
VWA5A	-0.776941	1.22099e-09
ARIH2OS	-0.777561	0.000174882
LINC00342	-0.778917	0.00253792
LGR5	-0.779118	0.000420271
SREBF2-AS1	-0.780165	2.41899e-07
EPHA5	-0.780917	0.0431053
KRTAP2-3	-0.780995	0.000124452
AC009061.2	-0.781472	0.0124062
AC137767.1	-0.782203	0.000140321
TIMP4	-0.782562	0.0135841
LINC00265	-0.782651	0.0357322
AC093323.1	-0.782768	0.00775402
C14orf93	-0.782851	7.85515e-07
HOXC8	-0.782856	4.10339e-09
SPSB2	-0.78306	6.12459e-13
GPRC5A	-0.783323	4.59771e-09
LINC00886	-0.783822	3.37264e-05
KCNK2	-0.783957	6.54688e-15
ETV1	-0.784757	6.16798e-05
KIF18A	-0.784831	1.43056e-05
AL356515.1	-0.785171	9.11172e-06
XLOC_009668	-0.78669	0.014332
GPAT3	-0.790481	0.0108463
LINC01089	-0.790612	8.12515e-07
LINC00346	-0.790783	0.00535072
AC007114.1	-0.791007	0.012582
RPP25	-0.791259	0.000217037
AGFG2	-0.791727	0.000688371
EFNB2	-0.791897	0.000109603
RGS14	-0.792259	0.0093993
CCDC88B	-0.792518	0.0052878
CCDC30	-0.792957	0.00216775
AC007098.1	-0.793542	5.10963e-05
AC107294.2	-0.794816	0.00160942
CPLANE2	-0.795245	0.000781064
NRK	-0.79626	0.00652339
ALDH3A1	-0.796864	0.0440035
ZNF214	-0.799869	0.00135881
AJUBA	-0.801322	2.82527e-09
AC108488.1	-0.801717	1.76077e-11
AKAP1	-0.802917	1.13615e-06
THAP7-AS1	-0.804465	3.10925e-05
AL358472.4	-0.804994	0.00105912
SAMD3	-0.805041	0.00766865
AL355338.1	-0.805246	1.79087e-09
SAMD12	-0.805466	6.11313e-05
FAM185BP	-0.805873	0.0359139
SCOC-AS1	-0.80618	0.00474724
AL354920.1	-0.808384	2.43656e-06
NCK1-DT	-0.80839	4.54667e-06
METTL21A	-0.808477	2.43768e-20
FLJ31356	-0.811553	0.00904891
STAM-AS1	-0.812107	0.0111636
SATB2-AS1	-0.812817	0.01225
AL390955.2	-0.815144	5.29053e-05
MINDY1	-0.815224	5.58379e-14
AC138696.2	-0.816004	0.00310185
LINC01301	-0.816816	0.00620259
MGARP	-0.817045	7.07004e-21
APOC1	-0.817988	0.038744
TBX15	-0.819146	2.59459e-13
C15orf65	-0.819425	4.07278e-09
SAC3D1	-0.820292	0.0113551
SETDB2	-0.820938	2.0185e-08
AP001189.5	-0.821123	0.0494004
ZSCAN23	-0.821773	0.0114565
SNX18	-0.822368	5.46754e-13
BFSP1	-0.822434	0.00350373
TMEM246	-0.822464	2.17176e-16
PXN-AS1	-0.823308	1.38673e-05
HSD11B1L	-0.823445	1.30587e-07
TACC2	-0.823511	2.97925e-11
RHOBTB1	-0.824296	4.51542e-12
RAB11FIP2	-0.826983	5.7839e-13
XLOC_002951	-0.827287	0.037479
LINC01788	-0.827395	0.00262598
TRIM45	-0.827978	0.00183724
CDKN1C	-0.830112	1.72195e-10
LINC00884	-0.83337	0.0108835
TMCC1-AS1	-0.833391	0.0176613
SYTL2	-0.833983	8.43699e-17
ARHGAP28	-0.834286	0.000322527
XLOC_000294	-0.83544	0.0301774
RENBP	-0.83734	0.000278611
KRT80	-0.837629	0.00625443
TRIM46	-0.838333	0.0123794
AP001107.5	-0.839418	0.0110782
KIZ	-0.840802	2.09676e-15
ARHGEF26	-0.841261	0.0245158
ID2	-0.841365	5.017e-11
BDH1	-0.842001	1.62149e-07
AL137779.2	-0.842136	0.0153117
HOXA13	-0.842567	0.0144964
PHF7	-0.843231	6.46661e-06
COQ10A	-0.843241	2.15886e-10
NDUFA6-DT	-0.84347	0.0200715
CAMK2G	-0.844438	5.40685e-22
MITF	-0.844619	7.56906e-05
LMOD1	-0.844739	1.04733e-19
AP001372.2	-0.844749	0.0309673
MKNK2	-0.844881	1.07921e-12
TCF7L2	-0.845406	6.86391e-13
CHAC1	-0.845728	1.56643e-06
TMEM37	-0.845911	0.00175395
ANO3	-0.847068	0.00164693
CHN2	-0.847162	0.0297509
ARHGEF4	-0.84765	8.95705e-06
MC1R	-0.847657	0.0450266
RP11-436G20.1	-0.849648	0.0447797
AL355472.1	-0.849708	0.000889651
SFTA1P	-0.850711	1.24745e-05
GUCY1B1	-0.851031	1.43521e-05
CABCOCO1	-0.852782	1.25014e-06
AKAP6	-0.854144	1.20121e-08
AP002026.1	-0.854614	3.26686e-07
ID2-AS1	-0.855264	0.0342023
FSIP1	-0.856614	1.08873e-06
KLRA1P	-0.858998	0.0140012
ZNF385D	-0.862484	6.22663e-08
NR1D1	-0.862947	8.67489e-07
XLOC_004198	-0.862963	0.00221039
XLOC_005361	-0.863411	0.0126936
AC023509.4	-0.865019	0.0299896
AP001107.3	-0.865832	0.02587
MYO1H	-0.865956	0.00911634
FAM218A	-0.865959	2.06359e-06
SYP	-0.86652	0.00807879
BAG2	-0.867886	6.17962e-18
AXIN2	-0.868835	1.40804e-05
ZBTB18	-0.86921	7.55165e-11
AC244258.1	-0.871262	5.80421e-09
AC098820.1	-0.873181	0.0277825
XLOC_001460	-0.873243	0.022642
AP002884.1	-0.873868	1.85343e-16
SLC25A42	-0.873944	7.31247e-06
MKX	-0.874354	6.21985e-11
ABHD15	-0.874837	7.44357e-05
XLOC_011753	-0.874895	0.0327565
LINC01118	-0.87491	0.000106355
OXCT2P1	-0.875048	0.000801824
CDKN2C	-0.877433	1.63638e-16
AL157402.2	-0.877846	2.73822e-16
XLOC_002900	-0.878172	2.78155e-08
MISP3	-0.878252	0.00266876
NRXN2	-0.879541	9.82758e-08
PLPP6	-0.879815	1.22097e-07
C15orf61	-0.880135	1.10635e-15
IQCH-AS1	-0.880224	2.97218e-07
ZKSCAN7	-0.881424	1.33097e-05
MDH1B	-0.882183	0.0420211
FAHD2CP	-0.88304	1.09511e-07
AL353626.2	-0.883667	0.044529
ZC2HC1C	-0.885697	0.00780941
RIMS1	-0.887883	1.32417e-07
RAB3IL1	-0.887902	0.000684415
AC012615.1	-0.889935	0.000190731
WDR63	-0.890103	0.000316471
AL359513.1	-0.890103	0.00583395
PLEKHG3	-0.891418	0.00696669
IQCD	-0.891726	0.00160915
KIAA0895	-0.892112	0.0384794
AL136164.3	-0.893964	0.0129417
ZNF815P	-0.89543	0.00776335
KIAA1958	-0.895524	0.000674418
USP44	-0.896153	0.0443012
G35570	-0.896466	0.00124164
SYCP2	-0.897169	0.000444079
G23966	-0.897575	0.000782897
GSN-AS1	-0.899396	0.000239132
AC063944.1	-0.899564	0.00813381
AL356277.3	-0.899688	0.000413427
LINC01094	-0.900359	2.13258e-09
FAM84A	-0.902982	1.07926e-06
AC110597.1	-0.904158	0.0133809
AL139156.2	-0.904885	0.0188924
MIR616	-0.905826	0.000410927
G4361	-0.907831	0.0321874
NUDT6	-0.907963	1.71345e-13
KCTD21-AS1	-0.908075	0.0029658
HAGLROS	-0.908081	0.0277299
C21orf62-AS1	-0.908129	0.0035309
TMEM144	-0.908317	0.000118245
AC016355.1	-0.911175	0.0388236
USP3-AS1	-0.912642	0.0379573
SPAAR	-0.912765	0.0441405
USP51	-0.912953	0.0322782
AC245060.5	-0.913127	0.0134896
PSTPIP1	-0.914347	0.0478737
C11orf45	-0.91483	0.0167543
FRMD4B	-0.914981	0.0127209
AP001033.1	-0.915448	0.0234873
BMF	-0.915645	0.0398652
EBF1	-0.915917	8.12189e-15
LINC01011	-0.916488	0.00566985
TMEM169	-0.917259	0.0451673
CYP26B1	-0.917818	0.00767575
LINC00663	-0.920385	0.0184872
TRIB3	-0.920673	2.48997e-09
HOXA6	-0.922856	0.033785
RASSF7	-0.923073	5.23482e-07
DEPDC4	-0.923523	0.00179655
EIF1B-AS1	-0.925567	0.000429105
MAN1C1	-0.927706	4.75216e-07
SYDE2	-0.927845	0.000690365
PDE1A	-0.928451	1.14498e-06
AC022400.1	-0.929589	0.0435965
DKFZp779M0652	-0.929767	0.00980537
AC103702.1	-0.929999	5.30167e-07
PHOSPHO2	-0.930343	3.73318e-08
GCHFR	-0.931258	0.00991241
AC004812.2	-0.93146	0.0237894
GDF15	-0.931481	2.57818e-07
FAM221A	-0.931993	0.0295118
ABCA7	-0.932169	0.0421188
PRR15	-0.932297	0.000949644
LRRC8B	-0.932414	0.0245411
ITGA9-AS1	-0.93246	3.9392e-07
AC009414.2	-0.932709	4.62299e-06
ZSCAN31	-0.933223	0.000851002
IRAK1BP1	-0.933961	1.05005e-09
ANKRD65	-0.93522	0.0461995
AP003469.4	-0.935722	0.00326445
AL109918.1	-0.936284	3.86297e-09
NEURL2	-0.9373	0.0295183
MAF	-0.937674	4.26289e-12
XLOC_009060	-0.937998	2.98429e-06
ANKRD33B	-0.938154	0.0173775
[truncated: 561 more rows]

## Sheet: TNFA HC
Gene	log2FoldChange	padj
CXCL10	13.0837	2.42307e-101
SELE	11.4131	4.67344e-82
CXCL11	11.3896	3.76929e-58
CCL5	11.0348	2.81242e-155
CXCL8	10.9902	1.62657e-137
GPR84	10.7091	6.68522e-67
LINC01539	10.0938	1.25084e-145
CCL20	10.0469	9.61708e-96
RSAD2	9.915	9.63694e-65
CX3CL1	9.79552	1.89046e-57
CXCL9	9.54762	4.2896e-33
BCL2A1	9.5136	1.2441e-64
LCP2	9.45307	2.64835e-11
MRGPRX3	9.22605	7.69619e-88
CXCL3	9.02331	1.04241e-81
OASL	8.88452	4.37706e-67
CMPK2	8.85585	1.98206e-51
TNF	8.83302	9.06846e-68
G24578	8.76215	5.62659e-70
ITK	8.69082	2.57545e-14
IL1B	8.66353	1.06369e-83
CSF3	8.58459	1.28428e-32
GBP1P1	8.53773	1.59614e-91
CCL8	8.40272	6.54528e-42
CXCL1	8.24805	1.62844e-122
KYNU	8.20885	9.85745e-47
EFNA1	7.94262	7.19271e-76
CCL1	7.84489	6.69436e-40
KDR	7.81985	1.3786e-57
CSF2	7.80674	1.41661e-43
SSTR2	7.80488	7.73611e-43
OAS1	7.67808	1.36265e-82
GCH1	7.58559	2.22188e-77
OR2I1P	7.54964	1.62157e-13
IDO1	7.54871	1.10795e-30
GPR37L1	7.50607	4.68444e-47
CXCL2	7.48284	1.30503e-65
GBP4	7.4276	1.8201e-103
NOD2	7.42446	6.68077e-45
TLR2	7.42254	1.04812e-27
ZNF366	7.39941	1.87289e-16
TNFAIP6	7.3037	1.10449e-119
ELOVL7	7.28077	7.79443e-32
ICAM1	7.2479	2.33697e-234
TNFRSF4	7.14612	5.95185e-38
MEOX1	7.09883	2.84717e-38
EREG	7.04098	1.96871e-41
CD38	6.92253	1.12798e-27
IL4I1	6.89499	4.34356e-85
SLC7A2	6.88801	7.02312e-25
RCSD1	6.77071	1.21944e-37
AL078604.2	6.76444	2.30597e-31
TNFAIP2	6.74419	2.00734e-232
TNFAIP3	6.73413	3.11469e-211
ALOX15B	6.64563	6.94181e-48
ACOD1	6.58164	8.97041e-12
TNFRSF9	6.56696	9.23395e-50
DNAAF1	6.54507	1.8089e-41
DCLK3	6.54103	3.09407e-39
TNFSF13B	6.52034	1.509e-66
VCAM1	6.48945	1.94482e-149
PLEKHS1	6.44285	2.69077e-53
AC011511.5	6.39421	4.67911e-49
AC083837.1	6.37177	1.15908e-35
IFIT2	6.34912	2.4695e-94
TTLL6	6.34246	2.22796e-29
AC022509.2	6.30974	1.24103e-42
AL356414.1	6.2465	4.09968e-37
BIRC3	6.24532	3.74453e-166
ELF3	6.19142	1.4626e-21
TNFSF10	6.17028	2.45594e-43
TRAF1	6.13573	2.02453e-111
CD69	6.09995	1.87661e-13
AC022509.1	6.06859	2.76558e-26
EXOC3L4	5.969	3.32897e-32
XLOC_005900	5.96046	6.71925e-49
SLAMF8	5.87291	3.93709e-38
LINC01055	5.87119	3.62698e-23
NR4A3	5.79907	7.75804e-46
SLC8A3	5.75503	2.43022e-19
LINC02392	5.75299	1.50943e-26
SOD2	5.69531	9.16598e-210
CCL2	5.6676	1.82479e-101
KPNA7	5.65761	2.38055e-20
FAM107A	5.62799	2.17908e-21
MX1	5.62585	3.69193e-83
ADORA2A	5.59909	6.15786e-27
G0S2	5.5551	4.38702e-59
ICOSLG	5.55369	1.32841e-41
RN7SL124P	5.55345	2.86383e-21
CYP7B1	5.53873	5.99899e-62
EXOC3L1	5.53784	1.89574e-29
ANO9	5.5309	2.78588e-26
CXCL6	5.52563	3.18782e-56
SAA2	5.51868	9.36178e-51
CCL11	5.47897	4.97673e-53
CCL7	5.46943	1.97983e-54
EBI3	5.46893	1.70217e-38
FAM177B	5.46792	1.23572e-102
NLRP3	5.4517	1.29355e-19
PLA1A	5.45068	5.49695e-20
CXCL5	5.45006	2.65165e-50
CAMK1G	5.41859	7.08509e-24
U62317.1	5.41717	6.42729e-19
AC022816.1	5.36825	3.42861e-25
BATF2	5.36313	6.06366e-81
AL356234.3	5.35612	8.33589e-36
IFI44L	5.33407	9.19062e-49
IFIT3	5.29474	1.57602e-75
IL1RN	5.25547	3.97409e-22
RND1	5.25295	2.78179e-45
C15orf48	5.22138	9.31104e-73
AP001610.1	5.21535	2.74061e-10
GBP7	5.21069	4.14546e-05
SPATA20P1	5.20848	2.30597e-31
CD83	5.15057	2.64817e-135
GNA15	5.14431	1.65065e-13
HSPD1P6	5.11716	1.66743e-17
IFIH1	5.11373	1.51655e-87
CFB	5.11169	1.39932e-75
CHI3L2	5.09092	1.7552e-26
RASGEF1B	5.06627	5.08842e-22
AP001434.1	5.05609	9.8843e-34
MIR3142HG	5.05421	1.23866e-09
LINC00944	5.03989	1.06838e-32
EGOT	5.00621	5.23062e-22
AIM2	4.99464	1.45191e-18
HERC5	4.93278	4.93687e-28
TLR7	4.92633	4.39021e-16
CD274	4.89844	2.1106e-65
GBP5	4.8727	2.78262e-31
CR1L	4.8611	5.49695e-20
CLIC6	4.82868	1.28732e-28
PRRG4	4.79708	7.3968e-16
LGALS17A	4.76528	0.000118886
DNER	4.75124	8.12799e-24
G31721	4.74724	3.46973e-20
AL356234.2	4.72619	3.76364e-18
HLA-DOB	4.72605	4.20259e-19
TNFSF15	4.72288	1.40723e-23
PIK3AP1	4.66625	5.23371e-19
TSLP	4.65613	6.20832e-33
MRGPRX4	4.63644	5.99253e-05
IL33	4.63387	4.64066e-26
AC105450.1	4.63012	6.93314e-11
RGS16	4.62395	7.09077e-56
TCIM	4.62088	6.95019e-74
AKR1B15	4.61848	6.87321e-25
GJA4	4.61584	0.0135058
NEURL3	4.60368	7.35121e-07
TRPA1	4.58322	1.13565e-95
NFAM1	4.57642	4.29356e-10
IL12RB1	4.56087	8.47934e-25
CFAP161	4.54978	2.75001e-20
LINC01517	4.5485	1.51977e-07
LRFN5	4.54102	3.17118e-11
XLOC_000133	4.53704	1.21087e-18
IRF1	4.53688	1.97508e-100
AC126178.1	4.53549	6.95012e-23
IFNB1	4.51364	4.63e-05
AC083837.2	4.51087	1.79324e-72
BDKRB1	4.50625	9.05806e-93
IL1A	4.50086	4.6967e-21
GRIP2	4.49827	2.76663e-41
LIF	4.48646	3.50595e-70
RORB	4.4765	5.70339e-13
HSD11B1	4.47561	1.5083e-28
RASSF5	4.46989	1.5905e-38
UMODL1	4.4672	1.70078e-07
LINC00943	4.45317	9.05199e-19
AC103770.1	4.45188	2.84994e-16
CCL3L1	4.44651	4.76289e-06
LINC02376	4.43818	1.12804e-06
GBP6	4.42385	0.0165856
LST1	4.41575	7.01542e-17
USP30-AS1	4.41545	6.9993e-24
CYP27B1	4.40886	1.66007e-62
RHOH	4.38732	1.28456e-14
AC025580.2	4.38621	5.43578e-26
AC084200.1	4.38194	8.67209e-17
HEATR9	4.38028	1.00641e-09
LAD1	4.37996	4.65045e-08
GBP1	4.37917	3.48018e-70
NPTX1	4.37527	2.7661e-39
IL15RA	4.36239	2.29629e-109
IL32	4.36219	5.63423e-120
AC008760.2	4.36112	4.8384e-12
HCK	4.32603	2.44701e-39
RTP4	4.32519	3.43361e-63
CTSS	4.32428	6.95133e-40
CD70	4.32274	1.21818e-55
C1QTNF1	4.30845	9.94304e-152
IL23A	4.3042	1.18537e-46
DDX58	4.28859	2.23366e-91
KMO	4.28385	7.90957e-14
LINC02539	4.27914	5.20715e-09
NFKBIE	4.27112	2.82884e-96
FRMD7	4.2688	3.71655e-11
AL355304.1	4.25962	6.81686e-38
TNIP3	4.25629	8.73766e-158
APOL3	4.25389	5.00977e-80
HS6ST2	4.24973	0.0161763
PI3	4.24657	3.20699e-11
PCDH17	4.24332	1.6518e-09
AL590369.1	4.23119	4.87723e-08
DIRC1	4.22635	6.29099e-27
TP63	4.22057	5.88243e-17
NKX3-1	4.19739	8.6785e-117
IL34	4.19669	1.38302e-49
MX2	4.18828	1.05108e-34
XLOC_014038	4.18675	6.95642e-50
XLOC_004680	4.18128	1.00168e-07
KLHL38	4.17714	1.30995e-34
IFIT1	4.17539	9.542e-40
GIMAP8	4.13997	0.00148879
GBP2	4.13236	1.8418e-86
XXYLT1-AS2	4.12857	3.63154e-23
AC004551.1	4.1124	0.000125757
EPSTI1	4.10911	1.01246e-76
MIR155HG	4.09764	2.01418e-88
OAS3	4.08695	1.47625e-65
XLOC_009826	4.08146	1.93341e-08
OR52K3P	4.07706	0.000183466
OAS2	4.07674	1.44699e-56
SLC12A7	4.07654	1.95738e-98
SNX10	4.02663	2.38677e-09
CLDN1	4.01845	2.55199e-64
KCNN3	4.01391	5.37607e-18
TNFRSF18	4.00212	1.76501e-38
UNC13A	3.99526	4.96491e-19
HRASLS2	3.98598	1.10503e-12
TTC4P1	3.97391	8.58071e-23
RPS18P13	3.95226	0.000102909
SERPINB2	3.95069	4.12568e-85
ACHE	3.94577	6.74794e-20
IFI30	3.93167	1.7964e-09
LINC02156	3.91954	1.38463e-15
PKN2-AS1	3.9071	7.25124e-23
SLCO5A1	3.89357	3.93854e-35
AC083949.1	3.88434	1.33171e-15
XLOC_002530	3.88088	3.01029e-23
AC083973.1	3.88013	1.09627e-10
IRAK2	3.87327	9.80989e-102
XLOC_012442	3.86827	4.64139e-09
AC099489.1	3.85908	5.91518e-09
G34931	3.84749	2.8611e-11
LTB	3.81842	1.83448e-18
L3MBTL4	3.81236	3.89362e-16
G30965	3.80901	0.00200907
TGFA	3.80541	2.30257e-18
AC026461.3	3.80282	5.27141e-06
FTLP15	3.80024	2.01438e-10
BCL2L14	3.79555	5.7663e-13
IL6	3.7925	2.96523e-66
BATF3	3.78389	1.70411e-17
ABI3	3.78323	2.32481e-14
AIRE	3.77848	5.11172e-06
MMP9	3.77661	9.06037e-07
AP000640.2	3.7687	4.37359e-08
XAGE3	3.76013	0.00121216
AC044781.1	3.75019	2.01287e-15
SLC26A8	3.74897	2.73286e-16
P2RY1	3.74097	1.42854e-15
USP43	3.73354	3.20774e-16
AMPD3	3.72773	8.50714e-131
SAA1	3.72702	2.38751e-53
DHX58	3.72389	6.86913e-95
CALHM6	3.71931	3.71992e-44
USP18	3.7128	6.20356e-47
AC131649.2	3.71265	7.78883e-07
UPB1	3.70037	2.05534e-08
XLOC_004631	3.6883	2.38216e-12
APOL1	3.68814	6.96246e-59
AC009950.1	3.68383	2.61247e-20
IL17C	3.68371	2.58792e-06
KRT8P9	3.6822	9.11421e-08
LTA	3.67034	0.00155933
MMP13	3.6676	2.25074e-13
ART4	3.66736	5.47661e-05
PGLYRP2	3.6616	0.0204865
TRIM36	3.65752	1.17401e-19
PTX3	3.64578	1.96397e-57
LRRC4C	3.64576	2.1147e-17
HELZ2	3.64552	1.42637e-82
RBM47	3.64274	3.36747e-78
XIRP1	3.642	1.60952e-09
NFKB2	3.64004	3.57626e-131
AC012020.2	3.63824	7.71934e-10
ETV7	3.63311	1.7025e-37
PPP4R4	3.63254	2.59557e-28
AC005304.2	3.63103	1.95979e-06
NFKBIA	3.63098	3.62887e-224
CD34	3.62541	7.92515e-75
ZC3H12A	3.61672	3.01067e-67
XLOC_000283	3.60154	1.36024e-10
TFPI2	3.59606	5.59739e-53
SCARF1	3.59477	1.01611e-07
AL355102.4	3.59418	4.39276e-17
TOMM20P2	3.58681	0.00655055
MMP1	3.58075	3.25146e-33
HERC6	3.57854	4.66335e-55
SLFN12L	3.5776	8.48223e-07
PARP14	3.57693	6.71088e-98
AL357060.1	3.57593	6.37827e-43
LCP1	3.56618	3.61547e-16
C3	3.5641	1.4235e-35
RELB	3.55286	4.16458e-106
G34929	3.55278	4.70328e-07
XLOC_003513	3.54225	0.000226629
TNFSF18	3.54154	1.86525e-37
AC008957.3	3.54059	1.87818e-14
AC026310.2	3.52386	3.49762e-06
LIPG	3.51144	1.00723e-26
XLOC_012049	3.50733	3.1245e-36
AC005549.3	3.50702	5.55376e-14
AC018644.1	3.50501	1.04628e-13
TMEM200C	3.50463	0.00665633
AL157392.1	3.5035	2.297e-11
IL10RB-DT	3.49807	4.92467e-21
XLOC_004201	3.49085	2.10348e-06
CLDN16	3.48246	4.60363e-06
IL18BP	3.47905	1.07576e-30
C1QTNF1-AS1	3.47397	1.55385e-07
AP001056.2	3.46994	0.00561294
XLOC_000129	3.46987	1.77805e-06
XLOC_008979	3.46679	3.55638e-10
APOL2	3.46611	3.02577e-125
LINC00515	3.45662	8.18486e-16
TMEM52B	3.45138	1.07342e-12
CSF1	3.45099	2.55154e-82
TNIP1	3.4279	2.85292e-219
LINC00622	3.4254	1.48633e-14
LINC01169	3.42318	5.3579e-06
STX11	3.42272	3.02574e-49
AC110285.7	3.42079	3.75788e-11
XLOC_001591	3.41324	0.0144546
STAT5A	3.40048	2.3247e-128
PHACTR1	3.39944	4.74319e-90
ADORA2A-AS1	3.3887	0.000648968
CCL3	3.3869	3.16274e-07
IL18R1	3.3756	4.84121e-39
FAM49A	3.37548	1.31448e-39
PTGS2	3.37491	6.4155e-24
TRGV7	3.34315	3.25567e-14
CD207	3.33929	0.0435034
CASZ1	3.33685	8.3164e-15
G11966	3.33301	5.54271e-06
AC068722.2	3.31363	0.00524479
AC068205.1	3.31342	8.30454e-05
SLC39A14	3.30634	1.37903e-171
CEACAM1	3.29613	3.41015e-08
IBSP	3.29006	5.39362e-16
AP003119.3	3.28634	4.23698e-12
LINC02328	3.28502	4.03559e-12
NR4A2	3.28461	5.81742e-46
NGF-AS1	3.27964	3.95063e-17
CACNA1G	3.27812	3.2296e-12
TMEM139	3.26511	1.39179e-05
GBP3	3.2535	2.29519e-118
TRABD2B	3.245	6.7363e-06
GP1BA	3.24277	2.57521e-09
NDUFB4P11	3.22347	0.0368429
AC109347.2	3.2211	1.02655e-15
LINC01686	3.20396	9.38147e-23
FBXO39	3.20356	5.46861e-07
AC116366.1	3.19625	1.77111e-20
TAP1	3.19067	9.81289e-138
NRIP2	3.18957	3.35618e-29
AC107959.2	3.18547	3.9006e-05
SAMD9L	3.18421	2.01729e-72
PRAL	3.18407	2.1373e-07
AC104083.1	3.18275	2.97186e-06
AL121892.1	3.17787	0.0053011
DLL4	3.17766	0.00446539
RHCG	3.17523	0.000164057
ZMYND15	3.17379	0.0178998
TNFAIP8	3.16866	1.05033e-135
REM1	3.16843	1.72919e-16
MARCKSL1	3.1663	1.32941e-41
MMP8	3.16425	1.49738e-11
MYO1G	3.16086	0.000503307
USP41	3.15867	0.000150215
AC068641.1	3.15686	3.63144e-05
EHF	3.15602	0.00951089
AC007728.2	3.15044	2.13123e-18
44258	3.14992	2.6598e-43
DENND1C	3.14835	0.00185246
AL137186.1	3.14604	0.0152473
XLOC_006144	3.14601	2.05457e-15
XLOC_014036	3.13893	0.0102504
G32068	3.13251	1.14653e-05
AC005899.8	3.12807	9.98588e-12
MFSD2A	3.12544	2.95619e-41
C11orf86	3.12062	1.56648e-06
CD82	3.11715	1.91386e-111
CCL4	3.11396	4.7237e-07
MMP25	3.11341	8.12738e-09
NUAK2	3.1119	2.22234e-67
AC055854.1	3.11039	0.00351882
LINC01905	3.10704	0.00466522
AL356234.1	3.10434	8.43431e-08
AC092168.2	3.10373	2.20902e-07
FLVCR2	3.10057	3.2199e-18
MTSS1	3.09745	4.06865e-56
G41319	3.09701	1.00907e-26
AC010768.2	3.09619	0.000906385
IRF7	3.09577	2.7228e-52
PIM1	3.07242	5.14454e-109
GUCY1A1	3.06455	2.84769e-16
TNFSF14	3.06006	0.0207684
IL22RA1	3.05964	9.23447e-19
RARRES1	3.0525	1.6002e-27
RN7SL315P	3.05101	0.00746931
WNT10B	3.04504	9.54631e-29
CLEC2D	3.0379	1.25837e-72
AC099552.1	3.02994	3.89474e-06
GPR68	3.02256	1.19459e-83
XAF1	3.01031	4.62938e-121
G29271	3.00492	0.000874488
IFI44	3.00462	1.26659e-35
AC079089.1	3.00139	0.00245009
AQP9	2.99894	6.94283e-29
RNF19B	2.99851	2.3311e-57
NPAS2	2.99018	1.58918e-84
CXCR5	2.98996	4.45795e-05
FLJ31104	2.98917	2.68258e-06
HAS1	2.98474	2.24326e-15
FNDC11	2.98218	3.46735e-05
PLEKHG6	2.9754	6.30799e-10
SMIM32	2.97045	0.026317
MYB	2.96639	1.0341e-07
ATF3	2.96565	1.20128e-27
CFAP58-DT	2.96276	4.93672e-20
SLC2A6	2.96207	5.34957e-112
NCCRP1	2.96204	0.00184733
LRIG1	2.95964	4.37706e-67
SMTNL1	2.95923	0.00169954
AL049825.1	2.95773	9.70276e-17
GFPT2	2.95685	1.98134e-111
AL356215.1	2.95402	8.03064e-08
ZNF295-AS1	2.94885	2.26637e-27
C5orf56	2.9479	7.05604e-39
AP003557.1	2.93813	4.33316e-06
BMP2	2.93614	6.45955e-13
GIMAP2	2.93546	1.20682e-16
LGI2	2.93013	2.24603e-05
C1orf147	2.91851	6.32632e-06
TEX11	2.91284	0.00396448
DDX60	2.90985	1.06986e-105
ANXA13	2.90855	1.21725e-18
IL15	2.90838	1.66332e-149
NCOA7	2.90744	3.82372e-78
SGPP2	2.90516	1.94683e-05
WWC1	2.90214	9.62057e-26
RFPL4B	2.89451	3.19158e-06
AL445490.1	2.88766	0.00261516
NINJ1	2.88254	1.93141e-128
EDARADD	2.88106	3.90223e-57
ISG20	2.87538	4.15509e-28
XLOC_010077	2.87441	0.00108209
CD40	2.87356	3.29965e-67
TLR5	2.87018	5.27702e-09
SLCO4A1	2.86969	5.71308e-07
ADAP1	2.86958	6.19322e-36
PLAC4	2.86815	1.17564e-08
RBM20	2.86476	0.00337131
AL024508.1	2.85379	1.09513e-06
G26207	2.85015	1.68757e-09
CLEC1A	2.84942	1.17038e-19
MSC	2.83926	5.21657e-92
OLR1	2.83863	9.81838e-23
AL512274.1	2.82029	3.30488e-05
RSPO3	2.81944	5.44362e-30
LINC02068	2.81821	0.00097874
LINC01828	2.81717	0.000454881
AL135818.1	2.81675	1.09683e-08
BDKRB2	2.81302	1.04596e-83
LINC00640	2.79968	6.04106e-09
TRAPPC3L	2.79936	1.79356e-10
G12797	2.79513	1.52416e-05
Z84484.1	2.792	0.000316952
LINC02470	2.787	9.70493e-06
DLL1	2.78539	4.45859e-12
MMP12	2.7813	1.37055e-12
SERPINB4	2.78006	0.000272686
TLR3	2.77912	5.35548e-23
AC007362.1	2.77888	3.45935e-05
AL157392.2	2.77716	1.37674e-06
CACNA1G-AS1	2.77092	2.84884e-05
AC080014.1	2.76844	2.19145e-12
TMEM51	2.75719	1.35958e-18
HAND1	2.75539	0.000375695
AC004594.1	2.75083	6.56064e-06
PARP12	2.74964	8.99105e-60
RN7SL834P	2.74768	3.28457e-07
NTN1	2.74078	2.40326e-11
SEMA4D	2.73898	9.57656e-21
TJP2	2.73219	3.07462e-24
SLC12A1	2.7282	4.22326e-05
LINC00158	2.72655	0.000181599
CAMK2A	2.72166	2.40009e-11
SLC22A2	2.72115	0.000174172
XLOC_013952	2.71064	1.72625e-14
ARL9	2.71061	5.80935e-18
FAM19A3	2.70685	1.98997e-13
ACKR3	2.7053	6.39851e-50
PDPN	2.69911	5.9442e-64
AC010619.2	2.69721	0.0034129
MTCO2P11	2.69535	0.00126909
LMO2	2.69137	1.42682e-07
SRSF12	2.69136	1.18188e-19
SLC39A8	2.6862	4.57245e-38
AC004988.1	2.6862	1.98867e-05
XLOC_001515	2.68384	0.00369682
TYMP	2.68312	4.53891e-39
KU-MEL-3	2.68179	1.12096e-10
KCNJ15	2.67973	2.07867e-62
TIFA	2.67942	3.61594e-165
SLC1A3	2.6779	6.64332e-69
BTC	2.67495	0.00106432
ACTN2	2.67484	0.0126933
IRF5	2.67371	1.74495e-05
AC105105.3	2.66829	5.80806e-12
AC245014.3	2.66493	0.00107885
TNN	2.66403	0.00132925
PHOSPHO1	2.66201	4.6033e-11
TMPRSS2	2.65709	0.0384294
RIPK2	2.65215	1.54494e-110
NFKB1	2.64703	4.96451e-134
NOTUM	2.64418	0.00633471
PAIP1P1	2.63669	0.000130638
AP000808.1	2.63598	0.039235
FZD9	2.62838	0.00134612
AL365434.2	2.62704	0.00892568
LINC00922	2.62638	0.000140836
AC016738.2	2.61435	0.00692257
VNN1	2.61319	5.94653e-08
TRIM31	2.61291	0.0395135
CLDN5	2.61287	0.0129075
CIITA	2.61239	1.0448e-09
IER3	2.60871	3.67997e-63
AC025034.1	2.59754	7.01036e-22
DPYS	2.59182	0.0120647
HMGN2P46	2.58945	2.43779e-15
EDNRB	2.58481	1.06618e-23
CCDC184	2.58161	9.68748e-30
ACSL5	2.58086	2.19388e-48
AC019117.1	2.5773	2.20786e-05
ROBO4	2.57681	1.02998e-05
CHST15	2.57635	1.9803e-60
TDRD7	2.57495	3.83853e-35
N4BP2L1	2.57283	3.54178e-78
SH3PXD2A-AS1	2.56833	4.12473e-06
ADAMTS9	2.56348	9.52161e-33
XLOC_009370	2.56211	8.57281e-05
TRIM25	2.56067	1.91852e-90
AL024508.2	2.54399	2.58262e-09
AL645939.5	2.54123	1.32496e-12
HLA-F	2.53611	5.43363e-69
AL021707.7	2.53447	0.000188837
TMEM171	2.53401	2.68591e-39
AF117829.1	2.53252	3.48869e-58
KIAA1671	2.53249	2.56041e-23
ATOH7	2.53237	9.87101e-05
AL592546.1	2.52721	4.02836e-09
RPS29P7	2.52313	0.00209914
CD74	2.51982	5.06028e-13
ARHGAP27	2.51899	4.33103e-24
ARNTL2	2.51186	1.42498e-47
BCL6B	2.51092	0.00707424
G14029	2.51019	1.46618e-09
AL603832.1	2.50979	1.16554e-09
MCC	2.50836	8.01785e-247
S1PR3	2.50602	7.15334e-72
AC034105.3	2.50357	0.0407069
SOX5	2.49798	4.1032e-06
C3AR1	2.49539	5.72236e-06
BEGAIN	2.49211	0.0061414
PIM3	2.48951	1.15288e-105
LAMB3	2.48862	1.95571e-36
PTGES	2.48617	1.53235e-34
RASSF4	2.4853	3.46504e-75
AC114912.1	2.48418	0.000847063
SLC28A3	2.48204	6.52023e-13
HSD3BP5	2.47507	0.00200273
IL18	2.47343	1.59259e-16
MTND1P11	2.471	0.0173747
TNFRSF8	2.46974	0.000104716
XLOC_010208	2.46809	0.0351335
COL17A1	2.46576	1.04839e-09
AC009549.1	2.46572	1.18606e-14
AL355102.1	2.46186	6.13492e-05
HLA-J	2.46046	1.83363e-10
DRD4	2.45804	0.000404272
AP001783.1	2.45552	6.88655e-13
AC020571.1	2.45179	3.87948e-05
IFNAR2	2.44999	8.08599e-93
AC080013.1	2.44836	1.39471e-05
PSMB9	2.44772	1.27419e-78
FOXF1	2.44593	0.00859139
QRFP	2.44562	1.49221e-06
AC069528.2	2.44084	6.55221e-06
WTAPP1	2.4405	1.03646e-16
LINC01359	2.43867	2.16457e-05
C22orf31	2.43611	0.0307667
RRAD	2.43518	5.93391e-18
CHST2	2.43213	1.58919e-43
ZNFX1	2.42242	4.54031e-126
AL022724.1	2.4205	1.02588e-05
SAT1	2.41991	1.21259e-95
KIF25	2.41355	0.000530369
MYO10	2.4096	1.67944e-90
AL133444.1	2.40798	1.70361e-05
LGALS9	2.40357	3.43418e-11
SLC37A1	2.40165	2.61801e-51
ABCB1	2.40151	0.00026619
PLSCR1	2.3998	2.52464e-25
RNF144B	2.39805	8.2327e-91
HECW2	2.39311	2.60627e-63
PDSS1P1	2.38515	0.0103277
PTGER2	2.38511	3.03763e-22
ESM1	2.37997	6.29271e-22
AC008957.2	2.37429	0.000711443
RASL11B	2.36977	1.07497e-15
RHBDF2	2.3696	1.99458e-58
VXN	2.36643	5.89481e-13
AC008957.1	2.36276	0.0408842
AL162727.3	2.35865	1.58654e-12
LINC00525	2.35795	4.27039e-09
PSTPIP2	2.34943	2.12983e-44
AC073115.1	2.34529	6.47555e-05
DTX3L	2.33715	2.44047e-92
AC010980.1	2.33575	0.00882973
LAMA3	2.3355	2.37044e-41
PDZK1IP1	2.33446	4.88139e-06
AL133445.2	2.33405	0.000150996
RPL10P7	2.33183	0.00183215
XLOC_005221	2.32705	0.000658992
PDE9A	2.32574	0.000205752
NFKBIZ	2.32459	3.17459e-26
P3H2	2.32409	9.07204e-27
SQOR	2.32246	1.18022e-140
SLCO3A1	2.32	2.40492e-86
DDO	2.31982	1.64205e-06
APOL6	2.31838	4.42563e-71
IRAK3	2.31831	1.98775e-58
AC012020.1	2.31672	0.0354487
AC009949.1	2.31532	0.000174198
AC004817.3	2.3145	1.08164e-08
SERPINA1	2.30655	5.28219e-10
PMAIP1	2.30653	1.17353e-48
LINC02362	2.30581	0.00774685
SPTBN5	2.3043	0.000290403
INSL6	2.30311	4.97151e-18
AL161935.3	2.30073	3.60361e-06
SOCS1	2.29716	1.05814e-07
SLC25A28	2.29197	3.88178e-39
HECW1-IT1	2.29134	0.00561275
AC073862.2	2.28838	0.0358551
AL592429.1	2.28813	0.00887487
HNF1B	2.28368	0.00413703
IRF2	2.283	5.54076e-134
CLEC12A-AS1	2.28245	1.38826e-13
HHEX	2.28131	5.05337e-08
OR7E22P	2.27844	0.0107184
XLOC_008549	2.27712	0.00234378
STRA6	2.27589	8.66433e-11
TAP2	2.27452	5.42124e-49
NOCT	2.27084	1.81464e-101
AL157871.2	2.27067	0.0186844
AC023825.1	2.2706	0.0153426
SLC43A2	2.26577	1.53551e-40
NGF	2.26352	2.89217e-74
ATP2B1	2.25999	2.98226e-107
FAM124A	2.25577	8.68025e-12
TRIM21	2.25383	7.54445e-81
BCL2L11	2.24702	2.27905e-25
GSAP	2.2446	1.05826e-42
POU2F2	2.24216	2.0704e-48
ZFPM2	2.24151	8.88423e-23
AL357992.1	2.24055	2.41383e-14
CDRT1	2.23372	1.09639e-06
TBILA	2.22376	0.00132574
FMNL3	2.22277	3.9404e-87
DHRS13	2.21997	6.91665e-13
SMOX	2.21418	2.21116e-46
KIAA0040	2.21299	4.94522e-16
CKS1BP1	2.20837	2.61928e-11
AC073862.5	2.20477	3.2601e-05
MIR218-1	2.20251	0.00797849
JAK2	2.2023	1.56227e-35
AC040162.1	2.19915	1.27589e-23
AL162274.1	2.19902	0.00019088
MGAM	2.19703	1.09359e-10
ADAMTS9-AS1	2.18906	0.00476265
ADAMTS4	2.18633	5.82938e-44
AC105206.3	2.17919	8.93262e-10
WIPF3	2.175	1.24933e-08
LINC00908	2.17284	1.67297e-06
MAP3K5	2.17132	1.21565e-49
AC127496.5	2.17096	0.00232219
AC022905.1	2.17076	1.46837e-06
TNFRSF1B	2.17065	8.20449e-29
ISG15	2.16918	1.14342e-20
PID1	2.16902	3.63417e-47
XLOC_001195	2.16821	8.03695e-06
SLC25A37	2.1678	3.7558e-126
APOBEC3G	2.16775	9.11377e-47
MOB3C	2.16756	3.21672e-82
XLOC_011309	2.16698	2.3537e-10
HAS3	2.16557	2.60159e-18
AL357054.4	2.1641	1.53285e-09
STX8P1	2.16212	2.67492e-05
HIVEP3	2.1604	1.3726e-69
AL390719.1	2.15976	6.69596e-10
RHBDL3	2.15849	0.0229645
HS3ST3B1	2.15549	2.57103e-76
NAMPTP1	2.15122	5.33791e-34
CETP	2.14348	2.47497e-05
APOL4	2.14343	0.0227568
HMGB1P3	2.13589	3.19442e-05
LHFPL4	2.135	0.00606083
G33806	2.13296	2.00932e-05
BST2	2.12931	1.85255e-10
LYPD3	2.12818	1.59546e-19
RIPOR3	2.12737	6.23664e-18
RARRES3	2.12736	6.21426e-14
AL359736.1	2.12639	0.000497565
SUSD6	2.12405	1.13983e-130
C6orf58	2.12347	1.01602e-05
FRMD4A	2.11776	1.26856e-53
CFLAR	2.11139	1.14357e-224
DOCK4	2.11131	1.33252e-43
POPDC2	2.11112	2.13049e-35
TRIM47	2.11068	9.69178e-73
DDX60L	2.11029	6.39993e-28
SLC18A2	2.10989	0.0134453
HIVEP2	2.10963	9.41895e-157
AC009704.2	2.10929	0.00334234
PDGFB	2.10825	0.000294629
AC105105.1	2.1077	9.76893e-09
ANGPTL1	2.1065	8.61721e-20
SAMHD1	2.10432	9.41843e-35
BTN3A3	2.09858	1.33216e-104
TMEM140	2.09787	1.66941e-37
A4GALT	2.09765	2.06383e-75
LAP3	2.09691	1.22568e-30
ROR2	2.09662	4.08175e-20
XLOC_000340	2.095	0.00554946
NMI	2.09011	1.30202e-66
TPRKBP2	2.08796	0.000190709
MAP3K15	2.0875	0.000758721
EGR2	2.08562	3.24595e-32
TRAF3	2.08265	2.34182e-103
FAM222A	2.08203	3.54965e-06
AC063976.2	2.0813	7.80643e-05
HMSD	2.08093	3.21757e-24
SLFN5	2.08042	1.00281e-57
ZC3HAV1	2.07225	2.23182e-68
MAFF	2.0722	8.39693e-43
TMEM63B	2.06915	9.36591e-74
AC079834.2	2.06859	7.50567e-06
TREM1	2.06817	0.0206062
AC147651.3	2.06344	0.00956515
AC124319.4	2.06337	4.87543e-06
ITPRIP	2.06325	8.89772e-78
B3GNT5	2.06302	1.76853e-12
XLOC_000358	2.06045	3.98207e-06
PIK3CD	2.06014	1.25045e-86
PARP9	2.05606	1.67058e-37
POU5F1	2.05504	0.000300787
BCL2	2.0513	2.133e-16
AL021707.6	2.04565	1.3944e-12
AC119674.1	2.04564	2.87296e-09
XLOC_010385	2.04413	0.000391855
CGNL1	2.04372	1.07124e-50
L1TD1	2.03745	8.61711e-18
SP110	2.03413	6.43398e-39
ERVMER34-1	2.02949	0.000661161
RSPO1	2.0292	9.86032e-08
G12163	2.02526	9.82387e-09
ZNF670	2.025	8.79658e-76
CHST13	2.02115	0.0134592
BTN2A2	2.01653	1.79204e-98
AC067945.3	2.01317	0.0225355
TRAFD1	2.01143	2.20773e-64
AC097451.1	2.01002	1.39686e-10
NFATC2	2.00141	1.08861e-15
MMP25-AS1	1.99872	2.95824e-18
MT2A	1.9984	1.85302e-33
AC008105.3	1.99745	0.000677733
AC022075.1	1.99606	1.60743e-06
KIF5C	1.99489	9.63998e-09
PIK3R3	1.99375	1.2256e-27
ADAMTS3	1.98828	3.44732e-06
SDC4	1.98811	7.49185e-84
CPNE4	1.98746	0.00962185
TMC6	1.98498	1.48665e-06
GHRL	1.98018	0.0041977
IFI6	1.97878	2.05504e-16
BHLHE41	1.97858	1.25072e-45
DUX4L26	1.97822	0.00287036
CYP2S1	1.97688	0.0287678
BTN3A1	1.97457	1.92167e-101
GPRC5B	1.97444	2.81542e-14
IGHEP2	1.9742	2.24509e-07
NRP2	1.97381	1.15327e-155
NAMPT	1.97302	2.65605e-49
ATP2B1-AS1	1.97284	1.26429e-29
AC090193.1	1.97195	0.00818059
AL136295.2	1.97191	1.69592e-08
AC098824.1	1.97064	0.0106052
PLK3	1.96998	1.87662e-51
AL157702.2	1.96992	1.35692e-08
AC003092.1	1.9693	2.29141e-10
KLHDC7B	1.96744	0.0133562
PLK2	1.96517	9.87986e-57
RPA4	1.96156	4.81862e-05
THEMIS2	1.96118	5.43609e-14
CYLD	1.95849	2.10831e-92
HLA-V	1.95692	0.000397375
ATP6V1G1P2	1.95476	0.0172972
GNGT2	1.95383	0.00488236
IFNGR2	1.95255	9.07791e-47
FAM186B	1.95068	6.15886e-06
GRAMD1A	1.94971	1.90211e-66
COLEC10	1.94547	1.81087e-06
FAM160A1	1.93854	0.00447071
RAP2C	1.93839	3.98357e-65
AC005324.3	1.93838	0.0173747
EHD1	1.93711	1.70907e-84
AC132872.3	1.93292	0.0111505
SLC15A3	1.93255	2.30003e-20
SECTM1	1.93244	1.80924e-05
GPR146	1.93	1.57563e-10
SLFN11	1.92846	6.78734e-88
JAK3	1.92385	7.25401e-59
CSRNP1	1.92315	1.37916e-28
RDH8	1.92133	0.000672292
AL139094.1	1.91998	0.00677754
ENC1	1.91828	6.52442e-63
STAT4	1.91303	1.81395e-27
AC078785.1	1.91204	8.88665e-13
RNU6-531P	1.91168	0.0160898
SDCBPP2	1.91167	0.000876002
AC084398.2	1.90545	0.00384909
PATL2	1.90305	6.8092e-07
AL645929.2	1.90199	0.00226183
AC060766.6	1.90081	0.000762675
AL390066.1	1.90045	0.000153385
CD44-AS1	1.90045	6.69863e-12
AC024145.1	1.90021	0.0345978
SALL4	1.90007	3.35536e-05
NEDD4L	1.89965	1.3247e-44
PML	1.89654	1.07538e-72
AC098847.1	1.89612	7.22055e-15
CHRNA1	1.89292	5.6375e-05
INHBA	1.89219	1.78166e-89
PLAT	1.89155	5.97614e-39
AC005537.1	1.89113	0.000391401
ZC3H12C	1.88887	2.25182e-34
HTR7	1.88821	0.0223486
EDN1	1.88649	5.89194e-23
AC006249.1	1.88596	0.000328089
EPHB2	1.88567	5.14311e-25
LAMC2	1.88491	3.3632e-18
SPATA13	1.88387	3.83229e-48
STAP2	1.88344	1.53106e-38
REL	1.88272	1.11798e-28
P2RY6	1.87575	9.3677e-19
SNRPGP5	1.8756	0.0021564
AL162742.1	1.87483	0.000285311
C19orf66	1.87202	3.86607e-46
AC022509.3	1.87197	1.22608e-05
RFLNA	1.87044	2.84207e-39
DRAM1	1.86688	6.67103e-105
RTL3	1.86474	3.12751e-06
HDX	1.86389	6.47565e-58
CASP7	1.86204	5.67028e-101
PANX1	1.86129	2.12696e-51
AL158166.1	1.86113	0.00431304
NKD1	1.86082	0.00249525
AP002833.1	1.85733	0.00099439
RNF31	1.85383	3.64541e-27
SYT12	1.85375	6.21629e-19
GUCY1A2	1.85365	6.25368e-13
AC007283.2	1.85323	6.09826e-05
IFI35	1.85172	1.0702e-34
SLC2A1	1.84184	9.63945e-58
TLR1	1.83918	1.57913e-11
AC015912.3	1.837	4.46271e-22
SPRY4	1.8368	2.95336e-45
MCTP1	1.83258	6.86729e-08
PPM1K	1.82697	8.49523e-70
WARS	1.82336	1.96987e-18
SEMA4A	1.82269	2.17252e-05
KIF21B	1.8217	0.00664362
IKBKE	1.82133	1.4742e-67
IL24	1.81827	0.000161502
PARP10	1.81526	1.02529e-11
BAMBI	1.81467	2.11841e-15
SLFN13	1.81456	2.84109e-14
AL355355.1	1.81447	2.24505e-06
AC107021.1	1.81313	6.30542e-12
SLC41A2	1.81107	7.06559e-56
AC108673.2	1.80942	0.0194828
LRRC49	1.80875	4.11393e-56
COL27A1	1.8083	7.57289e-52
MOB3B	1.8047	1.24672e-09
ART3	1.80441	0.000137112
HOXD11	1.80243	0.0113136
AC107021.2	1.79921	3.08234e-30
AL023584.2	1.79444	0.000876834
AL354732.1	1.79259	8.20961e-09
N4BP3	1.78754	1.9967e-07
EGFR	1.78742	2.09948e-95
AC097059.2	1.78483	3.59399e-07
XLOC_009415	1.78434	0.00465827
TBC1D2B	1.78433	2.07349e-64
HSPA6	1.78341	0.00894981
PTGES3P1	1.78101	1.11495e-13
VASH1	1.77734	6.24035e-10
SLC16A9	1.77733	0.00111493
CXCL16	1.77727	6.46965e-37
EGFR-AS1	1.77493	0.0039348
XLOC_004803	1.77342	3.70021e-28
HBEGF	1.77337	1.06328e-25
AC016397.2	1.773	0.000132523
DENND3	1.77005	1.15596e-43
AC103853.2	1.76888	0.0042344
SAMD9	1.76732	2.79431e-20
CCDC162P	1.76699	0.0010902
AL355355.2	1.76243	4.14491e-10
AC009303.2	1.75764	0.00175677
AC021237.1	1.75755	0.0201905
AC087623.1	1.7569	0.000190355
G37757	1.75632	0.000323143
SPAG5-AS1	1.75556	0.0244562
SLCO2A1	1.75333	1.60246e-08
SLC35G1	1.75199	5.92112e-49
ZNF267	1.75151	4.60372e-36
AL591846.2	1.75102	0.0210206
BCOR	1.74889	4.60047e-53
RAB20	1.74802	1.69132e-10
PLEKHA4	1.74606	1.11594e-27
AC239802.2	1.74472	0.00109099
RNU7-45P	1.74366	0.00366391
TRAF2	1.74345	7.86974e-49
CDX1	1.74059	0.000138563
NLRC5	1.7386	6.71354e-33
SYTL3	1.73855	3.27684e-20
PREX1	1.7344	4.36063e-13
LINC00240	1.7305	1.35101e-05
BBC3	1.72948	1.68162e-26
ARHGAP42	1.72846	1.17006e-26
RHEBL1	1.72737	2.95016e-15
RASD1	1.72709	1.43018e-20
SERPINA9	1.72387	0.00128294
AL162727.1	1.72174	0.01205
DTX4	1.72165	1.34204e-16
SHB	1.72147	1.32364e-22
TRIML2	1.71737	0.00551924
LITAF	1.7156	1.49647e-53
CFLAR-AS1	1.71488	3.19539e-07
RUNX3	1.71213	1.85986e-32
C3orf80	1.70915	0.00100264
SH2D3A	1.70655	0.00607191
ANGPTL4	1.70609	3.25717e-22
C11orf96	1.70339	3.744e-08
FYB1	1.70206	0.0105386
IP6K3	1.70191	0.000273974
TMIE	1.6985	0.00131709
AC099506.1	1.69657	2.57078e-05
RAPGEF5	1.6951	0.000112822
CHDH	1.69342	6.62754e-10
PPFIA2	1.69339	0.000487738
AC096720.2	1.6932	0.0185017
AL645929.1	1.69097	2.33089e-08
AC138028.6	1.69087	0.0153813
TAPBP	1.69017	2.08529e-61
NPL	1.68706	3.10441e-13
ADGRG1	1.68429	9.32843e-08
AC067945.1	1.68378	1.8326e-07
ZNF341-AS1	1.68231	6.69804e-05
KCTD11	1.67886	4.84e-33
SLC2A4	1.67364	0.0139606
AC007923.4	1.67321	0.0230846
AC010247.2	1.66987	8.76947e-05
STARD8	1.6688	1.09571e-08
TBX3	1.66686	1.47872e-53
AL353705.4	1.66448	5.69336e-07
CNTF	1.66319	0.00766252
P2RY2	1.66224	0.00030667
ZBTB46	1.65986	5.74926e-10
TRIB1	1.65877	1.1967e-06
LGI4	1.65852	0.00019484
GCSAM	1.65705	0.0111941
CGAS	1.65485	2.69134e-39
OGFR	1.65431	1.70333e-16
MAP3K14-AS1	1.6515	0.0413738
AC087284.1	1.65124	3.34245e-08
B3GNT4	1.65064	0.0076655
WTAP	1.65017	4.38261e-76
ANKRD1	1.64826	1.10705e-22
AC234782.4	1.6447	0.0174528
TMEM217	1.64445	7.73592e-20
AL133330.1	1.64386	4.04851e-05
MGC12916	1.64153	8.9105e-06
DGKH	1.63907	2.34596e-50
C3orf52	1.63764	6.5091e-39
TRIM14	1.63654	3.74244e-26
IFIT5	1.63642	1.59936e-41
TRIP10	1.63561	1.73266e-62
AL121603.2	1.63454	4.31059e-07
MRPS24	1.63453	8.08533e-53
PSMB10	1.63387	5.50161e-67
ANXA8L1	1.63173	0.00911651
AL157871.3	1.62791	7.78027e-12
AL136295.5	1.62654	3.44127e-05
BHLHE40	1.62361	2.80172e-27
CFAP45	1.62284	1.38226e-05
YEATS2-AS1	1.62114	0.00186019
UXS1	1.62013	5.58314e-81
PRO1804	1.61862	0.0499124
TRABD2A	1.6168	1.70989e-16
PILRA	1.61503	0.000142985
NUP62	1.61373	2.94955e-130
AC009404.1	1.6135	1.43384e-40
FAM117A	1.61287	9.09648e-14
AL365356.1	1.61268	0.00787397
BIRC2	1.61239	6.2958e-186
CACNA1A	1.61153	4.23127e-16
AL138724.1	1.61127	6.79836e-09
ETS1	1.61061	1.07551e-38
AC092718.3	1.6089	1.06526e-06
AC005224.3	1.60595	5.51588e-11
B4GALT5	1.60569	9.99965e-61
ACKR4	1.60565	1.71734e-20
EGFL6	1.60523	0.0178084
NPTX2	1.60282	1.48271e-06
FSTL3	1.60248	6.14916e-27
GPD2	1.60137	1.12801e-64
MIR29B2CHG	1.59868	1.83089e-12
LINC01277	1.59689	0.00317838
AC037459.2	1.59636	2.88147e-07
STEAP4	1.5963	0.0055638
IL4R	1.59538	5.75503e-71
RHOG	1.59368	8.20072e-76
LRRTM2	1.59334	3.7191e-06
XLOC_003146	1.59296	1.05984e-23
AL356275.1	1.59137	0.00553648
HIPK2	1.59084	2.43731e-86
BID	1.59018	1.4295e-71
ADCY4	1.58779	4.52901e-29
HIVEP1	1.58444	1.07995e-57
IL17RB	1.58377	1.14197e-10
NEURL1B	1.58377	5.28906e-09
AC093908.1	1.58363	0.000197945
MID1	1.57941	4.11538e-29
DYSF	1.5792	2.36161e-21
SLC11A2	1.57891	4.31013e-56
TMSB15B-AS1	1.57888	8.67101e-07
G1561	1.57846	0.00844589
PACERR	1.57674	0.00995826
LINC02381	1.57633	2.98645e-165
UBE2L6	1.57574	2.99892e-36
ABTB2	1.5742	3.75311e-29
CACHD1	1.57327	1.94796e-21
PRLR	1.57286	1.18144e-08
CFH	1.5723	1.67587e-14
DNAJA1P3	1.57189	0.000586164
AC097059.1	1.57084	5.82246e-22
BEND5	1.57053	1.48889e-06
RHBDL2	1.5674	3.78328e-41
SCN1B	1.56675	2.53446e-27
APOBEC3D	1.56617	4.00454e-05
DEPP1	1.56571	6.20523e-17
CBR3	1.56316	7.58795e-39
MYD88	1.56268	5.94099e-33
CLIP2	1.56206	1.31157e-54
MLKL	1.56091	2.62605e-21
AL354836.1	1.55743	0.0173499
AC060766.4	1.55688	1.73321e-08
DENND2D	1.55685	6.66429e-29
LINC01940	1.55609	0.0139254
BAHCC1	1.55522	4.18111e-31
KLF3-AS1	1.55484	0.000237421
MT2P1	1.55155	2.65257e-08
AC104389.4	1.55082	0.00655852
CASP1	1.54894	3.03936e-14
LCTL	1.54875	5.3136e-47
CPNE8-AS1	1.54831	0.000676011
CA8	1.54828	0.0099279
DENND5A	1.54718	5.3188e-113
CCDC170	1.54656	1.33845e-19
NUDT9P1	1.54621	0.0431353
LINC01914	1.54454	1.06318e-12
SOX11	1.54349	3.44536e-13
ITPR3	1.54323	4.09015e-54
PPARGC1B	1.54124	0.00349491
RNF114	1.54113	2.79531e-43
TP53BP2	1.54093	9.38471e-52
TMEM106A	1.53801	1.53235e-34
KLF9	1.53633	1.49575e-38
AL139807.1	1.5338	0.0308327
G28347	1.53266	0.00207437
AC245100.8	1.53237	6.37678e-13
AC110792.3	1.52934	0.0354993
MAP3K8	1.52879	4.25186e-23
MCOLN2	1.52833	0.0276
MEIS1-AS2	1.52775	1.00489e-09
EPS8L1	1.52678	4.35689e-11
ZNF878	1.52588	0.0218549
LINC00877	1.52522	0.00132959
LINC01140	1.52328	8.16143e-05
DGKI	1.52203	7.52659e-22
FAM110A	1.52194	8.27164e-12
MAP1LC3C	1.5215	2.73614e-08
TSKU	1.51729	1.24618e-30
PFKFB3	1.51419	1.44191e-29
S1PR2	1.51383	2.64406e-86
APOLD1	1.51245	8.45982e-39
EGLN3	1.51126	3.13577e-07
AC091806.1	1.50998	1.47945e-05
ITGB3	1.5098	2.85661e-16
SLC25A22	1.50923	1.22797e-23
AC112719.2	1.50652	0.0313577
LRCH1	1.50599	1.55091e-36
SLC43A3	1.50431	4.60943e-36
PRDM8	1.50221	1.1457e-16
SAMD4A	1.50047	1.51253e-91
AC124798.1	1.5004	1.32355e-07
NCF2	1.49897	1.7159e-06
AC096921.2	1.49896	0.00480547
MCHR1	1.49853	7.15099e-08
PRKCD	1.49783	1.84922e-41
ZNF710	1.49468	5.28477e-15
AL157394.1	1.4931	3.49468e-17
FAS	1.4899	3.32857e-76
TLNRD1	1.48872	8.69118e-18
OTUD4	1.48827	9.38602e-95
LNCSRLR	1.48805	3.11197e-09
MIR101-1	1.48647	0.00141895
SLC2A5	1.48465	9.22493e-06
AC110015.1	1.4836	0.000231497
NUB1	1.4834	2.9841e-65
HMOX1	1.48324	7.75374e-35
ARRDC2	1.48125	4.96014e-17
ITGB8	1.48055	9.74216e-31
AL096855.1	1.47629	0.0399978
CAPN3	1.47376	0.00168291
RIMS2	1.47296	0.000135604
AP000442.2	1.47156	0.0048967
ADGRD1	1.47031	2.74877e-39
MICB	1.46972	4.79319e-42
PKP1	1.46934	0.0400788
SERPINB9	1.46913	5.29234e-18
AP002852.1	1.46842	0.00137891
LY75	1.46657	6.1195e-05
PPP1R14C	1.46651	0.00083387
BEST3	1.46446	0.0254381
AP000944.2	1.46139	0.0403163
CD44	1.46118	7.06394e-69
ERN1	1.46021	1.67569e-31
CLEC2B	1.45848	7.54304e-32
KDM2A	1.45814	9.61617e-87
DNAJA1	1.45698	4.74557e-75
XLOC_004879	1.45165	0.0243964
NMRAL2P	1.4499	2.47508e-11
PPP3CC	1.44904	1.10099e-19
LAMP3	1.44728	0.00257265
STK26	1.44357	3.59961e-23
AC060766.5	1.44302	0.000260139
TNFRSF10B	1.44233	5.78837e-63
RFX5	1.44057	7.53688e-87
IL7	1.43882	9.62744e-19
G17127	1.43828	6.13397e-12
AC243571.2	1.43825	0.0156689
EPOP	1.43811	2.10831e-05
CNGA3	1.43633	0.00938065
CIART	1.43515	2.92122e-18
AC093110.1	1.43491	3.3234e-08
PFKFB4	1.43239	9.63263e-31
RAB38	1.43215	7.02058e-09
TNFAIP1	1.43101	1.15702e-88
ROS1	1.42808	1.48768e-07
TNFRSF14	1.428	4.98478e-33
AC104162.2	1.42702	1.64129e-08
LYRM4	1.42381	3.61322e-63
GATA6	1.42317	4.49548e-12
KCNT2	1.42018	8.66179e-06
ARHGEF16	1.41933	0.0416465
CLDN14	1.4187	0.0147854
KDM7A-DT	1.41692	1.21724e-13
XLOC_001166	1.4168	0.000544737
RCAN1	1.41576	9.21401e-23
XLOC_007190	1.41359	0.00479124
AC008074.2	1.41347	0.00680852
KIRREL3-AS2	1.41235	9.88497e-05
LINC02340	1.41203	0.0377301
FMNL1	1.4116	8.33329e-08
AC023051.1	1.41074	0.00050801
PPIF	1.40945	1.25086e-77
G4640	1.40471	0.0246651
RNF213	1.40468	1.14173e-12
IRF9	1.40426	5.4583e-21
MSX1	1.40376	2.50367e-17
ANKLE2	1.40247	3.75264e-53
G30001	1.40186	0.034862
ZCCHC2	1.40157	9.60505e-19
DNAJC6	1.40143	9.93756e-48
SRGN	1.39615	8.46237e-16
AL031666.2	1.39453	0.0130785
CEP350	1.39413	6.62514e-77
LRRC8C	1.39337	2.41057e-31
PSMB8	1.39169	3.80375e-30
C1orf140	1.39092	0.00550161
AC079174.2	1.39079	0.00173459
AL353708.1	1.39073	0.00183455
DCP1A	1.39011	3.08482e-44
LINC00519	1.38997	3.00453e-08
SUSD4	1.38987	0.00466254
XLOC_006495	1.38938	0.00244604
PAK3	1.38881	0.00493578
MICALL2	1.38498	2.97539e-22
PNRC1	1.38337	6.75825e-28
TBXAS1	1.38101	1.9044e-08
ASPHD2	1.38041	1.18235e-12
AC004832.5	1.37916	0.000108771
IKZF2	1.37796	8.85535e-10
MUC12	1.37751	1.3554e-09
EDNRA	1.3759	8.6915e-16
NHS	1.37487	9.18115e-17
AC010247.1	1.37437	5.10277e-09
C17orf49	1.37416	5.35666e-07
XLOC_012747	1.37276	0.0479767
AL353719.1	1.37181	7.403e-06
GATA6-AS1	1.37117	0.0481562
PPARD	1.37038	5.96135e-25
PROX1	1.36984	0.00141978
SEMA5A-AS1	1.36964	0.00903991
PCNX1	1.36801	2.60684e-55
SIRPAP1	1.36654	0.00318826
SHISAL1	1.3655	1.00374e-17
ARHGAP31	1.36301	2.97031e-93
MEGF10	1.36186	0.0120642
XLOC_005681	1.36077	3.69438e-06
PTPRE	1.36026	2.93132e-11
SPAG1	1.35935	1.09939e-11
BAZ1A	1.35882	1.17981e-37
SMCO2	1.3588	0.00126151
NBPF13P	1.35784	8.46642e-05
LINC01315	1.35727	0.0466793
ST3GAL1	1.357	2.67872e-43
CXorf38	1.35622	6.44972e-74
LIMD2	1.35601	1.76628e-33
AL691420.1	1.3546	5.14529e-05
FAM43A	1.35304	1.90073e-14
APOBEC3F	1.35161	9.76391e-28
DCHS2	1.35125	0.0012824
AC105235.1	1.35025	0.0139843
BAK1	1.34905	5.06709e-25
SPSB1	1.34823	1.34037e-30
GEM	1.34704	9.70567e-24
B3GALT2	1.34511	2.36096e-36
XLOC_000398	1.34437	0.00352529
TICAM1	1.34427	7.08703e-23
ALPK2	1.34409	2.16654e-72
SMURF2	1.34293	3.8506e-45
AC087392.5	1.3416	0.0101733
JAZF1-AS1	1.34122	0.0171089
ERAP1	1.33773	2.24628e-74
AC006449.6	1.33661	3.82442e-12
ALDH1A3	1.33593	5.84096e-16
AC087392.4	1.33591	0.0177084
CDK6	1.33576	1.40273e-41
AL359752.1	1.33415	4.1634e-07
AP002833.3	1.33305	0.0184536
LINC00323	1.33111	0.000252773
BAK1P1	1.3306	0.00173184
ZFHX2	1.32978	9.02927e-09
RND3	1.32818	7.77237e-55
MEI1	1.32706	8.27373e-11
ELOVL2	1.32585	0.000704658
KIAA1217	1.32255	2.08816e-27
PTGIR	1.32187	1.01883e-35
FABP4	1.32186	0.000589496
NIM1K	1.32024	1.37579e-06
JUNB	1.31813	1.40992e-11
RAI14	1.31468	3.85701e-65
CD7	1.31421	0.0131284
AC092839.1	1.31381	0.0092623
RP11-277L2.3	1.31365	0.0420278
HUNK	1.31276	5.29985e-12
P2RX7	1.31265	2.15579e-06
EIF1B	1.31127	1.10772e-46
NFATC1	1.31066	7.7878e-24
ZNF259P1	1.31027	1.97837e-12
DIO3OS	1.31007	0.0146224
ZNF618	1.30857	5.40589e-22
AC008429.2	1.30657	7.12926e-05
PDZRN3	1.30569	1.41661e-43
TNIP2	1.30504	2.30065e-41
TRAF3IP2	1.30502	3.42063e-52
AL672207.1	1.30465	0.0119567
MIR3671	1.30427	0.027608
AL158050.1	1.30256	0.0292458
AC024909.2	1.30183	0.0142057
AGAP9	1.29945	0.0149252
LHX8	1.29915	0.0219128
TRIM26	1.29777	1.30499e-28
CD58	1.29467	1.34699e-61
RGL1	1.29433	5.26876e-39
PBX4	1.29398	5.63418e-08
NCEH1	1.29266	1.68178e-24
GMPR	1.29196	4.11787e-07
AC090197.1	1.29066	5.97994e-09
PDZD2	1.29066	2.42738e-05
TCAF2	1.28994	1.88265e-13
NDRG1	1.28701	5.23083e-38
PELI1	1.28649	1.38735e-28
KDM7A	1.2852	2.26874e-14
SYNGR3	1.28461	4.84238e-06
AKAP2	1.28448	6.507e-20
CADPS2	1.28339	7.45078e-08
DEAF1	1.28037	3.10376e-41
SLPI	1.27495	0.0220819
TM4SF1	1.27429	4.77834e-29
AL139022.1	1.27422	0.0177477
TAF4B	1.27401	0.000396321
AC104447.1	1.27344	0.00908736
AC032011.1	1.2734	0.00214532
PTPN2	1.2725	3.80419e-54
HEY1	1.2721	0.00074266
ZSWIM4	1.27125	0.000225241
CCDC168	1.26888	0.022463
XLOC_006419	1.26714	2.17341e-07
EPB41L4A	1.26563	7.77556e-09
RELA	1.26512	2.46633e-36
C4B	1.26491	0.0271487
G22256	1.26373	0.043085
NBN	1.26347	7.56783e-39
AC022034.1	1.26129	2.63649e-10
THBS4	1.25963	0.000817971
ATF5	1.25722	5.48135e-26
TRIM38	1.25585	4.58643e-27
DIAPH2-AS1	1.25511	0.0221894
EMP2	1.25452	5.02274e-22
BTN3A2	1.25447	7.14309e-73
AC060766.7	1.25247	6.97063e-09
MT1XP1	1.25226	0.000841575
XLOC_005778	1.25145	0.0336206
LINC01943	1.25099	7.40579e-16
SLC31A2	1.25097	3.60966e-20
OGFRL1	1.2509	7.30103e-21
NFKBIB	1.25017	4.61086e-40
YPEL2	1.24955	8.74597e-33
MAML2	1.24867	2.92092e-31
KREMEN1	1.24866	3.53382e-23
TRIM69	1.24647	1.11004e-19
LACTB	1.24611	1.98554e-32
XLOC_005479	1.24562	0.0117843
USP42	1.242	3.02222e-21
OSGIN1	1.24086	1.71755e-14
ABCG2	1.24028	0.000246351
S100A3	1.24026	5.21036e-26
SEC14L2	1.23989	2.97072e-33
SLC51A	1.23931	9.73212e-09
MFHAS1	1.23916	3.96659e-29
RAPGEF2	1.23903	5.41565e-17
AL034417.4	1.23766	0.00117232
MTFP1	1.23542	1.00721e-18
MEGF11	1.23483	0.03205
PNRC2P1	1.23427	5.32328e-05
CCDC28B	1.23314	4.48009e-39
AC004241.5	1.23314	0.0146041
ERAP2	1.23305	7.24153e-23
HILPDA	1.231	2.68266e-34
SPHK1	1.23014	5.18274e-22
BPGM	1.22978	8.62917e-36
RFFL	1.22929	1.95873e-27
RGS20	1.22726	7.18879e-10
AC084117.1	1.22719	0.00153638
ANKRD33B	1.22564	1.85691e-08
PTGER4	1.22559	1.38325e-05
CCDC150	1.22327	4.27101e-08
HAND2-AS1	1.22158	4.04863e-05
C2	1.22152	1.93288e-07
RBMXL1	1.22084	9.42908e-47
PARP8	1.21842	4.82084e-31
N4BP1	1.21702	1.09405e-30
SH3PXD2B	1.2163	1.00022e-42
H2AFY2	1.21447	6.72907e-27
TESK2	1.21404	4.33556e-07
CCNG2	1.21298	6.51839e-26
JUN	1.21232	4.52094e-21
PCGF5	1.21063	1.7903e-36
XRN1	1.20978	1.48488e-26
ASAP1-IT2	1.20908	0.00551705
AC004656.1	1.20902	1.38777e-05
MSX2	1.20896	0.0399978
CHST11	1.20879	5.50716e-20
TBC1D10A	1.2082	1.72352e-53
SERPINE3	1.20681	0.00425756
TTC39B	1.20548	7.02116e-34
CASTOR1	1.20531	4.36205e-08
FAM129A	1.20514	1.51814e-34
LHFPL2	1.20472	1.69397e-27
AC024568.1	1.204	0.0200126
SERPINB8	1.2015	1.9732e-54
MEIS1	1.1988	2.83658e-39
DUSP5	1.19762	2.16047e-10
NCR3LG1	1.19758	3.09114e-06
NEDD9	1.19339	6.89462e-42
AGBL2	1.19279	0.0116717
PIGA	1.19227	5.65812e-22
CPNE8	1.19194	3.97153e-20
MYLK4	1.18966	0.0264958
AC010186.3	1.18964	1.21791e-11
WNT5A-AS1	1.18951	0.000947663
SLC26A4	1.18874	0.00390199
C15orf39	1.18849	3.42238e-11
CDK18	1.18727	0.00061621
XLOC_007189	1.18707	0.0234018
AC060766.1	1.18637	1.13913e-13
TRPM3	1.18607	1.5936e-06
SLC7A5	1.18444	6.1234e-29
ATP13A3	1.18379	5.94195e-36
FGF2	1.18244	2.95639e-30
RNA5SP385	1.18217	0.00105296
FGFR2	1.18198	7.48886e-14
C2orf27A	1.18149	5.67753e-42
MREG	1.18024	6.25153e-08
APOO	1.1788	3.27114e-24
AL731563.2	1.17788	0.0261369
TAB2	1.17735	4.12769e-38
VHL	1.17566	2.88844e-26
ELMO2	1.17482	2.45594e-43
APCDD1L-DT	1.17162	9.51601e-13
NCOA4P3	1.17126	0.0370597
TMEM30B	1.17052	0.0108832
PSMB8-AS1	1.16793	8.49629e-09
BTG3	1.16702	4.16284e-56
NR3C1	1.16623	5.10715e-66
ARID5A	1.16583	1.57693e-12
EFNA3	1.16582	4.37359e-08
EPB41L4B	1.16566	0.00231982
AL353771.1	1.16525	0.0447175
HK2	1.16466	1.21965e-24
LINC01137	1.16403	4.77398e-37
AC010976.2	1.1634	0.0241693
HLA-L	1.16136	5.42065e-18
FLT3LG	1.16067	0.00566219
ANO1	1.1569	0.00349986
HOXA4	1.15587	0.0292007
SERPINB9P1	1.15564	0.0412289
ADPRHL2	1.15517	3.79104e-73
LINC00854	1.15361	3.81716e-10
GCA	1.15085	5.36707e-09
GTPBP1	1.15027	6.99955e-31
TSPAN2	1.149	8.78728e-31
RNF24	1.14882	1.89249e-50
MORC3	1.14776	1.25598e-66
EGLN1	1.14727	2.28297e-20
TNFSF9	1.1461	0.000205551
CRYBG1	1.14533	4.99801e-09
NUMB	1.14519	7.62496e-66
PNPT1	1.14402	7.06507e-12
AC093724.1	1.142	0.00488932
SUMO4	1.14172	0.0078549
TRIM22	1.14153	8.8592e-21
AC009119.1	1.14095	0.00513569
AC113191.1	1.14067	0.000229404
TUBB2A	1.14	6.11215e-50
GVINP1	1.13994	0.021263
SYTL4	1.13744	2.08853e-08
UHRF1BP1	1.13671	2.16177e-23
G36605	1.13629	0.000827474
AC040970.1	1.13557	5.97807e-07
FAM110B	1.13528	7.84369e-36
PSME2	1.13519	3.6018e-51
SP100	1.13412	3.32152e-32
PDCD1LG2	1.1328	4.02973e-36
DTX2	1.13077	5.29234e-18
ZNF469	1.13036	1.05871e-09
RFX2	1.13012	1.4129e-24
SMURF1	1.12953	2.21721e-26
STARD4	1.12772	2.72611e-21
G14979	1.12768	0.00335325
AC079298.3	1.1276	2.22231e-07
RPL21P44	1.1273	0.016412
MASTL	1.12716	7.62423e-15
LINC00641	1.12679	9.29891e-10
PPP1R18	1.12678	1.33142e-60
SMAD7	1.12554	5.98084e-18
HSPA1A	1.12491	2.63671e-36
NIPA1	1.12378	9.54247e-19
TMEM132A	1.12362	1.04965e-09
TRANK1	1.12298	1.35888e-12
RASA2	1.12122	5.55565e-47
TRIM16	1.11848	1.22489e-30
AC080112.1	1.11774	2.85296e-08
SLC22A23	1.11763	5.54703e-16
ITPR2	1.11595	7.40989e-40
IGSF3	1.11387	0.0136556
KBTBD8	1.11374	0.000200545
MOV10	1.11309	2.9463e-26
ZNF697	1.11194	1.49235e-09
LINC01426	1.11162	6.07123e-10
BAIAP2	1.1115	4.78223e-13
FGD6	1.11078	1.16312e-22
RBCK1	1.10936	7.44095e-29
SLFN12	1.10919	1.06753e-27
MSC-AS1	1.10891	2.94902e-59
AHR	1.10887	4.0235e-20
PLXNA2	1.10861	3.72151e-11
CCNJ	1.10622	2.48916e-17
FRMD3	1.10418	0.00153053
PPP1R15A	1.1041	3.83475e-38
MT1X	1.1036	2.93405e-15
GPR157	1.10268	2.54015e-12
DUSP3	1.10244	7.20969e-50
APLF	1.10209	1.1045e-16
DRP2	1.10146	0.000758041
CCDC93	1.10127	3.20674e-77
PSEN1	1.10077	3.99781e-65
HSPA1B	1.09898	2.14317e-26
BTN2A3P	1.0943	1.2646e-15
LINC00973	1.09287	0.00709462
FILIP1L	1.09189	7.46182e-37
RNF207	1.09103	1.91563e-09
ACVR1C	1.09067	0.0091387
NAV3	1.08984	7.58848e-38
PPTC7	1.08914	6.17748e-12
RNF122	1.08843	1.95883e-07
MTF1	1.08713	9.90345e-45
LEF1	1.08619	1.33053e-05
HCG4B	1.08616	0.0399951
ADAMTSL4-AS1	1.0852	0.00375874
AC093700.1	1.08466	2.38923e-06
DMXL2	1.08463	2.49721e-16
RAB8B	1.08447	1.00061e-25
RNU6-301P	1.08434	0.0489557
AL157392.4	1.08392	0.0467132
ANTXR2	1.08326	2.77352e-36
UPK2	1.08205	0.00273855
PTGFR	1.08195	9.52084e-26
UBE2Z	1.08181	6.81871e-41
SPATA22	1.08155	0.0205554
FAM111A	1.08089	1.08491e-41
SEC24A	1.07936	3.82337e-37
NIPAL4	1.07921	0.0153843
BCL7A	1.07887	9.71321e-20
MT1E	1.07879	4.63322e-22
ADTRP	1.0784	4.25246e-13
LINC02541	1.07771	0.000141423
MDGA1	1.0776	1.50254e-09
SLC25A34	1.07716	0.0208616
INPP5E	1.07671	1.51709e-11
BTN2A1	1.07622	1.88889e-60
LPXN	1.07388	8.30133e-21
AC116347.1	1.07374	8.63622e-13
BHLHE40-AS1	1.07288	0.000170569
AK4	1.0702	4.72775e-57
EIF2AK2	1.06871	4.77076e-23
NCK2	1.0672	1.38782e-22
EVA1A	1.06676	1.54844e-16
INHBA-AS1	1.06593	3.60855e-06
ENPEP	1.06562	0.0115355
DAXX	1.06558	3.32246e-89
IPO7P2	1.06546	0.00767652
EFHD2	1.06468	3.81661e-22
LINC01232	1.06429	3.65363e-06
CRISPLD2	1.06096	3.2362e-28
CASP10	1.06051	1.92269e-07
PDGFRL	1.0601	0.000180087
PSME2P2	1.05997	3.99607e-08
C17orf67	1.05986	1.70043e-08
RN7SL130P	1.05773	0.0172341
PVR	1.05747	1.03196e-41
HIST2H2BC	1.05746	1.17635e-07
AP005136.2	1.05629	0.0466329
AC009133.1	1.05509	3.53037e-12
AC093801.1	1.0547	2.96331e-07
DUXAP10	1.05235	8.80314e-09
CARD16	1.05204	3.5765e-09
PHF11	1.0518	3.2442e-26
WWC3	1.05045	1.35513e-49
PDK3	1.04979	1.78438e-12
AC099548.2	1.04912	0.000100449
AC008083.1	1.04678	0.0139302
SH2B3	1.04591	7.18584e-30
AC012462.1	1.04377	0.00248864
FKBP5	1.04367	4.68605e-08
CCDC88C	1.04345	0.0150566
PSMD6-AS2	1.04161	2.54232e-06
USP54	1.04017	6.81134e-08
ADAR	1.03925	2.35135e-60
IL7R	1.03884	1.92064e-31
CDV3	1.03874	1.47558e-25
NONOP2	1.03852	0.0215115
GYS1	1.03764	5.90464e-19
PTPN1	1.03706	6.72204e-80
PTPRJ	1.03634	4.33651e-12
TRIM34	1.03578	0.00506386
MYOSLID	1.03576	9.48083e-15
RP11-439A17.7	1.03415	0.0022157
HEPHL1	1.03261	0.00955438
NOTCH2	1.03183	6.54666e-70
XLOC_008957	1.03069	0.022412
RASAL2-AS1	1.0298	0.000752729
MTRNR2L8	1.02942	0.0014786
ZMIZ1-AS1	1.02893	5.7535e-07
KLF3	1.02841	5.31619e-29
CD47	1.0275	8.50087e-38
DOT1L	1.02666	2.44722e-17
SLC9A8	1.02577	6.30973e-22
PLPP3	1.02541	1.45098e-21
PIWIL2	1.02535	0.00902972
RELL1	1.02436	8.88708e-11
WSB1	1.024	8.08034e-32
SQSTM1	1.02323	2.15139e-25
DUSP8	1.02158	0.00477308
SLC7A7	1.02041	2.03032e-09
E2F7	1.01969	6.25153e-08
SLC7A8	1.01804	1.1626e-21
ALAS1	1.0173	1.11452e-34
LINC01588	1.01614	1.25827e-08
CACNA2D3	1.01588	0.0291318
AC002056.1	1.01547	0.00127918
KIAA1024	1.01542	2.05886e-06
VPS37C	1.01474	3.35505e-21
TUBB2B	1.01224	1.90028e-29
AL596325.2	1.01218	0.000657749
KCNQ3	1.01189	9.19486e-05
HLA-B	1.0111	3.99388e-29
SERTAD2	1.01055	8.80332e-66
ELF4	1.01003	5.25016e-16
WDFY2	1.00963	3.85857e-26
ACOX1	1.00954	2.89467e-49
RP11-640M9.1	1.00879	4.66002e-07
ACSL3	1.0086	5.09256e-32
P2RY11	1.00754	6.70429e-05
RFTN1	1.00715	1.09238e-36
AC239804.1	1.00668	0.0413025
LINC01603	1.00488	0.0138824
AC087392.1	1.00443	3.04012e-14
AC099343.3	1.00427	0.0170821
OLFML2A	1.00367	3.81106e-06
ACVRL1	1.00324	5.30293e-26
STARD13-AS	1.00291	1.56497e-12
BISPR	1.00277	0.038182
CANT1	1.00259	5.03911e-37
DENND4A	1.00223	1.46035e-15
FBXO6	1.00185	1.28609e-12
CFAP46	1.00098	8.18579e-08
EFNB1	1.00087	2.28665e-11
SLC8B1	1.0002	4.31544e-19
LPAR4	0.99931	0.0499124
PLAGL2	0.998924	9.60957e-11
LRRC66	0.99802	0.0014734
SCUBE2	0.996898	0.000151136
PLA2G4A	0.996516	1.58159e-09
CILP2	0.993579	0.0253069
GABPB1	0.993326	5.17398e-76
LINC00842	0.993136	0.000417919
AKR1B1	0.991213	1.33794e-47
IFITM1	0.990011	1.20487e-10
OPTN	0.989321	4.86643e-51
ZBTB5	0.989045	3.00542e-20
ANKFY1	0.988429	4.99005e-21
AC093157.2	0.986395	0.00851526
XLOC_006335	0.984494	2.97689e-09
PPP1R15B	0.9844	1.57913e-24
CDC42SE1	0.98295	1.28428e-32
SIRPA	0.982944	1.06734e-28
1-Dec	0.982635	0.000411183
STK17B	0.982595	5.9046e-15
SP140L	0.981788	3.26241e-26
TBX5	0.980417	0.0368619
IFNGR1	0.979402	3.74549e-73
TBC1D9	0.979192	8.55293e-17
IL27RA	0.978425	1.84463e-12
ARHGEF11	0.976233	1.32256e-08
SLC30A7	0.975507	1.68152e-34
LHFPL6	0.974526	1.18297e-47
LINC00506	0.974397	0.00560774
AC008906.1	0.973859	0.00101364
PIGV	0.973706	1.88919e-40
ICAM2	0.973175	6.51731e-08
LRRN3	0.972753	1.96936e-08
PDLIM4	0.972645	6.91293e-31
ASAP1	0.972621	2.11397e-73
AL031775.1	0.970994	0.000486373
CSRNP2	0.969991	4.5977e-18
ZEB2	0.969772	1.3844e-34
ALCAM	0.969352	5.26476e-31
ATP8B4	0.968749	1.03754e-09
RPL7L1P9	0.968736	0.0192234
RELN	0.968106	0.0246733
ODF2L	0.967199	7.58795e-19
SLC22A3	0.967054	0.00370842
TMEM229B	0.966964	0.0203129
C2CD2	0.96655	3.94234e-23
PRKD2	0.966315	7.86704e-15
GPC3	0.966181	0.00330944
TIAM2	0.964827	1.43842e-16
AL139383.1	0.964558	0.0372286
MSANTD3	0.962531	9.57982e-25
GALNT4	0.961728	1.93149e-08
ABCC1	0.961631	5.01572e-29
ATXN7	0.961566	1.56938e-20
DIP2C	0.960116	2.82727e-36
NFE2L2	0.960055	6.08564e-31
AL132656.1	0.959729	0.0317357
TNFRSF11B	0.957977	7.30699e-39
TBC1D16	0.957933	3.36495e-32
PNRC2	0.957573	1.54675e-41
FOSL1	0.957063	5.62848e-20
RTTN	0.956383	2.13926e-15
TBC1D1	0.956302	8.97425e-27
LUCAT1	0.955821	8.85444e-07
MAP1S	0.954322	8.27209e-11
AL132656.4	0.953443	5.19715e-05
ESR1	0.951127	0.0272295
MUSK	0.950616	0.0135131
SDCBP	0.95013	3.56368e-46
NNMT	0.949489	4.56589e-47
AC018628.1	0.948857	0.0137135
CLIC2	0.947106	0.00557893
NUDCD1	0.946829	1.51304e-23
TYK2	0.94594	1.65704e-16
TLE3	0.945524	1.79808e-12
AK4P1	0.945361	9.35598e-08
SLC7A11-AS1	0.94325	0.0378585
PLA2G4C	0.943182	3.01334e-23
STK40	0.943076	4.35867e-16
ROBO1	0.942749	2.05215e-50
UNKL	0.942642	1.50757e-15
CLUHP3	0.941881	3.76539e-09
NECAP2	0.941571	4.20526e-64
UBQLN2	0.940136	4.4649e-32
ADGRL4	0.939815	3.10534e-30
SRPK1	0.939371	7.58593e-44
LATS2-AS1	0.939121	0.0331144
SPX	0.938605	0.0175249
TBL1X	0.938529	1.14675e-20
RELT	0.938044	1.15448e-06
AC010168.2	0.937346	0.0236988
C21orf91	0.937209	3.33349e-13
MAP2K3	0.936098	1.28684e-24
NGFR	0.935909	0.0461447
MAP2	0.935417	1.09554e-07
ANXA10	0.934989	0.0155061
MT1G	0.934872	0.0112526
KIRREL1	0.931788	4.29689e-29
ISOC1	0.931389	2.89671e-23
AC099522.2	0.930399	0.000493
MMAA	0.930314	1.76444e-21
STIMATE	0.929897	0.000497565
SH3D21	0.929656	2.13519e-06
SNN	0.927617	7.19797e-06
RERE	0.926498	2.17441e-23
NAV2	0.925444	1.95861e-42
ELL	0.925031	1.77666e-15
AC087854.1	0.922669	0.0491212
NUP58	0.921427	2.78916e-36
ARHGAP28	0.921048	6.43923e-07
PDE10A	0.920547	0.0415606
SLC25A30	0.919332	9.34786e-17
AP001442.1	0.918796	0.0180886
PAPPA	0.918792	3.33763e-19
AC004816.2	0.918652	3.16714e-05
ABL1	0.918048	4.98556e-18
UBAP1L	0.917624	0.00964031
RAB27A	0.916079	3.97551e-22
NTNG2	0.915174	0.0125877
TANC1	0.915062	5.6187e-51
SEMA4B	0.914953	6.53229e-07
GLI3	0.914763	1.52218e-13
SELENOI	0.914659	5.34156e-23
VAV2	0.912714	1.04301e-06
AC144831.1	0.912425	0.00238703
LACC1	0.911129	2.11964e-15
DUSP6	0.910923	1.65091e-18
AC239799.1	0.910387	4.04551e-08
LSS	0.910015	1.05886e-17
CSGALNACT1	0.908565	0.000331369
IL1RL1	0.908357	0.00258871
ST3GAL4	0.906632	4.91417e-20
AFTPH	0.906582	2.77514e-32
AL136164.3	0.906443	0.00232142
CNTNAP1	0.906289	2.33408e-18
ARHGAP9	0.904288	0.00972113
FBRS	0.90307	1.82297e-14
NPHP4	0.901911	4.9431e-13
B4GALT1	0.90173	8.7276e-58
YWHAQP6	0.901443	0.0178958
LINC00839	0.900855	2.19377e-18
RBM43	0.900768	1.53351e-13
DOCK10	0.899672	2.08585e-21
IRGQ	0.899136	1.69049e-33
RORA	0.897751	1.14277e-21
AGRN	0.896911	1.38243e-12
XLOC_003077	0.896247	0.0378373
IL12A	0.895867	6.65818e-05
AC008764.8	0.895638	3.40592e-07
UNC5B	0.894653	1.04736e-23
TRIM56	0.894622	1.85349e-24
ACSS1	0.894039	0.0101651
CFAP58	0.893585	0.00726127
ELF1	0.892405	3.0289e-28
APCDD1L	0.891852	3.97984e-11
LYPD5	0.891749	0.000929725
STAT1	0.891591	1.61214e-10
CCDC140	0.890373	5.05283e-06
FNDC3B	0.889817	4.18099e-47
CDC14B	0.88939	1.9282e-28
PHLDA2	0.887285	4.18352e-29
SDCBPP3	0.887054	0.00891276
COL11A2	0.884756	0.000159472
BASP1	0.884467	6.95387e-18
AC023644.1	0.883648	0.0206291
CYTOR	0.883275	1.35666e-23
RARB	0.883097	1.30393e-08
MMP10	0.882914	0.0458632
NEMP1	0.882777	1.53886e-16
AC119674.2	0.882217	0.00491672
BAZ2A	0.881456	4.03473e-22
AC021205.1	0.881379	0.000316265
STARD13	0.879936	1.94019e-24
TLR4	0.879689	1.10123e-12
HLA-H	0.879563	2.85386e-20
CARD6	0.879444	8.44732e-08
EML4	0.878578	2.52644e-31
ZNF442	0.876908	1.56503e-05
PRDM16	0.876692	0.0408171
AC068870.2	0.876287	0.0282243
RAP1GAP2	0.876068	0.0451931
MTMR7	0.875401	0.000296073
NFE2L3	0.875312	0.00509443
FTH1P12	0.873425	3.64889e-05
MT1M	0.873301	1.41799e-08
PPA1	0.87308	8.57516e-21
AC245297.2	0.871228	0.000790941
GRB14	0.870572	0.0334377
ATF7IP2	0.870565	0.00289036
ARL5B	0.869108	2.84955e-06
C1orf159	0.869102	2.04742e-09
PITRM1-AS1	0.868443	0.0282299
FIBIN	0.868427	3.44267e-19
PATL1	0.868109	1.01283e-42
LINC01852	0.867408	0.00179843
DNAJB9	0.866413	1.42623e-20
FNDC5	0.866109	0.00919893
HELB	0.865879	0.000838541
STAT6	0.865821	2.61971e-21
IGSF8	0.864362	4.98903e-27
AL137918.1	0.863639	0.0357462
CDKL5	0.863163	3.96218e-07
CEP57L1P1	0.862538	0.0421704
SECISBP2L	0.862418	2.72357e-27
NFKBID	0.86194	2.49891e-05
CSNK1G1	0.861893	1.73834e-32
CLEC2A	0.861893	2.64225e-12
SIX5	0.861441	1.66283e-05
AC096733.2	0.861179	0.00138978
FAM155A	0.861019	0.00287834
PSME1	0.860688	7.60326e-55
AC090607.2	0.860598	0.00722536
SPATA2	0.860512	2.06703e-11
UBA7	0.860341	2.45869e-10
USP31	0.859631	5.90744e-15
RPS6KA3	0.858891	8.36737e-49
SVIL	0.858803	2.72149e-26
ZNF107	0.858408	4.50404e-10
MAFB	0.858305	0.000119623
NAB1	0.858157	5.35434e-11
RAB9B	0.857954	1.93903e-05
NOTCH2NLA	0.857785	4.44864e-36
LINC02384	0.857722	0.00155051
AP000692.1	0.85755	0.0397754
MMD	0.857526	4.0863e-07
MTMR1	0.856503	1.28017e-11
FLT1	0.856333	1.00267e-07
MUC1	0.856197	0.002972
ABR	0.854857	4.133e-16
MIR1245A	0.854804	0.000202255
PCDH19	0.854772	0.000846071
ACE	0.852806	0.000485772
AC092053.3	0.852512	0.00194423
HIF1A-AS2	0.851754	3.00368e-06
TLE4	0.851427	2.81416e-15
ARMT1	0.851032	7.03493e-29
KCNN4	0.85089	3.01219e-06
HM13-IT1	0.850788	0.0380994
ZBTB21	0.850515	4.01551e-15
AUTS2	0.850216	2.55831e-10
BANK1	0.849447	7.40679e-07
APBA3	0.84932	7.43949e-12
LINC02591	0.848934	0.00010336
DAPK2	0.848918	1.26259e-12
IFNAR1	0.848832	5.14147e-45
C1orf21	0.848626	1.80175e-22
KLHL42	0.848245	2.43264e-16
OSMR	0.847475	1.50718e-37
ANKRD53	0.846736	5.06856e-06
XLOC_001489	0.846717	0.00380896
CDYL2	0.846468	1.58541e-08
RAB24	0.846393	2.22628e-17
ALS2CL	0.846307	2.41896e-12
AC124276.2	0.845854	1.34641e-06
KDM6A	0.845805	6.14825e-11
IFI27	0.844715	4.84363e-08
C19orf12	0.844621	6.5209e-17
ZFX	0.844365	7.21801e-20
TSC22D1	0.844227	9.4682e-23
ASB6	0.844187	1.68106e-22
ZNF423	0.844003	3.34425e-05
TEKT4	0.842947	0.00711452
SNX33	0.842819	4.44749e-12
CCL13	0.842228	0.0285639
MLLT6	0.84219	1.64348e-23
TANK	0.84189	2.71027e-53
RAI2	0.841336	0.0216892
ABLIM1	0.838997	1.37271e-16
PAX3	0.834038	3.66438e-11
UBE2O	0.833885	1.57997e-11
RBBP6	0.833483	1.29026e-13
DCUN1D3	0.833163	3.71361e-13
LINC02086	0.832734	0.016778
ECE1	0.831103	5.37296e-27
HERC1	0.830734	2.76364e-54
ENTPD7	0.830439	9.23376e-22
CMTR1	0.830396	1.69683e-16
KLF4	0.829746	2.58262e-07
BMT2	0.829421	1.9846e-19
PRSS35	0.829301	0.0151279
DLGAP1-AS2	0.829108	3.96733e-08
SORCS2	0.828791	1.90241e-05
HGF	0.828382	0.000391763
AP001062.1	0.827895	0.00230055
ZBTB17	0.82684	2.05256e-13
PPFIA4	0.826662	7.78442e-05
AC007750.1	0.826622	0.0183514
TMEM173	0.826561	3.46728e-33
MAOB	0.825996	0.00286843
RNF19A	0.825617	1.6251e-45
METTL7A	0.825541	8.57878e-06
AZIN2	0.825399	2.43748e-06
SMAD1	0.825164	7.7755e-15
NR4A1	0.82396	0.00019964
ZNF792	0.823692	0.0426546
SPEN	0.823501	3.98664e-13
EPS8L2	0.823358	1.24593e-17
SHC3	0.823237	0.0168635
AC090971.3	0.823164	0.00922808
INSIG2	0.823023	1.20867e-19
PPAN	0.820848	0.011725
GUCD1	0.820548	4.63111e-47
ADAM17	0.820302	1.67709e-32
ZNF470	0.820273	3.08506e-12
NBPF16	0.819371	1.16752e-07
ZC3H11A	0.819206	0.0104072
FYN	0.819143	5.13627e-12
AC005703.6	0.817991	0.0418695
ARSI	0.817802	3.33732e-06
NUP153	0.816949	3.88546e-17
USP24	0.81663	4.55761e-20
CERS4	0.815125	2.09714e-05
SETD5	0.814271	9.44721e-43
CEMIP2	0.813956	5.24263e-17
TENT4A	0.813436	6.06518e-16
DNAJB6	0.812477	1.25432e-32
ADCY10	0.812276	0.0417032
MCL1	0.811782	2.45755e-17
HLA-A	0.810766	1.84387e-28
RP11-312O7.2	0.810292	0.000678661
SFT2D2	0.809312	2.58275e-35
MMP3	0.809174	5.70267e-11
ZCCHC18	0.808936	0.000448285
AC009226.1	0.808276	0.0235605
STK10	0.807413	7.67432e-18
THSD4	0.806533	3.49854e-08
LYN	0.806187	4.41549e-05
ARHGEF40	0.805303	4.93777e-15
MED15	0.804556	4.28598e-17
PRRX1	0.804488	9.64784e-14
CYTH1	0.803341	1.13059e-09
TEKT4P2	0.800357	2.60175e-32
FGFR1	0.799831	1.57543e-24
PDE4DIP	0.799797	7.88939e-27
RASSF8	0.798973	3.23214e-14
MYH11	0.798587	0.00335625
ESPL1	0.798377	7.71192e-05
TBX19	0.79792	0.00563647
AC102953.2	0.796446	0.0210375
CREB3L2	0.794127	6.69441e-25
MARCKS	0.793731	2.67351e-24
[truncated: 2,342 more rows]

## Sheet: IL1B HC
Gene	log2FoldChange	padj
CSF3	13.0663	2.374e-106
CXCL3	12.421	1.17575e-163
CXCL8	12.1398	5.08106e-174
CCL20	12.0309	2.63016e-126
CXCL10	11.5867	2.81599e-99
CXCL1	11.4754	1.01629e-179
SELE	11.2602	7.54036e-63
CSF2	11.2575	1.46983e-102
CXCL2	10.7607	8.94239e-166
IL1B	10.6922	2.79753e-129
GPR84	10.3382	7.50164e-70
BCL2A1	10.3053	2.51265e-88
CCL8	10.1275	1.87561e-69
CCL5	9.71026	1.94729e-126
CCL1	9.69831	2.76876e-71
ELF3	9.3406	2.00798e-81
CXCL11	9.1982	1.00564e-40
CX3CL1	8.81019	2.95732e-67
LINC01539	8.76294	2.3495e-109
GPR37L1	8.63458	1.22652e-62
RSAD2	8.62624	1.79104e-55
MRGPRX3	8.60127	3.52346e-75
G24578	8.50785	9.74697e-75
OASL	8.23393	7.81743e-49
KYNU	8.22153	4.6803e-51
CXCL6	8.06431	1.11528e-119
CXCL5	7.98698	1.9276e-83
SLC7A2	7.94211	2.17611e-47
GNA15	7.81003	2.98489e-52
MIR3142HG	7.79957	2.44476e-46
ACOD1	7.78907	1.39473e-21
DCLK3	7.74469	2.84797e-48
CMPK2	7.69024	3.0881e-39
KDR	7.63494	1.44921e-51
ELOVL7	7.62685	1.68821e-51
TNFRSF4	7.61755	9.58414e-62
EREG	7.45323	8.9354e-49
TNF	7.39766	1.59429e-54
RCSD1	7.36989	1.01805e-44
TNFRSF9	7.33263	1.08836e-55
GCH1	7.19788	1.45917e-61
AC083837.1	7.17909	1.30546e-53
TNFAIP6	7.17709	1.96003e-130
SAA2	7.14494	1.56133e-67
MEOX1	7.11363	2.75943e-49
AC022509.2	7.079	1.52604e-71
AL078604.2	7.02479	1.22576e-47
C15orf48	7.02297	5.33411e-160
CCL7	6.97169	3.55798e-106
LINC02392	6.91302	1.37806e-44
AC022509.1	6.81381	1.11843e-43
GBP1P1	6.74424	4.08688e-68
NOD2	6.72783	1.29106e-38
NCCRP1	6.67727	3.10937e-38
SERPINB4	6.67642	1.77691e-48
G0S2	6.6251	5.97503e-98
OAS1	6.52925	6.24336e-46
TNFAIP2	6.5089	4.20408e-219
ICAM1	6.41018	4.63285e-215
ADORA2A	6.38463	3.31131e-40
IDO1	6.30428	3.7706e-31
XLOC_005900	6.26703	5.96465e-67
PI3	6.23427	9.42644e-29
TNFAIP3	6.23098	4.0389e-177
EXOC3L4	6.20991	1.3141e-52
BIRC3	6.18312	1.81744e-145
CYP7B1	6.17192	4.27411e-91
IL33	6.13267	2.86525e-63
PLEKHS1	6.10057	6.88623e-26
AL356414.1	6.09104	3.94011e-29
NR4A3	6.08098	2.67164e-51
IL4I1	6.05051	1.61265e-74
EFNA1	6.02752	6.8955e-38
CCL2	5.96848	2.11415e-108
LINC02376	5.8936	1.42487e-22
SOD2	5.89266	2.36984e-249
SLC8A3	5.88909	6.8616e-21
CD69	5.8813	4.4066e-17
CHI3L2	5.87274	1.30934e-32
IL6	5.85109	3.64862e-170
ICOSLG	5.83127	1.38368e-45
SSTR2	5.79273	2.46657e-22
G31721	5.74207	7.65515e-34
AIRE	5.7261	4.31417e-24
CCL3L1	5.71189	6.04949e-19
FAM177B	5.70033	1.85788e-115
CCL11	5.69624	3.26237e-65
DNAAF1	5.64832	2.47529e-27
ALOX15B	5.63068	1.20171e-19
KPNA7	5.58488	4.6722e-23
LINC01517	5.54923	1.59374e-21
XLOC_004201	5.54445	5.16453e-34
TLR2	5.53655	3.54616e-21
AC011511.5	5.52018	1.03549e-29
TRAF1	5.51265	1.18127e-102
AL356234.3	5.48097	2.80253e-41
GBP4	5.45997	3.12411e-73
LINC02393	5.45624	2.09495e-18
AC090136.3	5.45311	2.67104e-13
PTGS2	5.4367	5.11032e-69
VCAM1	5.42941	1.91119e-127
IL1A	5.40573	3.24517e-32
IL23A	5.37185	2.99997e-100
NR4A2	5.35188	2.67405e-112
TSLP	5.30602	7.5269e-49
SERPINB2	5.25004	2.81204e-126
HSPD1P6	5.23857	5.89314e-24
DNER	5.23176	3.02735e-31
AC131649.2	5.2183	2.73245e-20
PLA1A	5.18794	3.49485e-24
TRIM36	5.17153	3.58412e-37
LRFN5	5.15601	9.2135e-14
TNIP3	5.15242	1.84291e-282
RN7SL124P	5.14611	6.12441e-18
EBI3	5.13232	1.53392e-38
ZC3H12A	5.12773	2.55611e-270
IL24	5.12398	8.44389e-34
OR2I1P	5.12195	1.06486e-07
AC022816.1	5.1203	5.27909e-21
RASGEF1B	5.10868	3.3468e-22
IFIT2	5.09383	2.41599e-50
G26207	5.06965	1.06915e-32
LIF	5.06294	2.07929e-67
PGLYRP2	5.04539	3.85923e-08
AC126178.1	5.04016	3.3699e-26
CLIC6	5.03187	1.81417e-37
IL1RN	5.01269	4.59351e-25
SERPINB3	5.00624	4.69534e-26
CD38	5.00376	9.97556e-12
TCIM	4.98194	5.76063e-97
AC099552.1	4.97569	4.63564e-18
TNFRSF18	4.97028	3.62071e-62
AC025580.2	4.97022	1.43955e-36
RHCG	4.9524	3.21893e-17
AC083837.2	4.94211	3.65831e-118
HSD11B1	4.93865	1.84393e-33
HCK	4.91362	5.48772e-48
FCAMR	4.86933	1.28822e-06
WT1	4.86703	5.26914e-13
TLR7	4.85655	2.16982e-12
AC084200.1	4.83935	2.2769e-18
SLAMF8	4.82342	1.29427e-21
LAD1	4.80561	3.09692e-08
AL590369.1	4.78957	2.19383e-17
MMP13	4.78654	8.98182e-25
CD274	4.77736	3.75507e-74
TRPA1	4.77206	4.63555e-76
LINC02539	4.75416	5.03098e-13
ZNF366	4.71577	2.37972e-12
AC103770.1	4.70965	4.56078e-12
AC025580.1	4.69005	2.9245e-13
CCL3	4.68907	1.28803e-22
NFKBIZ	4.68348	4.03916e-154
CFB	4.67522	2.55816e-73
LINC00944	4.66681	1.60628e-27
EHF	4.6423	1.26912e-08
MX1	4.63473	2.1198e-64
SAA1	4.62027	9.82639e-71
LINC01937	4.58818	2.08485e-07
AL024508.1	4.5846	1.59928e-17
TNFSF13B	4.57853	5.3255e-31
TP63	4.57622	2.9313e-20
LTA	4.56711	3.43163e-08
LINC01055	4.55542	3.4344e-05
XLOC_012442	4.5529	3.02209e-17
AP001610.1	4.54461	6.5127e-06
MFSD2A	4.53542	1.55693e-157
SPATA20P1	4.5329	3.0924e-20
TGFA	4.53029	7.05353e-26
BDKRB1	4.49986	1.25202e-131
G32185	4.48226	6.65712e-10
DIRC1	4.4709	1.07548e-28
TNFSF10	4.46624	1.17904e-21
KMO	4.46351	4.37749e-16
XLOC_000133	4.4536	1.51879e-23
CCL4	4.4399	5.50552e-15
AL356234.2	4.43441	2.40589e-10
CXCL9	4.43394	0.000235363
CD70	4.43158	1.27221e-64
EXOC3L1	4.42119	7.39349e-21
IFNB1	4.37762	0.0140852
AL355304.1	4.34638	1.13703e-50
BX255923.3	4.32748	4.06961e-08
AKR1B15	4.32645	3.2155e-19
MMP12	4.32419	8.53662e-35
IFIH1	4.28217	2.77181e-80
AC008760.2	4.27967	8.49072e-09
IFIT3	4.2741	8.90557e-50
LINC01828	4.26191	1.23702e-12
SP6	4.23765	1.61293e-17
IL36G	4.23117	2.98617e-06
XLOC_003513	4.2021	4.79517e-07
MMP8	4.19595	3.51424e-21
ADORA2A-AS1	4.15851	3.61906e-08
CLDN1	4.15355	1.91692e-57
CYP27B1	4.15351	1.2935e-48
LINC02156	4.14548	2.25028e-17
C1QTNF1	4.13015	1.67541e-161
AP001434.1	4.12372	1.53187e-17
FRMD7	4.12085	2.84213e-09
RGS16	4.10775	4.82898e-39
XLOC_009826	4.1049	1.58251e-09
AC005899.8	4.09836	9.3158e-18
PRRG4	4.0869	1.72928e-10
CFAP161	4.07938	1.42993e-18
SLC12A7	4.06338	1.26019e-117
G12797	4.05467	2.00976e-14
MYB	4.04999	9.77688e-12
AP001056.2	4.04611	1.40555e-05
AMPD3	4.0455	2.11794e-159
BATF2	4.03392	2.4981e-39
LINC00943	4.03368	5.63599e-13
CLDN16	4.03051	6.75192e-06
GBP7	4.02214	3.33777e-05
ABI3	4.02191	2.75007e-13
TNN	4.01692	2.13401e-10
AC026461.3	4.01242	4.02788e-10
LRIG1	4.00333	1.29613e-126
CCL19	4.00028	6.12939e-05
AC083973.1	3.99417	5.47406e-13
KCNN3	3.98824	4.59973e-18
NPTX1	3.98687	1.78185e-30
MMP1	3.98317	3.86082e-47
USP30-AS1	3.98268	1.09765e-21
KLHL38	3.98101	1.26475e-20
NLRP3	3.98046	1.93529e-10
XLOC_004680	3.97837	2.05345e-07
IL20	3.97025	3.97399e-16
AC104232.2	3.96979	0.00045417
CTSS	3.94705	6.66958e-52
IL34	3.94074	1.84752e-48
USP43	3.92721	1.13834e-18
AQP9	3.92345	8.72765e-61
RASSF5	3.92047	4.99562e-38
AC044781.1	3.91987	1.98999e-15
IRAK2	3.91983	1.58615e-101
RORB	3.90876	1.13074e-06
IBSP	3.89155	7.11346e-23
NKX3-1	3.88952	2.61679e-100
IL12RB1	3.87924	5.01452e-19
VNN1	3.86202	2.57218e-18
UPB1	3.86069	1.90369e-08
IL15RA	3.8563	5.97852e-104
CACNA1G	3.84856	2.69849e-19
IER3	3.84437	8.22994e-110
FAM107A	3.8389	4.78591e-08
TMEM52B	3.83125	1.38962e-16
HAS1	3.82653	5.94784e-24
XIRP1	3.81968	6.02652e-13
IFI44L	3.81673	2.09802e-24
RHOH	3.81106	1.06848e-13
MRGPRX4	3.81084	0.00605319
TNFSF15	3.79877	7.66554e-19
EPO	3.79261	0.00390768
PPP4R4	3.78209	5.60267e-27
SERPINA9	3.7764	6.77885e-14
UMODL1	3.76335	0.00130475
FAM237B	3.76127	7.40941e-07
HERC5	3.76033	2.35643e-16
PTX3	3.75654	2.8506e-49
IL17C	3.75318	3.76684e-06
LINC00189	3.73508	1.7694e-14
CSF1	3.72602	9.06535e-98
AC083949.1	3.7163	4.56458e-17
C1QTNF1-AS1	3.70075	1.44008e-09
CD83	3.6969	3.41061e-75
CFAP58-DT	3.6664	3.82352e-28
XLOC_003804	3.6571	0.000130115
POU2F2	3.65602	1.82321e-142
LINC00996	3.63567	0.00341347
AC080014.1	3.62712	1.438e-18
MIR155HG	3.62265	5.54808e-84
UNC13A	3.61457	2.4549e-14
AL356215.1	3.61416	8.70981e-13
SCARF1	3.61411	2.56493e-09
C3	3.60295	1.06932e-59
DDX58	3.60128	3.42953e-80
CYP7A1	3.58439	0.000853607
RND1	3.5821	1.11495e-17
GAPDHP14	3.58154	9.83611e-10
ANKRD26P1	3.57213	7.09989e-07
LST1	3.56977	3.38247e-11
WWC1	3.564	1.75634e-61
EDNRB	3.56304	3.37036e-33
RSPO3	3.56126	7.83267e-50
HMGN2P46	3.54895	8.09325e-33
STAT5A	3.54536	5.59063e-163
XLOC_014038	3.54219	5.76135e-38
HAS3	3.53802	6.59847e-75
SLC16A6	3.53051	1.35475e-09
STX11	3.5263	6.8786e-53
CAMK1G	3.50275	2.57717e-07
AC105450.1	3.49936	0.00425236
44258	3.48879	2.78232e-62
LTB	3.47613	4.36848e-18
TNFAIP8	3.4689	2.46014e-160
XLOC_010077	3.46058	7.32882e-06
OR7E22P	3.45962	1.03124e-08
GBP5	3.4547	2.28078e-27
GFPT2	3.45212	3.21129e-176
AC097451.1	3.44723	3.95099e-23
IL32	3.4425	2.19982e-90
MX2	3.44052	1.10378e-31
AL355102.4	3.44015	4.7911e-16
AC005304.2	3.43499	0.000386109
CD82	3.4347	4.79486e-167
LINC02101	3.4333	0.000280971
NFKB2	3.42071	1.08047e-126
XAGE3	3.4196	0.0301074
AC110285.7	3.41919	1.03314e-10
LINC01767	3.41019	0.000244869
AL356234.1	3.39003	1.16753e-14
SLC39A14	3.38686	1.25302e-173
AC055854.1	3.38668	0.000300302
OAS3	3.38413	6.7354e-57
BATF3	3.37947	9.35143e-16
XLOC_012624	3.36038	0.0107758
TFPI2	3.35493	1.98805e-61
RTP4	3.34557	5.98469e-41
LINC01686	3.33658	1.02376e-18
NFKBIA	3.32956	2.45611e-216
AC091493.1	3.32849	4.41303e-05
LINC02528	3.32655	0.00765757
TNIP1	3.32397	2.29838e-238
PKN2-AS1	3.31924	2.48182e-11
WNT10B	3.30068	2.67926e-33
XLOC_004631	3.29328	5.79674e-09
AC005549.3	3.29206	2.67077e-10
AL357060.1	3.29095	9.40869e-47
AC009950.1	3.28615	1.51761e-14
EGOT	3.28614	0.00051704
XLOC_010208	3.28553	7.13418e-05
CR1L	3.28022	0.000202664
AL162727.1	3.27369	2.09039e-13
BDKRB2	3.26817	1.60897e-153
LINC00622	3.26772	1.0104e-13
LIPG	3.26407	2.06608e-31
LRRC4C	3.26179	2.22168e-17
LAMB3	3.26165	4.24982e-88
RBM47	3.25857	3.53728e-80
G34931	3.25727	1.66667e-05
LCP2	3.25483	0.00164873
GBP2	3.2441	3.88402e-119
PHACTR1	3.24098	3.91461e-94
AC007728.2	3.24091	4.11437e-27
XLOC_013952	3.2404	1.05779e-21
ANO9	3.237	0.0075525
IP6K3	3.23675	1.25399e-15
GBP1	3.23173	8.10693e-100
CACNA1G-AS1	3.23118	9.68066e-06
DLL4	3.22329	0.0176349
AL137793.1	3.22184	0.0282004
RELB	3.21902	1.54362e-75
PDZK1IP1	3.21743	1.98477e-11
FER1L6	3.21156	0.000457944
OAS2	3.21009	7.32015e-46
XLOC_001195	3.2089	2.13067e-15
SLC22A2	3.20802	3.85923e-08
AC008957.3	3.20602	4.18957e-13
AL355102.1	3.2047	1.29916e-09
IFIT1	3.19958	1.64784e-22
TNFRSF8	3.19216	7.54194e-09
TTLL6	3.184	0.00793223
SERPINA1	3.17559	1.62661e-13
MMP9	3.17448	0.000593878
IL10RB-DT	3.15813	2.75849e-16
L3MBTL4	3.15666	2.94235e-14
FLVCR2	3.1508	1.13035e-19
HELZ2	3.14776	9.86001e-50
CD34	3.14421	1.60889e-57
EPSTI1	3.14131	1.0512e-60
WTAPP1	3.13571	7.61799e-36
NOTUM	3.13226	4.44153e-05
XLOC_002530	3.12695	3.68362e-08
AC003092.1	3.12573	1.58375e-24
AC068641.1	3.11559	5.35126e-05
OLR1	3.11432	1.24959e-29
SGPP2	3.10341	2.39488e-07
ROBO4	3.09979	7.88263e-09
QRFP	3.09901	2.57863e-13
AL137186.1	3.09576	0.00256128
C5orf56	3.08043	2.51283e-74
APOL3	3.07639	9.84521e-76
AC109347.2	3.06776	2.04863e-09
AL157392.1	3.06357	4.82202e-06
XXYLT1-AS2	3.06129	1.05287e-14
IRF1	3.0595	7.83151e-87
GRIP2	3.05641	3.51559e-20
SNX10	3.05327	1.7552e-05
HERC6	3.0522	4.12835e-49
AP000640.2	3.04223	7.01797e-05
LCP1	3.03601	7.59709e-15
AL357992.1	3.03442	3.6076e-31
AL157702.2	3.02776	1.75441e-23
SLC26A8	3.00582	3.92405e-10
PIK3AP1	2.99879	3.80763e-07
TNFRSF1B	2.9979	1.51286e-62
SMOX	2.99631	1.40496e-169
TTC4P1	2.99068	6.11198e-13
AP003119.3	2.98803	1.34731e-09
ESM1	2.98418	5.20638e-42
FAM19A3	2.97593	1.2954e-14
RIPK2	2.96828	9.57941e-184
SLC12A1	2.96348	2.76632e-06
AL512274.1	2.95685	0.000184051
FBXO39	2.94638	0.000179947
AC105206.3	2.94576	1.83714e-16
AL135818.1	2.93982	2.29369e-11
PARP14	2.92078	7.65918e-121
ACKR3	2.91247	3.43297e-52
P3H2	2.90898	6.92038e-35
PDPN	2.90676	1.61265e-74
SLCO5A1	2.89896	1.67044e-13
AL024508.2	2.89869	7.19984e-09
HIVEP3	2.89863	1.49042e-86
AC010768.2	2.89764	0.00569822
ZNF295-AS1	2.89643	2.99011e-31
AC091806.1	2.89528	2.73493e-24
NFATC2	2.88021	2.01658e-32
OR10A2	2.87998	0.00537617
BEGAIN	2.86648	0.000300373
AL162727.3	2.8651	2.85758e-19
AC008105.3	2.85919	3.69761e-08
AIM2	2.84936	6.51569e-05
NFKBIE	2.84791	1.18832e-42
SAT1	2.84373	2.68058e-182
RNF144B	2.84275	2.12353e-149
AL390719.1	2.83098	6.58469e-21
NFKB1	2.8286	7.54595e-135
PIM2	2.82184	1.34018e-140
MTSS1	2.82107	2.13379e-54
ANXA13	2.82044	3.00198e-12
NGF-AS1	2.81648	4.49842e-11
XLOC_012049	2.81591	1.98536e-22
G41319	2.80766	5.35888e-19
SOX5	2.80434	6.35656e-08
G11966	2.79725	0.00135309
SRSF12	2.79632	2.87034e-22
AC116366.1	2.79582	2.23528e-12
MAFF	2.77967	8.24174e-89
P2RY1	2.77876	1.71569e-06
ATF3	2.77679	1.36065e-32
SLC39A8	2.76804	4.29941e-60
SYT12	2.76777	1.81544e-23
TNFSF18	2.76405	4.47396e-33
FOXF1	2.76239	0.000199393
C1orf147	2.75207	0.000553166
NPAS2	2.74767	3.21908e-76
C6orf58	2.745	1.73695e-09
AC008074.2	2.74069	9.7788e-12
SLC43A2	2.73863	1.56141e-52
IL18R1	2.73782	1.2977e-18
AL162274.1	2.7216	2.35903e-08
APOL2	2.71982	1.41151e-168
FLJ31104	2.71472	1.72788e-06
BMP2	2.70786	1.90376e-10
AL158166.1	2.70652	3.49849e-06
AC078785.2	2.70579	8.05815e-05
RARRES1	2.70495	2.17147e-19
AC022509.3	2.70257	6.20313e-11
SLC18A2	2.70091	6.44905e-05
XLOC_001515	2.69776	0.0214525
C3AR1	2.69704	8.78943e-07
TNFSF8	2.69276	0.0040084
GBP3	2.69217	7.29783e-121
SLCO4A1	2.69146	4.80911e-07
AL157392.2	2.68812	1.74206e-05
AL592546.1	2.68604	2.45978e-06
AC099489.1	2.68249	0.00132271
TJP2	2.67945	1.28009e-32
AL365434.2	2.67728	0.0213892
ATOH7	2.6764	8.49027e-06
XLOC_008979	2.66987	1.53562e-06
AC073862.5	2.66408	2.79795e-08
G33806	2.66193	4.53036e-07
AC020571.1	2.66	0.000604221
XLOC_009415	2.65472	1.089e-05
AL359736.1	2.65349	8.42474e-06
PAIP1P1	2.65165	0.000345075
ADAP1	2.65152	3.06168e-31
PDZRN3-AS1	2.64934	2.59422e-05
WNT1	2.64661	0.0438515
DHX58	2.63947	1.36431e-44
GPR68	2.6387	5.38808e-61
AP003557.1	2.63468	0.00611876
AL022724.1	2.63219	0.000195356
LINC02328	2.63162	1.44145e-07
B3GNT5	2.62981	1.3792e-12
CRTAC1	2.62823	0.0464123
SAMD9L	2.62795	2.22227e-78
HSD3BP5	2.62437	0.000111642
ATP2B1-AS1	2.62329	7.9208e-69
ACHE	2.62124	3.95365e-09
AC092168.2	2.61866	0.000603135
TMEM51	2.6177	3.19804e-17
USP18	2.61363	1.22163e-24
AC119674.1	2.61216	2.22073e-18
MSC	2.61132	6.19305e-75
BCL2L14	2.60945	0.000500695
AC073862.2	2.60653	0.0347258
NAMPTP1	2.60456	1.00268e-57
P3H2-AS1	2.60381	7.01365e-05
AC025034.1	2.60324	5.51282e-20
MT2A	2.59573	7.14873e-67
PTGES	2.59011	6.97535e-34
ADAMTS9	2.58997	5.25258e-36
XLOC_000358	2.58898	9.7662e-11
LYPD3	2.58634	3.22953e-36
LINC01940	2.58521	9.38144e-08
AC114912.1	2.58317	0.00240017
NCOA7	2.58296	4.07419e-50
CKS1BP1	2.58219	2.56482e-18
KIF25	2.5804	0.000132249
NGF	2.57252	2.20952e-98
AC147651.3	2.57143	1.25661e-05
AC099506.1	2.57057	8.39491e-08
MCC	2.56547	2.16151e-140
AC012020.2	2.56524	0.000189132
C22orf31	2.56387	0.00946147
PLAT	2.56182	3.2521e-79
SLC2A6	2.55843	2.26614e-110
ITGB8	2.55672	3.28299e-71
AL049825.1	2.55483	3.88221e-15
POPDC2	2.54317	4.38417e-61
AL139094.1	2.53885	0.00128347
AP001783.1	2.53407	1.19822e-08
GUCY1A2	2.53394	3.13215e-30
RFPL4B	2.52939	0.000619197
PDE9A	2.5268	0.000235207
S1PR3	2.52082	2.66943e-96
MAP3K8	2.51982	1.02453e-106
AOC2	2.51906	5.90055e-09
HTR7	2.51878	0.00119992
TIFA	2.51359	1.09466e-186
NINJ1	2.51326	1.16605e-119
KU-MEL-3	2.50373	3.29416e-09
CCNA1	2.49931	3.00433e-06
DLL1	2.49225	2.89665e-08
CASZ1	2.49019	1.3877e-06
PLAC4	2.4893	8.33353e-08
AC019117.1	2.4873	8.57558e-06
INSIG1	2.48146	1.97421e-47
COLEC10	2.47986	2.0818e-08
SDC4	2.46859	2.27862e-149
PPP1R14C	2.4665	3.35162e-10
IL15	2.4654	1.49356e-92
ATP2B1	2.46468	3.67649e-137
APOL1	2.46459	2.79727e-53
NRIP2	2.45575	8.78405e-17
IL18	2.45126	4.21239e-16
RNF19B	2.45018	1.86787e-38
CAMK2A	2.44878	7.18432e-09
SEMA6B	2.44686	0.00272902
HLA-DOB	2.44399	0.000153929
NAMPT	2.44046	1.98931e-120
RN7SL834P	2.43541	6.64602e-05
G34929	2.43182	0.00603012
BCL2	2.43063	2.00824e-14
MT1XP1	2.42906	1.67134e-10
IRAK3	2.42829	6.45017e-72
GP1BA	2.4272	8.72572e-08
SEMA4D	2.42673	8.25801e-15
RCAN1	2.42605	1.67868e-87
CLEC2D	2.42456	1.15952e-46
RFLNA	2.42216	4.91931e-76
XLOC_000283	2.41846	0.00145522
SPTBN5	2.41458	0.00351591
SLC1A3	2.41321	4.54268e-92
ISG20	2.41123	1.81837e-32
PLEKHG6	2.40984	2.75188e-05
PCNPP3	2.40791	0.000102919
MMP10	2.40791	2.19721e-14
MARCKSL1	2.40345	7.32721e-47
LMO2	2.40182	0.000889625
MT3	2.39684	0.0313673
C11orf96	2.39379	3.10859e-15
AL021707.7	2.39169	0.00472596
HAND1	2.3914	0.00797305
FAM49A	2.38325	1.83654e-18
MAP3K5	2.38074	3.43801e-64
IFI44	2.37775	5.75976e-21
HECW2	2.37653	1.42074e-60
SERPINA12	2.36491	0.0248736
CALHM6	2.36387	8.48026e-23
P2RY6	2.36364	8.36289e-35
LINC00908	2.36101	1.27578e-08
LINC00515	2.35915	2.95732e-08
PFKFB3	2.35623	6.69174e-73
AL445490.1	2.35575	0.0489984
ACSL5	2.3551	1.13348e-37
PSTPIP2	2.35506	5.95555e-63
TRGV7	2.35463	9.35287e-06
DDX60	2.35028	1.0744e-63
AC069528.2	2.34679	1.38447e-05
ZC3H12C	2.3463	5.45443e-61
FTLP15	2.33847	0.0155512
AC073862.3	2.33544	0.00578441
IRF7	2.33461	3.22237e-23
NR4A1	2.33361	1.6777e-18
AF117829.1	2.33125	2.0193e-61
AC112496.1	2.33023	0.0046199
AC010247.2	2.3242	6.83485e-09
NTN1	2.30963	6.71447e-11
AC018644.1	2.30815	1.93183e-06
HBEGF	2.30572	2.47348e-38
AC004817.3	2.30551	0.000198182
TRABD2B	2.30478	0.00549549
G32068	2.30215	0.0300427
RIPOR3	2.30201	2.50202e-17
PID1	2.30175	5.90026e-72
PHOSPHO1	2.29929	1.29905e-06
MYO10	2.29757	2.30309e-136
CHST15	2.29481	2.3796e-59
ITPRIP	2.29421	2.06253e-110
HS3ST3B1	2.29329	8.13216e-94
GABRR2	2.29302	4.93446e-05
FAM186B	2.29174	3.22597e-07
AC005083.1	2.29055	0.0345791
AL133444.1	2.28415	8.42593e-05
NDP	2.28241	5.55688e-20
RTL3	2.27687	2.29348e-09
ETV7	2.26803	5.27584e-22
PILRA	2.26426	6.8382e-07
LAMA3	2.26415	1.81085e-56
FAM117A	2.2639	4.16231e-36
KCNJ15	2.26365	1.46078e-51
AC092958.1	2.26256	0.000412783
XLOC_006144	2.26169	6.99349e-08
RDH8	2.26008	0.000270567
TMEM217	2.25977	9.78338e-29
SPAG5-AS1	2.25924	0.000372011
RAET1L	2.25203	0.000576512
FNDC11	2.25087	0.0173609
SLC43A3	2.24831	5.77225e-115
AC067945.3	2.23618	0.0168438
STAT4	2.23605	1.75044e-55
SUSD6	2.23528	3.5734e-107
LINC00158	2.23317	0.00277109
PARP12	2.23003	2.28098e-34
REL	2.22971	9.67699e-48
PMAIP1	2.20971	3.43108e-32
AP001122.1	2.20611	0.0191112
TMEM171	2.203	8.42046e-56
RASD1	2.19943	2.17362e-23
MCTP1	2.19879	6.55547e-21
TMIE	2.19702	8.541e-05
STRA6	2.19323	4.18033e-11
AC008957.2	2.19184	0.00061294
TRAF3IP3	2.19153	0.024648
DRD4	2.18512	0.00264458
SLC25A37	2.18273	4.79658e-123
AC073862.4	2.17862	0.0382428
FABP4	2.17823	8.69447e-06
G14029	2.17715	7.66264e-07
PIK3CD	2.17676	8.5736e-119
NEDD4L	2.1749	1.62975e-80
TAP1	2.17258	1.56104e-76
CD80	2.17246	0.0435735
FMNL3	2.17196	5.76063e-97
SQOR	2.16867	5.71888e-150
CD40	2.16827	3.3041e-58
IFI30	2.167	0.0497673
CA8	2.15599	0.000368884
SLCO3A1	2.15089	1.9873e-66
HNF1B	2.15072	0.0164782
AC078785.1	2.1501	5.78096e-24
AL592429.1	2.15005	0.0301074
XLOC_010385	2.14655	0.000422015
ARHGAP27	2.14565	4.17392e-17
XAF1	2.14222	1.44821e-49
ZFPM2	2.13405	9.96698e-19
ERVMER34-1	2.13378	3.96992e-05
FRMD4A	2.12963	1.16325e-52
CDRT1	2.12775	0.00035365
MT2P1	2.12736	6.13525e-18
ZNF259P1	2.12135	7.33968e-30
C11orf86	2.12131	0.0287193
ADGRG1	2.11705	1.23261e-11
AC098847.1	2.11431	6.26532e-23
XLOC_007190	2.11244	2.38563e-05
SLC11A2	2.10542	1.88213e-154
SLC25A28	2.10504	1.60913e-40
A4GALT	2.10008	1.74385e-57
AL137009.1	2.09659	8.31485e-06
INHBA	2.09634	8.55754e-104
AC002064.2	2.09128	3.95019e-06
ZSWIM5	2.08892	0.0332364
COL17A1	2.08621	5.74145e-06
TNFSF9	2.08534	1.97241e-17
AL021707.6	2.08231	8.73036e-18
HLA-J	2.08115	1.0946e-07
SLFN5	2.08021	9.81207e-67
BTC	2.07893	0.00459387
EPB41L4B	2.07487	2.38318e-07
CHI3L1	2.06906	7.82361e-09
RASSF4	2.06432	8.29914e-59
AC007362.1	2.06248	0.0456312
CFLAR	2.0624	4.27546e-230
LINC00922	2.06112	0.00797305
BEND5	2.0609	1.10693e-11
CHST2	2.05892	3.21421e-43
MEGF10	2.05644	0.000112867
EDARADD	2.05431	2.91325e-24
PDE10A	2.04874	8.46973e-08
ELF3-AS1	2.04695	2.45843e-14
IFNAR2	2.04693	3.1157e-84
IFNGR2	2.04661	4.56496e-122
EPHB2	2.04474	8.3491e-25
SLC22A1	2.0442	8.51976e-06
MSX2	2.04283	2.82156e-07
ENC1	2.03886	3.59662e-53
AC108673.2	2.0347	0.00120316
SLC28A3	2.02589	2.09273e-06
ALDH1A3	2.0222	1.87816e-21
AC010247.1	2.02177	4.65915e-22
LUCAT1	2.02068	1.2568e-31
WTAP	2.01861	3.75471e-102
GRAMD1A	2.01283	6.15968e-108
ADAMTS4	2.01224	7.94264e-44
AC107021.2	2.00798	1.32031e-30
C2orf40	2.00756	0.00868286
GIMAP2	2.001	7.78038e-08
MGAM	2.00001	7.1894e-10
PTPRE	1.99391	1.14289e-21
AL133445.2	1.99337	0.00192282
MT1E	1.99313	9.83975e-79
AL031666.2	1.99226	2.9438e-05
PREX1	1.99151	4.66847e-16
PDGFB	1.98965	0.00641806
RPA4	1.9881	0.000118638
NKD1	1.98502	7.35242e-05
GPR146	1.98362	2.17233e-09
LAMC2	1.98234	2.51038e-27
DOCK4	1.97907	6.37724e-34
SLC2A1	1.97784	9.42766e-66
DUX4L26	1.97734	0.00197327
MAP3K14-AS1	1.97721	0.00361771
L1TD1	1.97542	2.57562e-13
ZNFX1	1.96668	9.6616e-92
PTGER2	1.96052	1.6036e-12
SLFN12L	1.95724	0.0413943
CBR3	1.95486	1.04925e-73
DRAM1	1.9535	8.77315e-111
AP002852.1	1.95043	1.66481e-06
AC107959.2	1.94534	0.018217
RRAD	1.9375	7.4967e-16
ARNTL2	1.93602	2.34952e-31
RELN	1.9347	1.68732e-05
TIAM2	1.93353	8.59176e-69
HIVEP2	1.92828	3.29382e-132
NPTX2	1.92725	6.8701e-10
AC021237.1	1.92431	0.00724303
MT1X	1.92344	1.11898e-40
RN7SL600P	1.91962	0.00292497
AL023584.2	1.91892	6.08662e-05
BCL2L11	1.91358	2.82413e-14
AL138724.1	1.90406	2.60273e-21
GSAP	1.90253	1.09709e-20
N4BP2L1	1.90249	3.56964e-41
TBX3	1.89461	2.0139e-55
NRP2	1.88841	2.47497e-155
GUCY1A1	1.88748	1.591e-06
CGNL1	1.88693	1.44354e-32
TYMP	1.88626	4.60013e-16
PIM3	1.88529	4.76807e-52
LINC00640	1.88408	0.000768094
PIM1	1.88312	2.02296e-39
AC027020.2	1.87626	0.0299557
AC009404.1	1.87561	6.42342e-36
SPATA13	1.87093	1.03028e-53
AL603832.1	1.8676	5.27953e-05
TLR1	1.86749	4.91657e-09
AC022075.1	1.86652	2.57183e-07
TRIM25	1.86642	3.34799e-41
EHD1	1.86555	1.1167e-114
RNU7-45P	1.86386	0.000116259
DTNA	1.86371	2.06996e-10
LINC01603	1.86307	0.00097017
SLC37A1	1.86249	3.18994e-37
RPL35AP32	1.85707	0.015418
NCF2	1.85154	1.51864e-11
MACC1	1.8504	0.0157058
PANX1	1.8502	5.7304e-70
SLPI	1.84065	4.78553e-05
RHBDF2	1.84043	3.0727e-36
IL17RB	1.83841	1.22324e-25
GPD2	1.83461	7.29664e-85
AC010976.2	1.83411	7.23852e-05
SLC35G1	1.83243	2.28413e-76
AC079298.3	1.8304	2.26636e-18
HHEX	1.82722	0.000155526
AL354732.1	1.8264	3.39004e-09
FGF2	1.82395	1.0164e-59
DIO3OS	1.82378	4.84337e-05
SCN1B	1.82086	2.70428e-38
G30001	1.82024	0.00188037
TRIM21	1.8172	4.43735e-57
TLR5	1.8169	0.0025375
BHLHE41	1.81452	5.64816e-32
AC009549.1	1.81398	5.71652e-07
PKP1	1.81229	0.000501681
TRAF3	1.81029	3.06287e-70
BID	1.80992	1.15571e-83
XLOC_012747	1.80901	0.00215596
AC024909.2	1.80845	0.000578443
PLSCR1	1.8058	4.54688e-21
METTL7A	1.80337	1.07465e-40
LINC01359	1.801	0.00893852
XLOC_006495	1.8007	3.92722e-05
MEIS1-AS2	1.79707	3.24479e-10
MAFB	1.79587	4.09968e-25
AL663070.1	1.79499	0.0459754
CIART	1.79482	6.21962e-28
AC009949.1	1.79454	0.0128853
C12orf56	1.78806	9.61052e-08
REM1	1.78558	0.000923782
DTX3L	1.78516	2.07435e-63
AC008026.3	1.78512	0.0106298
MID1	1.78308	2.19682e-42
HLA-F	1.77948	2.01613e-39
GPRC5B	1.77809	1.74881e-10
XLOC_011309	1.77261	2.60107e-07
RSPO1	1.76689	2.25831e-05
AC016397.2	1.76481	0.000296275
AL591846.2	1.76271	0.00717326
MGC12916	1.76219	3.50668e-07
MIR218-1	1.76168	0.0168433
PSMB9	1.75929	1.77331e-46
IL22RA1	1.75918	3.25538e-05
LGALS9	1.75841	1.57461e-10
PPIF	1.75816	9.19995e-99
AC107021.1	1.7554	7.97479e-11
JAK2	1.7541	6.67417e-29
EGFR	1.74899	5.48919e-105
TLNRD1	1.73795	2.38918e-28
AC005224.3	1.73616	2.74702e-12
SLC41A2	1.7306	3.43801e-64
PPP3CC	1.72851	9.1654e-53
HCG20	1.72025	0.00373852
PDZRN3	1.71812	3.84497e-57
TMEM63B	1.71533	1.50811e-42
EMP2	1.71508	4.57327e-118
AL162742.1	1.71481	0.00180946
TAP2	1.71319	2.05357e-62
EGFR-AS1	1.71046	0.0179652
AC022905.1	1.70897	0.00164073
XLOC_009370	1.70744	0.017942
DEAF1	1.70643	6.08433e-55
DCHS2	1.70483	5.1371e-06
VXN	1.70309	1.67599e-06
MAP1LC3C	1.70244	1.84669e-08
CASP7	1.69994	4.11312e-119
DGKI	1.69993	1.37468e-25
SBSN	1.6989	1.08987e-12
KCNE5	1.6907	0.0219557
NFKBID	1.68864	2.12743e-22
TMEM132A	1.68839	9.33159e-15
AL133330.1	1.68695	1.02131e-06
AC103853.2	1.68534	0.0141351
TLR3	1.68348	5.1022e-11
FAM222A	1.68192	0.00205254
AL162171.3	1.68096	0.0326815
IL18BP	1.67994	5.55095e-12
PRDM1	1.67539	8.65568e-61
ST3GAL1	1.67346	2.50808e-63
ROR2	1.67341	2.98689e-11
DHRS13	1.67325	8.90831e-09
EVA1A	1.67309	1.66762e-62
GPR82	1.67292	0.00392902
GKN1	1.6681	0.0407003
FAM124A	1.66678	3.99693e-05
IRF2	1.66642	1.78307e-60
GHRL	1.66592	0.0219204
AC007099.1	1.6653	0.00307619
ETS1	1.6638	6.19506e-47
GJB2	1.66312	0.00563365
DDX60L	1.66045	5.77077e-24
ROS1	1.66041	8.40708e-09
LINC00161	1.65999	0.0397688
P2RY2	1.65935	0.00367762
HEY1	1.65831	1.02742e-05
AC040162.1	1.65473	1.93211e-15
PLK2	1.65383	1.4059e-40
APOBEC3G	1.65361	4.60504e-43
AL590452.1	1.64889	0.000209607
CNTF	1.64721	0.0153338
ADGRD1	1.64717	7.81142e-47
CD44	1.64377	1.79452e-121
COL24A1	1.64328	5.92988e-19
LINC02044	1.64193	0.00235682
HGF	1.64184	3.7051e-16
GPR158	1.64077	0.0383564
AP000944.2	1.64058	0.0239468
AC009119.1	1.64043	4.88928e-05
BTN3A3	1.6403	9.26904e-71
ZC3HAV1	1.63897	3.21818e-45
NMI	1.6365	6.66966e-63
PLA2G4A	1.63524	1.20824e-26
ROR1-AS1	1.63427	0.00475791
EDNRA	1.63393	2.39696e-21
AC037459.2	1.63349	6.9941e-07
AP001970.1	1.632	0.0210694
TP53BP2	1.63158	1.00912e-61
ZNF792	1.63051	1.07557e-06
CYLD	1.62961	2.77177e-97
KIAA0040	1.62853	1.89845e-10
SEC14L2	1.62661	1.51308e-65
MMP3	1.62569	2.63063e-18
ANGPTL4	1.62494	6.82785e-29
WNT5A-AS1	1.62072	2.55959e-07
SOX11	1.61954	2.23751e-14
SPRY4	1.61749	5.13813e-39
DIRAS3	1.61627	4.26439e-18
ERRFI1	1.61504	8.40807e-26
IFNE	1.614	0.00067301
AC000123.1	1.61263	0.0100014
AL691420.1	1.60846	2.85071e-06
NEURL1B	1.60195	8.72887e-09
TRIB1	1.60144	3.46077e-05
ARHGEF16	1.60131	0.0217536
SH3PXD2A-AS1	1.59559	0.00944818
AL645939.5	1.59374	0.000100875
EXTL3-AS1	1.59326	0.0318092
AC024568.1	1.59102	0.000412005
CFLAR-AS1	1.59096	6.91618e-06
PLK3	1.58968	1.52415e-28
SP110	1.58836	5.12826e-35
MOB3B	1.58693	9.21852e-06
LINC01290	1.58491	0.00853258
IL11	1.58477	2.17563e-08
CNGA3	1.58471	0.000105263
MAML2	1.58385	5.92174e-46
CDK6	1.58171	7.02351e-71
ANGPTL1	1.58049	1.33517e-09
MRPS24	1.58015	2.33913e-59
TLCD1	1.57812	4.28375e-45
CCDC168	1.57757	0.00575406
P2RY11	1.57551	1.27164e-11
ANKRD1	1.57087	1.07245e-14
SAMD4A	1.57021	7.60863e-101
TRABD2A	1.56591	1.11758e-15
KLF9	1.56489	1.75692e-32
MIR222	1.56467	0.00382489
AC108676.1	1.56452	0.0062952
UXS1	1.5642	9.01963e-71
ISG15	1.56407	3.01219e-13
AC007923.4	1.56353	0.0413563
RAB38	1.56072	1.73731e-10
IL7	1.56039	5.87982e-34
AC008494.1	1.55977	0.00553507
CLEC12A-AS1	1.55885	4.4733e-08
LINC02085	1.55804	0.0166078
AC127496.5	1.55678	0.040279
LINC00222	1.55159	0.0299978
TPRKBP2	1.54957	0.0130607
LINC01943	1.54809	7.0012e-29
SMURF2	1.54588	1.48622e-52
FGF18	1.54432	0.00034849
TDRD7	1.54382	9.92709e-22
NPNT	1.54131	0.0327781
STEAP2	1.53804	7.527e-38
C19orf66	1.53787	1.08255e-48
CSRNP1	1.53786	3.90381e-20
SOCS1	1.53696	0.000653661
MEIS1	1.535	2.30451e-57
PTGER4	1.53156	4.48785e-09
LINC01588	1.52954	1.46681e-20
MGAT4A	1.52775	0.0103504
LINC01483	1.52105	0.00343349
MYH11	1.51838	2.37972e-12
CLEC1A	1.51788	3.62884e-05
CEP350	1.51387	1.2179e-56
CCDC184	1.51119	4.82303e-08
KBTBD8	1.51052	4.15378e-07
MUSK	1.50937	0.000173879
EFHC2	1.50912	0.0214414
SHB	1.50878	2.33539e-18
IKBKE	1.50269	1.49463e-61
SRGN	1.50241	1.52168e-20
RAB20	1.49993	1.09885e-09
ERN1	1.49713	5.46003e-43
TRIP10	1.49462	2.48825e-63
NIM1K	1.49427	2.18756e-08
PDE4D	1.49403	2.41091e-15
MYLK4	1.48807	0.00491329
PPARD	1.48745	2.0217e-42
COL27A1	1.4867	1.02256e-34
PSD4	1.48484	1.76523e-15
PDE4C	1.48468	0.00552019
KIAA1671	1.48466	7.93047e-07
PARP10	1.48432	9.08745e-11
CLDN14	1.48317	0.00861193
G38640	1.48141	2.71465e-06
YEATS2-AS1	1.48084	0.0196544
MOB3C	1.48056	1.68991e-29
B4GALT5	1.48034	9.97384e-52
PML	1.47997	4.85277e-43
AC097059.1	1.4793	2.45313e-21
CILP2	1.47711	0.00138587
PIGV	1.47708	2.10359e-109
RAP1GAP	1.47394	0.000300373
HILPDA	1.47293	4.43284e-46
SYTL3	1.4714	3.92419e-11
AC097059.2	1.4681	4.37347e-05
AL034417.4	1.46554	0.000216166
ACKR4	1.46467	2.13292e-19
FMNL1	1.46439	3.93125e-10
DYSF	1.46396	7.32431e-14
LINC01426	1.46355	2.57686e-24
AL672207.1	1.46157	0.00374935
AC021205.3	1.46089	2.08511e-10
NOCT	1.45969	1.6485e-52
AL359091.2	1.45959	0.0381252
AL136295.5	1.45919	0.00141348
RTTN	1.45782	1.27344e-40
AC021205.1	1.45669	5.74778e-12
TRIM47	1.45635	1.49628e-22
AC105105.3	1.45585	0.0144005
SLCO2A1	1.45284	0.000311854
ITPR3	1.45171	2.55073e-41
PIGA	1.45028	1.3212e-42
LPAR4	1.44917	0.00280386
HIPK2	1.44825	4.5983e-57
AL357054.4	1.44747	1.65202e-05
HK2	1.44731	5.74831e-36
EPOP	1.44703	2.27262e-07
SETP6	1.44479	0.0237268
AL157392.4	1.44318	0.0116353
SEMA5A-AS1	1.44286	0.0086005
BTN3A1	1.44135	1.45102e-51
AC004832.5	1.44004	0.000107605
SNORA70G	1.43891	0.00113779
TWIST2	1.43798	2.98868e-54
PSMB10	1.43786	3.46295e-67
ZNF670	1.43645	2.82042e-26
BIRC2	1.43548	3.49283e-132
KIAA1024	1.43508	7.14032e-15
ELOVL2	1.43306	0.000276765
APOL6	1.43207	5.83348e-40
AC015912.3	1.43024	1.90376e-10
GRHL1	1.43016	2.63474e-08
AL162274.2	1.42978	0.0249793
BTN2A2	1.42931	1.19812e-59
ZNF469	1.42926	3.01769e-14
BAMBI	1.42781	1.32812e-10
RAP2C	1.42657	9.63266e-62
AC090023.2	1.42445	0.02691
AL365356.1	1.42441	0.0464343
PACERR	1.42418	0.0248688
ARRDC2	1.42417	9.2847e-21
AC110015.1	1.42376	0.000696421
SYTL4	1.42375	6.33757e-11
SNRPGP5	1.42309	0.0197034
SSUH2	1.42271	0.0235052
ZSWIM4	1.4215	8.03709e-06
SIK3	1.42081	7.04507e-25
BMT2	1.41938	3.04174e-51
CLIP2	1.41891	1.49197e-43
PDZD2	1.41858	4.02727e-06
LITAF	1.41677	4.78873e-103
G12163	1.41643	8.27953e-05
NFATC1	1.41637	3.15121e-23
RAPGEF2	1.41632	2.72515e-25
PIK3R3	1.41566	1.24823e-09
AL161669.3	1.41222	6.5384e-09
EGLN3	1.41092	9.63234e-06
XLOC_007189	1.40933	0.0023377
PCDH1	1.40888	9.25918e-06
TRAF3IP2	1.40823	7.16298e-86
AL158050.1	1.40596	0.0135336
LHFPL2	1.40537	2.00265e-51
SPAG1	1.39995	4.60581e-10
SLC19A2	1.39881	3.03429e-22
HDX	1.39865	7.6418e-34
MREG	1.39748	4.8163e-22
AC073548.1	1.39384	0.00950808
HMOX1	1.39251	3.95181e-28
LINC01140	1.39222	4.38542e-06
AC093525.6	1.3906	0.0404604
SPSB1	1.39025	1.17554e-20
AL596223.1	1.39011	0.0210927
AC243571.2	1.38353	0.0442759
SH3PXD2B	1.38244	2.32339e-47
G25345	1.38098	1.04998e-07
AC093908.1	1.38065	0.000356637
RHOG	1.38023	1.73825e-76
AC087392.1	1.37974	3.2749e-27
IFI6	1.37907	1.12678e-10
KDM7A-DT	1.3786	9.36111e-16
G41381	1.37791	0.00646331
OGFRL1	1.37458	1.98092e-24
KDM7A	1.37446	1.94487e-17
AC117489.1	1.37413	0.0127803
LRRC49	1.37335	1.2829e-36
NAB1	1.37293	1.759e-35
RELT	1.37229	2.52012e-15
AP000844.2	1.37213	0.0288482
TRAPPC3L	1.37181	0.00674073
LNCSRLR	1.37033	4.80356e-07
AL136295.2	1.36921	0.000616402
DENND5A	1.36802	1.14412e-105
FOSB	1.36782	0.0163277
AP002833.3	1.36755	0.00595816
AC007283.2	1.36633	0.0200454
AC004846.2	1.36493	0.045524
LYRM4	1.36455	7.88316e-46
RPSAP52	1.3638	2.27144e-12
PRLR	1.36315	6.33e-06
MT1M	1.36257	1.86722e-31
LAP3	1.36172	1.07282e-24
MEGF11	1.36093	0.0109495
MT1A	1.35861	4.1073e-09
DENND3	1.35857	4.11599e-21
C3orf80	1.35598	0.00763491
HSPA1A	1.35545	2.1909e-92
SERPINB9	1.35528	5.44559e-22
BCOR	1.35495	3.34799e-41
MYOCD	1.35461	4.70693e-07
APOO	1.35391	1.12607e-43
EGLN1	1.35381	3.01143e-44
RNF114	1.35367	2.91891e-61
CSGALNACT1	1.34735	1.00218e-09
CFH	1.34709	7.14793e-22
GPC3	1.34707	0.000548139
BTG3	1.34546	2.78745e-55
PDLIM4	1.34491	9.34849e-63
LRRC8C	1.34487	1.85385e-35
SPARCL1	1.3444	0.0470125
IFI35	1.34397	3.10598e-33
SLC25A22	1.34206	5.01393e-17
TCAF2	1.34162	5.74514e-18
SLFN11	1.33899	7.04456e-37
WNK4	1.33898	1.16042e-17
MT1G	1.33825	0.000834365
SAMHD1	1.33789	6.84917e-19
OGFR	1.33768	1.81122e-11
ARL9	1.3363	3.03635e-05
RORA	1.33566	4.9911e-40
TNFRSF11B	1.33488	2.56675e-39
CACHD1	1.33369	4.4461e-19
RASA2-IT1	1.32829	0.0166844
SHISAL1	1.32683	4.93724e-16
AL355355.2	1.32521	4.17995e-05
WIPF3	1.3242	0.000256019
LINC01411	1.32355	0.0263159
NFKBIB	1.32312	8.11666e-41
AC245100.8	1.32305	1.23648e-10
PROX1	1.32252	0.0186293
MAPKBP1	1.32219	8.94178e-16
AC092839.1	1.31854	0.0117084
MAP2	1.31795	3.79028e-21
NUAK2	1.3167	3.77315e-09
KREMEN1	1.31171	2.16983e-18
AC133644.2	1.30583	4.52622e-05
TMEM106A	1.30486	7.27101e-31
DTX2	1.30476	1.79171e-24
CD44-AS1	1.30227	0.000727728
CCNJ	1.30059	8.72998e-28
CAMK1D	1.3003	1.47439e-18
PDCD1LG2	1.30027	6.19715e-44
XLOC_000398	1.30006	0.000933823
ADAMTSL4-AS1	1.29943	0.000128202
RAI14	1.29937	1.27837e-61
SERPINB8	1.29883	4.12666e-59
SIK3-IT1	1.29719	0.00152832
KRT18P34	1.2962	0.0166979
DNAJB9	1.29582	2.81371e-48
CYTOR	1.29578	8.72496e-45
SAMD9	1.2954	7.64348e-10
OSGIN2	1.29452	2.00261e-19
1-Dec	1.29431	5.73743e-06
DUSP6	1.2936	1.12716e-27
PLPP3	1.29058	6.64858e-31
ATP13A3	1.28994	1.67952e-62
RGS3	1.28985	1.14923e-66
IGHEP2	1.28923	0.00137031
AC020915.2	1.2892	0.0179002
KIAA1217	1.28885	1.11679e-25
SLC22A3	1.2882	0.000385634
AL390719.3	1.28514	0.0304153
AC087854.1	1.28449	0.00143132
EGFL6	1.28423	0.035509
ABL1	1.28326	2.51931e-29
AC096921.2	1.27928	0.0161949
LRRN3	1.27784	3.97564e-09
IFIT5	1.27749	1.66311e-30
SLC15A3	1.27669	3.98929e-10
TAPBP	1.27617	6.49114e-45
AC087284.1	1.27613	0.000141869
EIF1B	1.27566	1.50417e-36
AKR1C2	1.27553	3.03227e-14
PNRC2P1	1.27506	8.8131e-05
NDRG1	1.27401	1.92352e-31
ACVR1C	1.27362	0.000216315
G37757	1.26961	0.0082254
PPP2R2B	1.26879	0.00937402
XLOC_009944	1.26865	0.0009513
AL078590.2	1.26698	0.0298863
LCTL	1.26695	3.09769e-23
CXCL16	1.26568	1.71655e-20
CDX1	1.26478	0.0376057
ELMO1	1.2647	0.0386158
ZNF710	1.26409	9.13945e-14
DTX4	1.26146	1.35503e-09
LPXN	1.25945	1.34089e-31
TRAF2	1.25882	5.96881e-18
TGIF1	1.25782	5.41767e-57
DNAJA1P3	1.2567	0.0130507
LHX8	1.25589	0.0399904
MAOB	1.25378	3.00165e-07
CFAP58	1.25355	2.04324e-05
MTHFD2L	1.25246	1.0956e-24
TNFRSF10B	1.25241	2.54831e-52
WNT16	1.2511	0.000460433
TSC22D1	1.25065	7.48399e-36
G31717	1.25028	0.00188413
DUSP8	1.25024	0.00038696
THEMIS2	1.24959	3.99118e-07
DNAJA1	1.24688	4.49595e-71
ACE	1.2454	3.16292e-12
GNAO1	1.23731	0.000133457
XLOC_008957	1.23605	0.00494621
DLGAP1-AS2	1.23557	1.0631e-14
APOLD1	1.23366	4.00356e-30
TMEM140	1.23342	1.39751e-13
AC144831.1	1.23189	2.13694e-05
RPS2P44	1.23149	0.0433513
TLE3	1.22945	9.91462e-20
YPEL2	1.2286	8.63384e-33
BNC1	1.22832	1.18634e-17
FOXO3	1.22642	1.07957e-41
PELI1	1.22634	2.27711e-17
RARRES3	1.22516	5.41028e-08
STEAP4	1.22464	0.00404041
EDN1	1.22265	1.45725e-06
STARD13-AS	1.22098	2.11137e-12
SYNGR3	1.22073	8.69966e-06
CCDC88C	1.21947	0.00149307
AC124798.1	1.21669	0.000171638
CHST11	1.21565	8.41919e-19
ARHGAP31	1.21518	1.14377e-50
CFAP69	1.21514	1.71129e-17
PDGFRL	1.21307	6.08161e-09
AL359711.2	1.21276	0.02371
DCP1A	1.21188	2.58935e-42
XLOC_007191	1.20982	0.0375957
ARHGAP42	1.20927	1.69062e-12
STEAP1	1.20905	5.49546e-51
ANO1	1.20794	0.00798513
LINC01315	1.2073	0.0436309
IL4R	1.2066	3.50424e-31
S1PR2	1.20272	9.6826e-70
NUB1	1.20119	2.50667e-76
AL359752.1	1.20026	1.53809e-05
SLC7A7	1.19964	4.30015e-12
TRIM14	1.19858	1.50699e-16
SIRPAP1	1.19709	0.0105147
RN7SL683P	1.19703	0.0476784
FSTL3	1.19681	4.78322e-17
BCO2	1.19298	1.22851e-05
AC090197.1	1.19189	5.98007e-08
TTC39B	1.19099	7.60147e-30
PRKCH	1.19068	6.3997e-13
INHBA-AS1	1.19055	4.32909e-07
STK26	1.18962	7.01511e-19
DUSP5	1.18885	3.77019e-07
H2AFY2	1.18753	1.54458e-28
CDV3	1.18682	1.00481e-46
PLCL2	1.18548	9.25399e-10
NR3C1	1.18544	3.35768e-45
NONOP2	1.18522	0.0126149
ASAP1-IT2	1.18484	0.00222865
AK3P3	1.18462	0.0117989
TMSB15B-AS1	1.18374	0.00216048
LRCH1	1.18282	6.02977e-40
PPM1K	1.18279	1.8941e-16
AL161421.1	1.18237	0.0265462
PFKFB4	1.18207	3.11702e-14
AC087164.1	1.18037	0.0212627
RND3	1.17986	5.37518e-33
CFAP45	1.17827	0.00225665
RPL21P44	1.17755	0.00219497
OLFML2A	1.17662	3.11091e-14
GK	1.17534	4.46527e-24
GPR75	1.17506	0.00947205
IL7R	1.17441	9.65912e-34
HAND2-AS1	1.17312	0.00133665
ADTRP	1.17213	2.3421e-12
RNF152	1.17054	2.71857e-09
CPXM1	1.17018	0.0309479
FAM129A	1.16983	3.63571e-33
RHEBL1	1.16951	1.12248e-07
DOT1L	1.16933	4.53295e-17
LINC01914	1.1693	2.07752e-06
OTUD4	1.16899	4.78569e-37
C3orf52	1.16849	1.26531e-15
TAB2	1.16798	7.81982e-45
RASSF8	1.16795	3.39234e-44
XLOC_004803	1.16781	2.55627e-22
AC124045.1	1.16775	0.00118102
NPL	1.16728	3.15101e-07
ZNF341-AS1	1.16387	0.026947
PARP9	1.16366	2.20084e-15
SEC24A	1.16363	5.37273e-31
TBC1D2B	1.16336	4.60648e-34
PAG1	1.16267	3.27304e-07
PAPPA	1.1625	3.12014e-26
BACH1-IT1	1.1618	0.00619933
PNRC1	1.1611	3.59283e-20
ZEB2	1.15944	4.35483e-73
CLEC2B	1.15741	5.05666e-22
GRB14	1.15665	0.000124487
AC099522.2	1.15637	0.000610952
IKZF2	1.15534	1.78391e-06
TICAM1	1.15317	3.90317e-26
XLOC_005479	1.15309	0.0350507
LINC00370	1.15222	0.00680145
RNU6-301P	1.15106	0.0378851
BAZ1A	1.1505	3.66341e-31
SPRY2	1.14689	4.39156e-17
POMZP3	1.14598	6.88223e-10
HMSD	1.14582	1.14699e-06
AL391056.1	1.14497	2.04449e-10
ACSL4	1.1415	3.58628e-42
ANGPTL7	1.14104	0.000797847
PRICKLE2-AS3	1.13848	0.00923246
ALKAL2	1.13794	0.0333975
TRPM3	1.13718	3.95812e-08
MYOSLID	1.13546	1.11704e-18
ABTB2	1.13387	2.71113e-14
DGKH	1.13104	1.31282e-25
FAM110B	1.13099	2.34792e-47
PPAN	1.13098	0.000114721
ZP3	1.13059	1.30358e-11
AL355355.1	1.13006	0.0106147
NUP62	1.12987	5.94122e-65
AC092718.3	1.12912	0.00878362
IFNGR1	1.12783	2.30062e-80
APAF1	1.12646	1.48205e-30
BST2	1.12547	8.98434e-09
P2RX7	1.12387	6.70589e-06
XLOC_003146	1.12375	4.48871e-12
JAK3	1.12289	5.30933e-17
INSL6	1.12225	0.00558696
PSMB8-AS1	1.12143	2.39154e-11
SERPINB10	1.11725	0.0240364
MICAL3	1.11647	1.15121e-16
RNU2-28P	1.11641	0.00907393
FYN	1.11023	2.06547e-25
ENTPD7	1.10968	2.08622e-25
SNN	1.10912	2.84949e-15
SNORD112	1.10854	0.00406745
RNF31	1.10847	7.16367e-06
SERPINE3	1.10818	0.021094
USP42	1.10788	1.17333e-17
CADPS2	1.10697	3.43026e-05
NEDD1	1.10586	2.81139e-24
AC068491.3	1.10522	0.000752783
KCNN4	1.10489	1.40228e-07
NBN	1.10402	8.86592e-35
AKR1C1	1.10393	2.65979e-15
ZNF267	1.10158	1.59321e-30
AC073264.3	1.10088	0.0310943
RNF122	1.10052	8.95658e-07
ZCCHC2	1.09962	6.97763e-09
MMD	1.09797	4.96078e-14
RASGRP1	1.09775	0.000177201
ZBTB21	1.09762	1.55732e-32
HSPA1B	1.09579	2.92856e-37
FKBP5	1.09323	7.42354e-08
FNDC3B	1.0927	5.63274e-92
KCNG1	1.09163	7.79898e-09
TBC1D1	1.09157	2.33677e-43
CTDP1	1.09144	6.77332e-11
MTFP1	1.09001	2.6859e-13
UBE2L6	1.08903	3.55964e-24
ADCY4	1.08885	1.08902e-14
MIR4482-1	1.08784	0.00175866
TNFRSF14	1.08696	9.04253e-28
CCR7	1.08616	0.0176843
IPO7P2	1.08608	0.00915757
DNAJC6	1.08535	1.65649e-22
LACC1	1.08291	1.09689e-17
RUNX3	1.08283	5.75976e-21
TAF4B	1.08209	0.000730676
CCDC170	1.08208	1.57225e-08
S100A3	1.08171	9.88145e-23
IGSF3	1.08117	0.00136108
NCK2	1.08073	8.48026e-23
STARD4	1.08013	1.97478e-21
CD58	1.07973	4.39549e-32
XLOC_003077	1.07793	0.00139681
MICALL2	1.07652	1.07614e-15
CEBPB	1.07484	8.33846e-10
AL132656.4	1.07398	0.000141951
TRAFD1	1.07229	1.10405e-18
XLOC_001624	1.07197	0.0119452
FOSL1	1.0716	8.67477e-32
DDR1	1.07117	1.96737e-24
FSD1L	1.0693	4.98634e-21
INSIG2	1.06812	3.67321e-37
AC002480.2	1.0678	0.00455797
PSME2P2	1.06617	8.82473e-08
LINC01465	1.0652	5.15167e-08
JUN	1.06374	1.39137e-20
AC116347.1	1.06364	4.71171e-12
NGFR	1.06343	0.0060734
NIPAL1	1.06301	0.0217378
CCDC150	1.06098	2.69645e-05
RASA2	1.06054	2.00886e-40
LINC00323	1.05957	0.0061721
AC093801.1	1.05952	6.91243e-07
AP001062.1	1.05908	0.000331451
MIR1245A	1.05885	4.15703e-07
ATF5	1.05811	1.54949e-18
AC060766.4	1.05794	0.000581463
B3GALT2	1.05666	8.83885e-14
RASSF8-AS1	1.05649	2.07163e-35
BAK1	1.05641	3.34383e-25
MSC-AS1	1.05587	2.68457e-44
PTPN1	1.05572	1.27492e-53
BAHCC1	1.05549	7.49704e-10
FAM210A	1.05333	4.6739e-39
CIITA	1.05308	0.00643478
RAB8B	1.05269	1.24959e-29
SLC7A5	1.05195	1.86061e-16
IRF9	1.05128	5.3857e-11
DNAJB5	1.05096	1.88365e-31
SUMO4	1.05038	0.0236797
EGR3	1.05035	0.0392376
RNU4-40P	1.04974	0.0312594
ABCC1	1.04932	2.20852e-28
DIAPH2-AS1	1.04789	0.0183428
CRISPLD2	1.04787	5.11344e-21
APLF	1.04768	3.72492e-10
KCTD11	1.04699	4.66343e-22
NEFM	1.04625	8.6048e-11
KIRREL3-AS2	1.04606	0.00674459
VHL	1.04544	1.1505e-21
NCR3LG1	1.04535	4.32784e-05
NAV3	1.04383	1.05919e-29
RIMS2	1.0438	0.0469751
FOXE1	1.0438	0.0394717
LIMD2	1.04279	5.75508e-27
PHLDA2	1.04101	1.69748e-59
KCNT2	1.04027	0.00548517
ITGB3	1.03844	3.72488e-07
CACNA2D3	1.03808	0.0177517
SNORA33	1.03682	0.0181947
PTGES3P1	1.03595	1.95239e-07
GLIS3	1.03582	7.42705e-16
AL161669.2	1.03573	0.00117732
MTF1	1.03519	1.18076e-30
ANKLE2	1.03461	1.68856e-51
SPHK1	1.03429	4.30431e-24
AC063948.1	1.03245	0.0125113
METRNL	1.03202	1.76523e-15
PNRC2	1.03021	1.07634e-46
MAN1A1	1.02956	3.57051e-13
NUP58	1.02853	8.83833e-65
AC093567.1	1.0283	0.0328737
CFAP46	1.02731	1.86027e-07
RETREG1	1.0262	1.80677e-06
LEF1	1.02592	3.02168e-05
PAX8	1.02472	3.41059e-08
IL27RA	1.02465	2.6102e-15
FLT1	1.02444	6.76052e-10
FCRLA	1.02442	1.95341e-11
ELL	1.02265	1.47191e-21
AC124319.4	1.0219	0.0436636
CCL13	1.02119	9.27796e-05
AC093700.1	1.02118	2.61835e-05
PLEKHA4	1.02083	4.52893e-14
AC119674.2	1.01855	0.000237662
NMRAL2P	1.01845	1.52899e-05
WWC3	1.01824	2.58306e-29
TMEM132B	1.01802	0.000672773
DOK3	1.01672	0.00943775
LINC00641	1.01665	6.00153e-09
AL353719.1	1.01615	0.00379658
DAXX	1.01548	1.04068e-56
TNFAIP1	1.01547	7.01778e-45
CPEB4	1.01542	5.25278e-19
AKAP2	1.01495	7.68643e-11
SLFN13	1.01373	3.91447e-05
SVIL	1.01371	6.97117e-42
PLAGL2	1.01146	2.75044e-11
AC093157.2	1.01127	0.0178754
AC067945.1	1.01033	0.00536357
CSRNP2	1.01012	1.71782e-25
VEGFC	1.00955	1.01272e-12
KLF3	1.00925	2.57625e-24
SMAD7	1.00675	9.93912e-20
WNT5A	1.00595	4.61245e-43
ING1	1.00577	3.70189e-34
NDNF	1.00496	1.39183e-13
TM4SF1	1.00435	3.45694e-13
SIRPA	1.00187	9.49659e-36
PSME2	1.00168	1.06853e-35
KCNQ3	1.00088	9.49382e-05
BTN2A1	1	3.09188e-59
TBC1D9	0.999803	1.39752e-12
CCDC93	0.999646	1.61993e-60
GTPBP1	0.997956	4.23243e-16
LAT2	0.997105	0.000173684
SLITRK4	0.995131	0.0103301
NUMB	0.994385	3.91173e-50
ERAP2	0.992578	2.301e-23
AC017002.1	0.991634	9.76234e-09
YWHAQP6	0.989169	0.0130263
STARD13	0.98879	4.88563e-22
ACOX1	0.988655	8.01921e-53
BASP1	0.986758	2.26053e-34
AC002056.1	0.986662	0.00171249
BTN2A3P	0.985515	7.87072e-14
LINC02384	0.985167	0.000116689
ALCAM	0.980497	3.07821e-38
VASH1	0.978039	0.00135881
AL031775.1	0.977657	0.000716488
AC027698.1	0.977092	0.00558874
MORC3	0.977083	1.12223e-57
BTN3A2	0.975835	1.27856e-47
AC040970.1	0.975563	1.15963e-05
ATF7IP2	0.97522	2.5045e-05
ERAP1	0.973027	3.99057e-38
UBE2Z	0.972241	7.61557e-50
PLXNA2	0.971658	2.68801e-06
PSMB8	0.970947	4.22987e-26
ELK3	0.970718	2.99765e-53
TMC6	0.97046	0.031776
AL645929.1	0.969068	0.026105
MCHR1	0.96873	0.0283623
ST5	0.968179	1.33192e-23
SP100	0.967622	6.66263e-39
CREB5	0.967069	8.03914e-06
G14979	0.966501	0.0345791
LRCH4	0.966058	0.00296548
ZNF470	0.965211	4.99032e-19
SLC22A23	0.965137	4.47951e-10
MASTL	0.964735	7.87882e-16
SHC3	0.964629	0.00102698
FEM1C	0.964562	9.63237e-34
TBXAS1	0.964091	0.0010349
PITRM1-AS1	0.961171	0.0139974
SDCBPP3	0.961116	0.00264727
RNF24	0.960958	4.59385e-32
CD74	0.960852	0.000201912
YRDC	0.960032	6.52754e-18
SLC22A4	0.95858	2.64028e-30
MTRNR2L8	0.958425	0.00182529
TRIM38	0.957769	1.81482e-17
CXorf38	0.957749	1.35171e-35
ADPRHL2	0.955832	7.75135e-41
SYN1	0.955291	0.026317
XLOC_006303	0.954789	2.05607e-06
COL22A1	0.954482	0.0279133
CGAS	0.954398	9.26243e-22
MSANTD3	0.95277	7.7944e-25
ASAP1	0.951189	5.32e-57
AC004980.1	0.951034	3.80823e-07
ROBO1	0.950683	5.49561e-35
PPFIA4	0.95048	1.33403e-05
DUSP3	0.949656	2.25103e-49
HMGA2	0.94943	1.1163e-12
PTPN2	0.949034	3.46424e-41
ASPHD2	0.948128	7.2999e-06
LINC00854	0.947499	4.59152e-08
SDF2L1	0.946821	7.1209e-32
PCNX1	0.946	2.74174e-29
PALM2	0.944494	1.03961e-07
NCEH1	0.942801	7.70882e-23
CYP26B1	0.941685	0.00174894
AL513329.1	0.941674	0.0224082
AGTR1	0.941441	0.000413771
PCGF5	0.940706	1.00429e-23
OSMR	0.939833	4.58366e-33
AC004816.2	0.939282	2.67434e-05
PPFIA2	0.937652	0.0389704
AC004832.4	0.937341	0.0394717
LYG1	0.937066	0.0451158
FRK	0.936896	3.14557e-05
WDFY2	0.93655	9.91629e-23
PPP1R3C	0.936415	1.4954e-12
PRRX1	0.936239	1.31847e-18
AL137918.1	0.936161	0.0183282
RBCK1	0.935827	1.35677e-29
ODF2L	0.935475	6.45379e-19
NOTCH2	0.934962	7.01572e-45
KIF5C	0.933424	0.00219974
PRICKLE2	0.933085	6.53937e-20
MTMR7	0.933076	0.000271729
MICB	0.932665	1.04438e-31
BPGM	0.931143	4.1086e-33
SPEN	0.93099	2.89672e-16
AHR	0.93084	9.62158e-14
PHF11	0.929698	4.05806e-40
STK17B	0.92922	2.0009e-23
RPLP0P2	0.927574	0.000114939
AC004241.3	0.927227	0.00772613
ST3GAL4	0.926861	2.56285e-17
SLC30A7	0.926193	2.73722e-34
C6orf132	0.925904	1.13533e-11
FAM110A	0.925335	4.95592e-06
LINC01137	0.925207	3.87948e-18
FCER1G	0.922846	0.000307373
HIF1A-AS1	0.922408	0.000492069
AC099548.2	0.921608	0.00126226
EFHD2	0.920749	2.32781e-20
SH2B3	0.920455	5.3337e-18
RHOU	0.920384	1.29908e-06
AL589935.1	0.92022	0.0188802
BHLHE40	0.919743	7.69597e-13
PBX4	0.919052	0.00132208
PPP1R15A	0.918674	1.51583e-26
CDC42SE1	0.918175	1.81243e-25
N4BP1	0.918023	2.16189e-11
CRYM-AS1	0.917969	0.0167824
IPMK	0.917434	1.28341e-07
AC002480.1	0.917429	0.0236917
NUS1	0.916892	3.6174e-32
PLAUR	0.915556	8.87459e-39
KDM6A	0.915105	6.70626e-17
EFNA3	0.914968	9.82795e-06
AL591721.1	0.912055	0.00527617
RELA	0.911985	1.49829e-18
XRN1	0.908446	1.22324e-25
ABLIM1	0.908004	4.35864e-16
CREB3L2	0.907713	2.24702e-28
MYD88	0.907685	3.31407e-12
MT1L	0.90764	1.89013e-12
EPGN	0.907426	2.51963e-05
SMURF1	0.907288	1.89663e-19
CARD6	0.901204	3.55694e-06
PNPLA8	0.900608	4.64894e-68
FAM155A	0.90016	0.00278358
CDYL2	0.900106	4.33109e-10
TNIP2	0.899887	6.19586e-21
MPZL1	0.89926	2.31e-30
PSEN1	0.899195	2.64399e-48
B4GALT1	0.899055	5.27334e-48
AL353705.4	0.898528	0.0293872
C2	0.89825	0.000218404
RP11-640M9.1	0.897132	2.08183e-05
AL442003.1	0.895835	0.0488076
LINC02381	0.893778	4.97445e-44
JUNB	0.893489	1.10873e-09
HIVEP1	0.893045	7.24489e-10
ZNF697	0.891199	2.38802e-05
MLKL	0.890642	9.29087e-11
NLRC5	0.890205	1.25571e-11
CANT1	0.8898	5.6669e-31
AP001442.1	0.888071	0.0303959
TNC	0.887852	1.90068e-19
LYN	0.887635	4.33834e-09
HOMER1	0.886614	2.36434e-06
DUSP16	0.885772	1.65597e-10
ACSL3	0.885591	6.95883e-34
APOBEC3F	0.885556	8.37205e-18
FRMD8	0.885139	3.65263e-24
MIR29B2CHG	0.88463	0.00119106
AC084117.1	0.883927	0.0204387
CACNA1A	0.883821	9.9524e-05
AC079949.2	0.883238	0.0351903
ZBTB46	0.88321	0.000418493
TMEM158	0.883158	3.18162e-06
DAPK2	0.883136	3.40451e-15
AC068491.4	0.880687	4.59096e-06
C2orf27A	0.880653	1.02748e-14
RFX2	0.879736	1.33555e-11
STC1	0.878724	2.95954e-06
ADGRL4	0.878338	1.71124e-19
SRPK1	0.878068	5.61548e-84
TBX2	0.877504	0.00633614
NFIL3	0.87696	6.64834e-09
G36605	0.87671	0.00471771
SECISBP2L	0.87621	8.9556e-38
PARP8	0.875891	6.86439e-13
CD47	0.875795	5.82798e-45
RAB27B	0.875231	0.0429073
SLIT2	0.874968	1.68748e-24
CKAP2L	0.874496	3.12414e-09
CHIC2	0.874153	1.0928e-22
AC090971.3	0.873478	0.0149301
AK4	0.873248	3.75646e-38
RAP1GAP2	0.871519	0.0137534
ABL2	0.871507	5.0456e-21
G17127	0.871381	0.00025266
WSB1	0.871246	1.14522e-36
AC073072.1	0.870488	0.036427
GYS1	0.870374	2.67048e-16
RFFL	0.869286	1.55345e-12
ANTXR2	0.869151	7.59658e-22
BCL10	0.868455	1.74602e-30
ASB6	0.865898	4.57505e-15
ADGRL2	0.865619	5.67052e-20
EPS8L2	0.865018	3.52029e-17
VPS37C	0.863128	2.99436e-25
AC068870.2	0.86227	0.0264606
POLR3D	0.860953	4.39828e-25
TRIM56	0.860267	1.76302e-18
XLOC_000721	0.860117	0.0474661
NAV2	0.858094	3.18874e-28
SELENOI	0.857724	2.8015e-22
NHS	0.857601	2.88028e-06
WARS	0.856938	5.10942e-15
GAS7	0.856008	2.68877e-08
USP12	0.855807	4.12948e-15
PLA2G4C	0.855469	1.63333e-05
APCDD1L-DT	0.853634	2.88922e-07
RC3H1	0.853266	1.32703e-49
C2orf92	0.85272	0.0305276
AKR1B1	0.850642	4.27379e-30
ISOC1	0.850618	6.99254e-28
FTH1P12	0.850508	0.000113794
MAP3K11	0.849727	2.91479e-18
DCP2	0.849292	1.75859e-23
TBC1D10A	0.848826	5.45163e-20
TRANK1	0.848328	9.73508e-09
Z97200.1	0.844729	2.52296e-06
EBLN2	0.844167	0.00506248
ABAT	0.843639	8.865e-18
CASP3	0.843452	1.19451e-33
FAM111A	0.842347	3.11899e-27
RAB43	0.842155	0.00222667
CCNG2	0.841736	7.42183e-16
FUT11	0.841019	5.85375e-25
RGPD2	0.84093	0.0124384
HIST2H2BC	0.83871	7.06958e-06
FOXP4	0.838566	1.47205e-07
DIP2C	0.836948	5.07767e-30
LINC00839	0.835536	2.19293e-11
LINC02541	0.835241	0.00476663
LHFPL6	0.834984	1.96598e-37
CASTOR1	0.834723	0.000236016
OSGIN1	0.834616	4.26807e-07
AC010976.1	0.83414	0.0396788
AC120114.3	0.83389	0.00731206
TUBB2A	0.833129	9.46348e-35
LPAR1	0.832427	1.02582e-28
MAFG	0.832001	2.64596e-19
ITPR2	0.831353	8.83792e-19
AP000866.6	0.830771	0.0350073
HLA-L	0.830701	3.22553e-13
TRIM26	0.830474	1.37094e-12
GUCD1	0.83004	7.96973e-28
FAM219A	0.829946	3.43295e-10
FTH1P23	0.829506	2.75007e-13
PHLDA1	0.828235	6.00962e-11
NFE2L2	0.827374	3.89645e-25
MFHAS1	0.82649	9.3944e-13
PGM2L1	0.824879	2.45467e-26
ATXN7	0.823357	2.33707e-12
VAX2	0.822711	0.0302401
G7242	0.821695	0.0059147
PPP1R15B	0.821557	1.89657e-14
MIR221	0.82114	0.0109283
TET3	0.821117	0.00391703
DNAJB6	0.820727	6.59599e-35
AC090673.2	0.820245	0.0214696
AL157394.1	0.819738	2.96214e-05
PVR	0.819556	2.51499e-26
FOXP1	0.818876	5.09309e-24
FTH1P5	0.818766	1.10839e-05
SORCS2	0.818552	3.50029e-05
WDR45BP1	0.816868	0.0445794
SAMD4B	0.815809	6.0201e-24
IL1RL1	0.815783	0.000140794
PLD1	0.815524	1.29232e-11
SP140L	0.814916	6.95853e-23
OPTN	0.814726	7.35044e-67
B3GAT2	0.814195	7.05721e-05
EPG5	0.81394	2.09045e-23
ENGASE	0.813775	1.60089e-06
SLC25A30	0.813625	5.21478e-29
MEF2A	0.812597	1.85604e-21
MDGA1	0.812537	1.3554e-05
AC002454.1	0.811664	0.00302997
TEX41	0.811355	0.01696
ZMIZ1-AS1	0.809451	4.94119e-05
UBE2FP1	0.809307	0.00238773
SLC25A18	0.808232	0.00497733
RNF126	0.806094	3.03547e-17
CHDH	0.805993	0.012221
EXT1	0.805191	1.76128e-26
USP13	0.805159	1.42377e-11
SDCBP	0.804998	5.71239e-42
ZNRF1	0.804932	1.70909e-07
FCMR	0.804701	1.61625e-06
AGPAT5	0.803651	1.40054e-13
FRAT2	0.803355	0.00291372
DENND2D	0.80245	3.01911e-05
ADAM17	0.802077	1.31841e-37
FGFR1OP	0.801407	3.0675e-25
AC020910.4	0.801057	0.0120592
ELFN1	0.800947	0.000872485
WNT2	0.800916	3.44359e-07
ADORA2B	0.799962	8.40954e-05
AC007879.3	0.799508	0.01103
AL137003.1	0.799071	9.95852e-05
SLC7A1	0.79865	8.64557e-23
PRSS35	0.797987	0.0109283
C17orf49	0.797062	0.0331225
IL12A	0.79685	8.58247e-05
NOVA1	0.796848	0.0294739
NUP153	0.796837	5.63598e-20
GPR157	0.795748	0.000280805
RAB9B	0.795578	6.2881e-05
AC090607.2	0.795348	0.0126889
JMJD6	0.794079	8.63637e-21
CHRNA9	0.793623	0.0257803
TRIM16	0.793538	1.18054e-19
SLC15A4	0.792053	1.09628e-19
LUZP1	0.791368	3.72593e-44
THSD4	0.79058	2.78035e-08
AL078621.1	0.789033	0.00186313
XLOC_005681	0.788781	0.00437847
SLFN12	0.78794	9.72052e-17
TSPAN2	0.78748	2.97307e-15
SPATA5L1	0.786794	6.18128e-07
INTS6L	0.786687	9.51238e-10
BAIAP2L1	0.786563	1.65685e-09
GABPB1	0.786387	1.40581e-38
NUDCD1	0.786191	3.51424e-21
MCL1	0.785906	2.29145e-18
BACH1	0.784404	1.21526e-17
PDK1	0.784216	6.98749e-22
FTH1P11	0.783742	1.02329e-16
CLUHP3	0.783597	3.7842e-05
ARHGAP22	0.783437	1.62653e-15
DENND4A	0.783393	3.13103e-13
UTS2B	0.783053	0.0238984
PSMD6-AS2	0.782222	0.00319639
GEM	0.780541	6.60622e-09
NIPA1	0.779572	1.84354e-09
MEDAG	0.778454	5.04041e-06
ITGA2	0.778232	1.06042e-08
PNPT1	0.777636	3.07918e-07
KDM3A	0.777346	6.59127e-21
ZNF597	0.777033	0.000121566
SNCAIP	0.776626	0.00728073
CPNE8	0.775306	3.87607e-15
HCCS	0.774295	8.15408e-28
CSNK1G1	0.773616	6.91565e-20
JARID2	0.773399	2.39254e-10
HIF1A	0.772894	8.2882e-23
AC046143.1	0.772721	8.45146e-13
STX4	0.771739	1.84421e-63
ANKFY1	0.770878	1.9762e-10
AC025678.3	0.770859	0.000621563
CEMIP2	0.770661	6.79776e-23
CASP1	0.770507	6.85103e-07
TENT4A	0.769847	2.06764e-13
RHBDL2	0.769745	8.89892e-09
NOTCH2NLA	0.76956	2.35645e-34
ERFE	0.769432	0.00220259
RP6-42F4.1	0.768878	4.06876e-17
LINC00519	0.768574	0.0149511
MED14OS	0.768403	0.0124759
FAS	0.767989	3.72881e-22
EIF2AK2	0.767632	1.65722e-13
TSKU	0.767074	8.14497e-10
RBBP6	0.76538	4.25484e-12
ANKRD12	0.765217	4.21625e-26
TPBG	0.76519	2.09024e-12
NECTIN3	0.76481	4.42433e-12
PPP4R2	0.76395	2.30054e-13
SNX22	0.763407	0.0408367
SENCR	0.763214	0.00015244
SLC2A5	0.763057	0.0136243
AP001000.1	0.762627	3.27231e-16
Z95331.1	0.760994	0.010943
AL121603.2	0.760915	0.0204302
FAM208B	0.760747	2.72478e-26
TMEM229B	0.759561	0.036068
FTH1P2	0.759048	3.29924e-31
FBRS	0.758489	2.16966e-09
AGO2	0.757513	8.54938e-20
ADGRA3	0.756769	1.41666e-07
IRGQ	0.756305	2.39696e-21
TGM2	0.755321	4.26895e-14
MAP2K3	0.755204	3.39561e-18
PTPRJ	0.754038	1.71464e-07
AKIRIN1	0.753239	9.32384e-17
SIRPB1	0.752803	0.0307252
STX12	0.752747	3.68395e-41
SNIP1	0.752371	1.73308e-13
PER1	0.752154	0.000952012
PTPN12	0.751783	9.25559e-25
PSMA6P1	0.751499	7.58295e-05
RPL10P12	0.750958	0.0129036
HERC1	0.750936	1.16545e-20
ZC3H11A	0.750049	0.0333543
AL356417.2	0.749723	0.000259166
NEFL	0.749135	0.00501082
IKBKB	0.748572	7.9656e-26
HS3ST3A1	0.74816	3.43989e-08
CPED1	0.748135	1.22323e-19
ERO1B	0.747291	1.24797e-13
CELF1	0.747194	3.70288e-21
AMZ1	0.746927	9.71701e-08
B3GNT2	0.746921	1.87504e-09
TBC1D16	0.746871	1.37493e-12
AC008147.2	0.746095	0.0312043
CMYA5	0.745644	0.00180581
ZBED6	0.745566	0.048132
UGP2	0.743231	6.4132e-29
NNMT	0.74319	1.89423e-20
MXD1	0.74248	4.13665e-13
MAP1S	0.742077	7.11129e-06
TUBB2B	0.741824	2.92114e-21
MIRLET7A2	0.74141	0.00743898
RGS20	0.740509	1.59236e-08
RNF149	0.739838	4.1388e-14
GRPEL1	0.739477	1.45733e-28
AMIGO2	0.739449	8.34722e-16
SMAD1	0.738919	8.62186e-13
AC108463.3	0.738146	0.0274826
SGPL1	0.738121	2.77874e-27
UAP1	0.737403	1.36928e-22
AK4P1	0.737352	7.60099e-05
TRIM22	0.737342	1.47465e-11
PDK3	0.736306	9.72076e-10
AL117335.1	0.735937	0.0325066
RBM24	0.734718	1.97312e-09
AC090673.1	0.734316	7.31467e-06
ELF4	0.733296	1.83945e-12
SNRPA1	0.732164	7.42213e-24
C15orf39	0.731627	2.85586e-06
CYTH1	0.729329	4.07345e-14
AC063952.1	0.728827	1.96608e-05
BAZ2A	0.728057	2.10511e-15
MAPK7	0.727974	1.37392e-06
KDM2A	0.725942	5.462e-27
AC159540.1	0.725706	0.00400808
LSS	0.725603	1.33598e-14
DDX21	0.725497	4.08326e-21
SLC16A1	0.724333	9.61417e-35
GTF2B	0.723015	1.12679e-09
NIN	0.722984	2.64635e-13
SCAND2P	0.721738	0.00487633
TMEM165	0.721203	2.14051e-28
ALG2	0.720741	1.41681e-44
FTH1	0.720431	4.55581e-51
ARL5B	0.719166	4.83816e-07
FTH1P16	0.71869	1.02054e-12
RFX5	0.718509	2.99975e-11
AC017002.3	0.718423	0.000806186
AFAP1	0.717857	3.12769e-19
AC060766.7	0.717793	0.00416242
AC132812.1	0.717371	0.00914417
MIS12	0.71704	1.43694e-27
DNAJC3	0.71656	1.9899e-29
AKT3	0.716323	1.58293e-12
KLHL15	0.715591	7.97649e-07
RBMXL1	0.714981	3.0665e-17
IFNAR1	0.714562	6.46341e-33
GALNT4	0.713809	0.00324522
PMEPA1	0.713202	2.89238e-11
FAM71F2	0.713175	0.0193847
FTH1P8	0.712494	1.4512e-22
FTH1P7	0.712395	1.72585e-32
TYK2	0.712117	2.71256e-15
GMPR	0.70895	0.00105912
SCUBE2	0.7088	0.0129858
EML4	0.708639	1.92151e-20
NUS1P1	0.708286	0.0126195
PCDH9	0.708196	0.000416204
UBALD2	0.707726	0.00157762
NUP188	0.707585	3.49804e-08
VEGFA	0.706895	2.07655e-06
FHOD3	0.706524	3.49955e-11
DYRK3	0.705601	3.81847e-07
CASP10	0.704345	0.00246148
JAK1	0.703877	1.21131e-14
TEKT4P2	0.703741	3.30127e-40
ETV3	0.70308	9.8797e-21
AZIN2	0.702697	8.98715e-09
EAF1	0.70268	2.71926e-18
RPS6KC1	0.702291	2.10061e-23
ADAR	0.702078	1.40778e-22
AQP3	0.701869	0.0490109
ATG4D	0.701817	0.000432539
ZNF618	0.700126	3.32861e-09
AK3	0.700084	6.03441e-22
PRKCD	0.699569	9.38144e-08
AL137003.2	0.698735	0.0420756
MMP25-AS1	0.698687	0.00023309
ARMT1	0.698213	1.05316e-30
MUC12	0.696931	0.00249058
FTH1P15	0.696739	0.00341768
TGFB2-AS1	0.696566	0.00425757
CPEB3	0.695118	0.00056584
PPP1R18	0.695111	1.79015e-24
FICD	0.695107	5.686e-26
EPHB1	0.694472	3.58822e-07
C17orf67	0.694468	0.00233978
NECTIN2	0.694404	3.04558e-12
LDLRAD3	0.693124	5.23428e-09
HIST4H4	0.692499	0.043299
[truncated: 2,401 more rows]

## Sheet: IFNA L
Gene	log2FoldChange	padj
CXCL10	14.7376	2.38239e-106
CXCL11	14.2741	1.81316e-76
RSAD2	14.094	6.24078e-144
CXCL9	13.0791	1.36993e-56
OASL	12.5461	2.21302e-106
GPR84	12.2811	6.00195e-43
CMPK2	11.8253	1.22851e-59
CCL8	11.396	7.05454e-44
CD38	11.3437	7.21527e-49
SSTR2	10.5356	1.86467e-75
CCL5	10.379	1.07906e-90
IFIT2	10.3015	7.50402e-75
GJA4	10.1056	1.97606e-49
OAS1	10.0614	7.84583e-153
GBP6	9.99879	4.50931e-40
LGALS17A	9.87364	2.29992e-82
ACOD1	9.5022	3.29049e-38
IDO1	9.49364	1.69359e-102
LCP2	9.46129	9.83076e-73
TNFSF10	9.43113	5.81712e-159
GBP1P1	9.25515	9.31117e-218
MRGPRX3	9.23149	8.80992e-23
HRASLS2	9.16716	1.24622e-77
NOD2	9.16601	1.57963e-38
MX1	9.15529	0
C3AR1	9.1347	3.96786e-57
LINC01539	8.98133	2.20532e-28
TNF	8.92643	2.60325e-23
AC011997.1	8.91367	1.81053e-56
CX3CL1	8.84276	1.12938e-44
GBP4	8.76146	9.4703e-115
AIM2	8.52649	1.81764e-37
TNFSF13B	8.49857	0
CXCL8	8.49837	1.14898e-36
CXCL2	8.49267	4.14355e-36
IFIT3	8.4865	1.69167e-55
GCH1	8.43631	2.90819e-92
PLA1A	8.37929	6.35361e-35
CCL1	8.36407	5.46426e-33
GBP7	8.29368	7.13923e-66
CCL20	8.28093	1.0507e-23
IFIT1	8.24825	6.69213e-55
FAM107A	8.20506	3.14511e-37
RORB	8.18365	1.32973e-37
HERC5	8.17526	4.57886e-100
OR2I1P	8.11403	2.13171e-28
IL4I1	8.08014	3.43849e-126
OR52K3P	8.07089	3.84862e-41
PIK3AP1	8.06253	1.98182e-62
TOMM20P2	8.05432	7.33562e-42
G24578	8.02269	2.20717e-29
EXOC3L1	7.96981	1.05275e-88
CD69	7.96173	3.61798e-11
ELOVL7	7.91633	2.84175e-23
AC004551.1	7.91082	1.74014e-40
XLOC_001195	7.79373	8.8127e-37
IFI44L	7.78561	2.04492e-301
LMO2	7.76194	7.51834e-40
IFIH1	7.71916	3.43459e-181
GSDMC	7.67995	9.27555e-32
CSF3	7.675	6.23831e-18
AP001610.1	7.58759	6.82096e-44
GBP5	7.58319	2.10358e-195
BTC	7.57878	1.14009e-33
IL1RN	7.55876	3.1708e-25
CHI3L2	7.52869	4.98415e-26
GRIP2	7.51537	3.13679e-48
PCDH17	7.4954	3.38354e-42
BATF2	7.49192	3.76646e-135
KPNA7	7.43925	1.78714e-33
CXCL1	7.32794	1.32352e-62
BCL2A1	7.32705	8.69138e-21
AL356414.1	7.28753	1.03149e-31
AC083837.1	7.21792	3.06468e-33
AC007991.2	7.18782	7.53536e-20
LINC01055	7.1184	4.2703e-06
IL1B	7.08495	8.67774e-18
ZMYND15	7.07132	2.6399e-30
TRIM31	7.03988	1.48608e-34
CXCL3	7.03705	2.69326e-35
TNFAIP6	7.0348	1.41421e-62
HSH2D	7.01495	4.21452e-20
XIRP1	6.99987	5.48523e-22
USP18	6.98589	0
IFIT1B	6.93806	4.48162e-23
SLAMF8	6.87829	6.22915e-38
DDX58	6.81651	0
BATF3	6.79339	2.38051e-74
VCAM1	6.79194	1.30794e-52
SLFN12L	6.7903	2.15412e-36
AC015911.7	6.74895	1.47296e-25
CR1L	6.74645	3.24264e-29
EXOC1L	6.74018	1.21944e-12
IL18BP	6.70631	2.18173e-88
MX2	6.69939	0
AC015911.3	6.68726	2.90499e-21
ISG20	6.65405	9.37319e-219
AP000808.1	6.62964	4.44423e-20
HAVCR2	6.58942	1.86162e-22
IFI30	6.58708	3.03271e-29
AL591468.1	6.57153	7.20522e-18
CEACAM1	6.54735	5.53824e-35
HERC6	6.52983	2.7929e-240
KLHL38	6.44522	1.37668e-12
USP30-AS1	6.43982	7.12027e-85
APOL4	6.42073	2.79639e-27
SAA2	6.40671	3.08839e-63
MMP13	6.38901	4.0806e-18
TLR2	6.3509	4.3085e-29
ETV7	6.34393	4.75749e-168
EPSTI1	6.34273	1.59701e-257
CLCA3P	6.2685	1.21945e-22
TNFRSF9	6.25452	2.95077e-17
LIPG	6.24946	7.36519e-20
GBP1	6.24538	0
RTP4	6.24016	1.27449e-105
AC129507.1	6.23347	1.64918e-23
FYB1	6.22329	9.56779e-34
BOLL	6.204	2.60066e-16
AL121892.1	6.14822	1.36297e-24
CCL7	6.14503	7.93579e-101
AC104837.2	6.13708	9.65146e-21
LINC01623	6.13019	4.33685e-13
SLC26A4-AS1	6.12853	4.40787e-27
TRAF1	6.12385	2.79634e-43
KDR	6.12004	2.17338e-19
HLA-DOB	6.10417	3.21266e-20
NEURL3	6.05241	1.40719e-13
MIR3142HG	6.04062	1.29885e-07
LST1	6.03339	8.13717e-19
KRT18P22	6.01714	4.73055e-09
ELF3	6.00962	1.48265e-11
CCL11	5.97457	5.88704e-36
DNER	5.9677	2.09634e-14
C6orf141	5.96201	0.000172839
TRPA1	5.95439	9.64965e-39
AC083837.2	5.93611	6.20917e-58
TNFRSF8	5.93108	1.93584e-09
TNFAIP3	5.93081	9.46159e-46
ICAM1	5.90969	2.61323e-65
ATF3	5.89536	3.32553e-38
EPHA7	5.88789	2.28961e-10
PRRG4	5.88637	8.56637e-18
BEST3	5.88473	4.47508e-12
CXCL5	5.86835	4.64058e-17
PAX5	5.86679	5.73704e-22
FOXF1	5.86598	8.78252e-09
CCL2	5.86404	5.40585e-68
LINC01905	5.86256	2.68764e-15
KIF5C	5.83612	4.94532e-87
ANKRD45	5.83529	3.57471e-13
OAS2	5.83369	0
LINC01887	5.81941	1.49676e-06
CSAG1	5.81372	2.13469e-08
ISG15	5.80979	0
AC024475.3	5.80346	4.32201e-14
SOCS1	5.7864	3.02498e-56
CTSS	5.78194	4.18971e-147
CCDC194	5.77997	1.1283e-13
LGALS9	5.76245	3.78639e-239
RXRG	5.75901	6.4013e-09
RN7SL315P	5.74601	3.67571e-12
AL445490.1	5.72918	4.67257e-15
AC008808.2	5.7256	4.59684e-09
MEP1B	5.72491	7.21749e-10
AL356234.3	5.70043	2.50501e-15
ACTN2	5.6696	3.13132e-10
XLOC_000556	5.64667	5.77731e-11
GPR37L1	5.62117	1.44122e-16
RN7SL124P	5.59622	6.01501e-16
SERPINB9P1	5.59032	1.65682e-29
G32068	5.58126	4.8821e-12
OAS3	5.57146	0
USP41	5.56722	4.50499e-41
LINC00364	5.54364	2.24269e-06
CFB	5.5421	2.99924e-130
G30965	5.53566	1.54725e-05
AL136987.1	5.5245	2.16393e-08
LINC02574	5.52289	3.82063e-22
IRF7	5.521	5.47217e-167
EBI3	5.49601	5.26555e-16
AC079089.1	5.48862	2.70089e-10
ARL9	5.4764	4.94038e-56
AC017076.1	5.45718	4.49336e-12
DHX58	5.44764	0
IL22RA1	5.44625	6.92759e-23
RNA5SP39	5.44421	8.86018e-11
AL078604.2	5.43113	1.72743e-14
GIMAP2	5.42109	7.101e-22
AC011511.5	5.41874	5.79729e-15
AC069528.2	5.41854	1.00206e-14
IFNLR1	5.41307	5.31818e-12
AC116667.2	5.40959	3.86526e-15
SLCO5A1	5.39921	3.4195e-31
BIRC3	5.39798	1.16794e-51
TTLL6	5.39454	1.59263e-17
SECTM1	5.39386	1.7113e-33
AIPL1	5.38724	9.27014e-09
AC007991.4	5.38311	1.67722e-12
AC083949.1	5.38071	7.99365e-13
C15orf48	5.37204	1.79697e-67
AC245014.3	5.37108	1.16779e-15
XLOC_005900	5.36265	2.13259e-43
BCL2L14	5.3606	6.65767e-18
KMO	5.34896	7.10399e-12
KRT43P	5.33951	3.48058e-06
IFI44	5.33604	0
MEOX1	5.33305	2.86843e-17
TRIM36	5.32386	1.75626e-15
CSF2	5.31532	7.83497e-13
TNFAIP2	5.30837	3.86302e-101
U62317.1	5.30778	1.1836e-12
ZBP1	5.29659	4.35656e-09
AC022816.1	5.28748	5.01058e-10
SH2D1B	5.28701	3.86353e-05
TDRD7	5.26365	1.44702e-208
CD274	5.25073	8.81635e-47
CXCL6	5.24984	1.37814e-20
GUCY1A1	5.24802	1.09844e-34
AC099063.4	5.24466	1.4751e-20
KYNU	5.24313	2.37703e-17
AC104083.1	5.2412	2.67889e-08
ITK	5.24009	6.71679e-19
AL592429.1	5.23305	4.07264e-12
RCSD1	5.22172	2.38902e-14
SEPT4-AS1	5.21438	1.6138e-14
MYB	5.19619	9.46325e-09
G34931	5.19553	9.20225e-20
G34929	5.17116	1.92093e-16
LINC02392	5.15124	1.06472e-06
TLR3	5.12283	1.70217e-124
GCNT2	5.09764	0.00022202
TMEM139	5.07497	4.9807e-09
PKN2-AS1	5.06491	2.21736e-19
CPHL1P	5.05287	5.57967e-08
AL590648.3	5.04633	1.28095e-09
APOL3	5.03172	3.37582e-181
LINC00996	5.02175	0.000486693
THEMIS2	5.02135	3.04264e-242
AC022509.1	5.0076	3.36693e-06
IL12RB1	4.9539	8.76822e-11
SMTNL1	4.9456	2.12864e-10
SOD2	4.94428	5.88673e-98
AC099489.1	4.91469	2.1867e-19
HELZ2	4.91201	2.07738e-96
FAM177B	4.90917	1.94712e-87
CCNA1	4.90364	0.000319681
NBPF21P	4.89123	7.47163e-08
TCIM	4.88102	1.56572e-35
MZB1	4.87767	1.11888e-06
CALHM6	4.82547	4.2887e-88
AC007919.1	4.81475	3.3874e-10
HEATR9	4.79763	1.3809e-05
Z84488.1	4.78854	6.96022e-08
XLOC_006144	4.78198	1.61931e-16
XXYLT1-AS2	4.77708	4.44177e-20
RASGEF1B	4.76366	1.36427e-16
CCL4	4.75762	4.15672e-18
EXOC3L4	4.74535	1.39475e-11
LINC00943	4.74073	1.00265e-08
STX11	4.71484	1.06749e-25
AL355102.4	4.70653	3.06865e-13
SAMD9L	4.70631	0
IRF1	4.7039	5.0258e-127
LIF	4.70116	9.10473e-14
AC009950.1	4.70051	1.65072e-36
GMPR	4.69581	1.33012e-162
AP000640.2	4.68792	1.40448e-06
TSPAN33	4.67213	3.7926e-14
APOL2	4.66178	9.76922e-296
CIITA	4.65715	3.68497e-35
IL15RA	4.64834	7.02588e-182
NLRP3	4.64207	2.54304e-11
IFI6	4.63361	0
DDX60L	4.62869	0
AC021237.1	4.61629	4.74526e-10
P2RY1	4.61598	4.13429e-10
PARP14	4.59405	9.18737e-238
NGF-AS1	4.59386	3.73155e-26
LGI2	4.59381	1.44748e-07
CYP2J2	4.58876	7.33657e-18
AC012020.2	4.58832	5.64708e-11
DLL1	4.58808	1.61335e-62
AC097059.2	4.57549	3.61957e-30
MTCO2P11	4.57395	1.07256e-08
CCL13	4.57044	7.56239e-21
AL353746.1	4.57002	8.05317e-11
CCL3	4.56501	1.26195e-05
RASSF5	4.56067	7.36992e-19
Z84484.1	4.55976	5.22482e-15
C5orf56	4.55533	9.6761e-83
NCOA7	4.55504	1.66362e-115
SNX10	4.54266	3.09666e-10
CCL3L1	4.53374	0.000130039
AC005549.3	4.53345	1.47471e-13
AL592546.1	4.53126	1.21981e-13
LRP2	4.51412	0.0010704
RBM47	4.49403	1.98677e-29
XLOC_003514	4.49327	2.3339e-05
AC024587.2	4.48584	4.2025e-08
G0S2	4.47155	3.40645e-15
TYMP	4.46827	1.35314e-100
AC003958.2	4.46091	8.29347e-06
TRAPPC3L	4.45609	2.00711e-27
G6224	4.4523	1.01546e-06
IL17C	4.44775	0.0151461
AL133523.1	4.42885	1.8599e-16
ANGPTL1	4.425	3.48265e-56
APOL1	4.41443	1.92863e-118
PLSCR1	4.40782	6.38173e-228
AL590438.1	4.40685	1.33104e-05
PRAL	4.39571	3.3193e-12
IFNB1	4.38781	0.000196691
AC116366.1	4.38274	6.79467e-20
IRF8	4.38117	0.00011606
APOBEC3G	4.37207	0
AC004988.1	4.36781	3.83654e-13
CLEC7A	4.36763	4.33981e-07
LINC02539	4.35414	0.0271635
ADORA2A	4.34475	0.000509315
PCDHAC2	4.33354	2.0618e-07
LINC02068	4.33202	3.95795e-09
DDX60	4.32875	5.41037e-223
AC005304.2	4.32795	0.000109093
PLSCR2	4.3191	0.000579081
XLOC_000133	4.30396	6.46773e-14
CD7	4.30293	3.95835e-22
BST2	4.29619	3.62916e-109
AC022509.2	4.28792	5.58368e-11
FAM124A	4.28757	1.31215e-17
SCNN1A	4.28293	8.51978e-15
BATF	4.24121	1.94715e-07
RHOH	4.23967	3.73236e-10
UBD	4.22677	0.0422741
XLOC_012442	4.22491	1.70399e-08
XAF1	4.22325	0
NR4A3	4.21976	2.98486e-24
AL357060.1	4.21849	1.08316e-13
CLDN23	4.21591	1.06334e-24
CD74	4.21349	7.0577e-27
WARS	4.20194	1.08957e-195
XLOC_003146	4.18895	4.18707e-85
GBP2	4.18121	3.24828e-177
LGI4	4.17513	2.2064e-16
CFAP58-DT	4.17231	4.47032e-12
DNAAF1	4.17008	5.41435e-07
AC099343.2	4.16805	1.1234e-07
SPATA20P1	4.16238	5.43218e-28
CFHR5	4.16194	0.00285483
NRIR	4.14641	0.000563045
LINC01169	4.14422	0.000175827
G12797	4.14227	0.000142574
TNFSF14	4.13059	0.00172853
RN7SL834P	4.13013	2.92499e-10
ANXA10	4.12382	6.73359e-07
AC018644.1	4.11181	4.30673e-18
TAP1	4.10381	3.01224e-113
UBL4B	4.10231	2.57804e-13
HSD11B1	4.09934	7.98791e-08
AC083973.1	4.09096	5.61126e-07
AC007728.2	4.09067	7.36814e-17
KIAA1671	4.08508	9.18336e-15
FBXO39	4.07994	2.79457e-07
EFNA1	4.07333	5.3085e-07
RARRES3	4.0705	2.33103e-140
TNFSF15	4.06843	1.24761e-05
AC073862.4	4.06577	7.44273e-06
LAMP3	4.06573	1.35113e-07
HCK	4.06303	1.9205e-08
AC012020.1	4.0604	5.33858e-09
TMEM140	4.0579	6.99103e-116
GBP3	4.05753	1.05756e-152
FDPSP3	4.05331	0.0308493
CD70	4.05241	1.25146e-19
XLOC_012049	4.0444	6.84708e-06
CHRNA1	4.04209	3.47923e-13
TNK2-AS1	4.03601	7.49837e-07
IL6	4.02822	9.16611e-61
GVINP1	4.02664	8.65711e-10
ZC3H12A	4.02547	5.82913e-29
MTCO3P11	4.01535	1.6247e-06
SPTBN5	4.00658	1.60752e-10
AP001434.1	4.00255	4.01475e-16
BDKRB1	3.98461	1.69436e-43
LAP3	3.97899	7.29152e-274
CYP7B1	3.97798	2.47873e-66
AC105749.1	3.97416	4.63237e-07
AC025580.2	3.96559	2.02472e-14
PARP12	3.96473	1.43008e-130
SAMD9	3.96464	0
TP63	3.96245	8.44781e-12
KCNT2	3.9595	7.62168e-13
PTGS2	3.95843	2.67815e-10
ALMS1P1	3.9527	0.000450663
SP110	3.94543	0
AL357054.4	3.94221	3.36318e-39
MIR155HG	3.93799	5.36926e-42
SLC2A5	3.93439	2.13083e-14
ACSM5	3.93292	1.84768e-11
AL590783.1	3.91917	2.06989e-05
AC124319.4	3.90614	2.55812e-19
CYP27B1	3.89621	1.83441e-12
AL355304.1	3.89504	8.5346e-15
SAA1	3.8871	2.50885e-37
TMEM171	3.88646	6.38245e-60
ADAMTS3	3.87745	1.23501e-12
RIMBP2	3.87589	0.018366
XLOC_014147	3.87135	3.83175e-05
AP005264.5	3.86239	0.00189823
AGBL2	3.86022	7.56958e-17
CD34	3.85555	2.33416e-57
CASP1	3.8511	8.18288e-62
CLDN1	3.84082	2.45503e-19
RGS16	3.8392	1.66218e-25
SLC26A4	3.83645	7.98946e-14
DDO	3.83433	1.15708e-13
AL024508.1	3.79387	1.61411e-05
SLITRK2	3.79203	3.92091e-09
ADGB	3.79172	2.88007e-05
SAMHD1	3.79084	1.02604e-226
SP140	3.78829	7.54283e-09
GPBAR1	3.78054	2.0792e-08
RAB20	3.77328	5.97896e-39
KIAA0040	3.77251	1.05312e-87
PTX3	3.77178	2.04277e-24
DCLK3	3.76033	3.29536e-05
AL157871.2	3.75447	0.000227625
PLEKHS1	3.74806	8.22966e-05
AC110285.7	3.7403	0.000404962
AC064801.2	3.73373	0.000439379
XLOC_000340	3.72899	1.72174e-15
NKX3-1	3.72205	1.85018e-39
AC048337.1	3.72183	2.2065e-05
UBE2E1-AS1	3.71403	0.000102386
ARHGAP27	3.71382	4.00803e-17
TMEM229B	3.70854	2.53517e-22
HAS3	3.70619	8.48568e-11
SEMA4D	3.70515	1.68909e-22
TNFSF18	3.70056	8.00795e-13
AC093063.1	3.69006	0.046553
AC068722.2	3.68624	0.0249658
IBSP	3.67882	1.37413e-06
TRIM25	3.67396	1.32954e-202
CLEC1A	3.66912	2.38117e-13
AL035681.1	3.66682	7.1097e-23
PI3	3.662	0.000282498
KU-MEL-3	3.65674	1.6986e-07
AP000924.1	3.64976	0.0175834
SLC25A28	3.64389	1.68495e-256
AL645939.3	3.64031	0.000164467
AL050327.1	3.62918	4.23287e-07
IFI35	3.62266	4.47394e-250
RET	3.62129	1.01863e-15
LINC02328	3.61845	2.73574e-06
GSTA8P	3.61721	8.55508e-06
PDZK1IP1	3.61059	9.72303e-24
AL021707.6	3.60868	1.40772e-28
GALNT3	3.60574	4.41701e-18
LINC00525	3.60427	3.70594e-09
SIDT1	3.59346	1.38448e-07
APOL6	3.59072	2.63034e-115
HES4	3.58696	3.08758e-10
ASPHD2	3.58447	5.86218e-89
XLOC_014038	3.58347	1.18474e-21
HOXD11	3.57645	2.21319e-06
TRIM14	3.55389	2.08752e-91
DRC1	3.55281	1.97292e-05
AP001065.1	3.55026	7.25138e-07
JAK2	3.54957	2.79231e-116
C17orf47	3.54877	0.0013478
MTCO1P11	3.54766	0.00178113
PSMB9	3.54352	7.51919e-99
MMP25	3.53346	1.70714e-08
SLC9C1	3.5295	0.00177896
MLKL	3.52936	1.01248e-243
AC061992.1	3.52835	2.61766e-07
LAG3	3.52648	4.19221e-11
ANO7L1	3.51994	2.20292e-86
RAB27B	3.51512	3.17154e-09
MMP8	3.51152	1.9873e-05
TXLNB	3.51071	3.92295e-10
TUBA8	3.50282	0.0334427
PNPT1	3.49782	0
DPYS	3.49348	7.40018e-08
NMI	3.49249	1.59456e-142
VWA3B	3.48844	0.00061567
IL1RL1	3.48241	6.05681e-29
ANXA2R	3.47912	1.56089e-137
C3orf67-AS1	3.47187	0.0307508
CARD16	3.46232	8.62137e-72
LRRTM2	3.46095	3.50803e-35
SLC12A1	3.4585	3.22172e-05
AC084200.1	3.45795	3.33297e-05
C20orf141	3.45507	6.38019e-09
HMGN2P46	3.45435	6.03329e-14
FUNDC2P4	3.45215	0.00396569
C19orf66	3.4494	7.19404e-238
XLOC_004803	3.44876	2.21475e-245
SERPINB4	3.44842	0.000128318
ARHGAP15	3.42928	0.000106772
SLC39A2	3.42676	4.88054e-05
PMAIP1	3.42051	2.19024e-63
PARP9	3.41911	9.75461e-75
EPGN	3.41611	4.04516e-07
AC074050.4	3.41089	0.0334427
AL021707.7	3.40205	1.47161e-10
AL645608.1	3.3923	1.69571e-05
IL32	3.38748	3.83465e-72
SOX5	3.37737	2.05595e-05
RPS29P14	3.37327	0.000100265
LINC02470	3.36854	2.09874e-10
AC039056.2	3.36603	9.4244e-05
ART3	3.36269	4.1729e-05
AC068205.1	3.36224	3.782e-06
CLIC5	3.36014	4.36788e-06
AC026461.3	3.35243	4.87934e-05
CALB1	3.35024	0.00926474
LINC01914	3.3501	6.02804e-50
TESK2	3.341	1.83391e-25
FPR2	3.33045	0.000647617
KCNN3	3.32375	0.0018417
CXCL16	3.32246	4.34538e-133
RPS20P22	3.31943	2.83987e-07
FRMD7	3.31832	0.0320829
AL590369.1	3.31741	0.00230463
TRIM21	3.30736	3.88374e-202
C1orf147	3.30398	1.07351e-08
AL137186.1	3.30312	0.00307907
TEX14	3.30069	1.98575e-10
MSC	3.28354	8.96723e-48
AL645929.2	3.2796	2.66629e-07
HLA-F	3.27508	1.63924e-126
RND1	3.26437	0.000148024
DTX3L	3.26143	8.29489e-103
NFKBIA	3.25823	3.67099e-85
RGS20	3.2535	5.83263e-46
AC008957.3	3.25166	9.03632e-06
XLOC_013547	3.25029	2.9841e-16
C2orf66	3.24514	1.757e-06
FLVCR2	3.2451	2.65469e-06
AC116345.3	3.24444	0.0209532
RNF213	3.24313	4.79965e-265
PLEKHA4	3.24183	2.97268e-176
PCLO	3.23532	3.33224e-06
SLC37A1	3.22803	2.26186e-18
MYD88	3.2275	2.13063e-127
AC131649.2	3.22639	0.00180152
NFKBIE	3.2263	7.7861e-26
PNPT1P1	3.21689	0.000374729
AC107067.1	3.21616	0.000100621
LRRIQ4	3.21387	0.00216064
AC092168.2	3.21327	0.000328893
XLOC_005737	3.2116	0.000845691
AL603832.1	3.2073	2.86591e-17
LINC00944	3.20226	8.39577e-11
AC243571.2	3.19893	1.31307e-08
IRF2	3.19662	6.97792e-251
CCDC184	3.19639	7.46651e-23
AC104389.4	3.1934	7.15984e-09
TAP2	3.18967	4.37572e-184
KCNA3	3.1839	0.0116919
PPP1R2P1	3.18014	5.11069e-06
LINC01686	3.17621	1.45523e-08
TRAFD1	3.17418	1.45142e-245
USP43	3.16922	6.53931e-11
PTGES	3.16627	3.04367e-26
TRGV7	3.16619	0.000114524
CFAP206	3.1626	4.2752e-06
AC040162.1	3.1579	6.41037e-52
ABCB1	3.15725	3.01943e-06
XLOC_000283	3.15614	2.71242e-10
SUSD4	3.15581	4.21483e-11
HNF1B	3.14811	4.81357e-05
PANX1	3.14661	5.70343e-137
AC009704.2	3.14661	7.46453e-05
XLOC_010077	3.13999	0.000290963
AC015912.3	3.13628	4.48708e-30
AC078880.5	3.13419	6.55132e-05
KLK10	3.13301	0.018951
OGFR-AS1	3.13256	7.30633e-07
PDSS1P1	3.12338	0.000144276
PPM1K	3.12034	6.36221e-119
EREG	3.11558	0.00883545
AL354732.1	3.11051	3.32768e-13
SLC16A12	3.10868	0.0181857
ZNFX1	3.10803	5.09307e-215
MTND1P11	3.10772	0.000532336
AL009031.1	3.10043	0.0121117
SLC12A7	3.09966	2.53564e-36
AC079610.2	3.09652	1.80069e-07
XLOC_004879	3.09592	0.000135615
TMEM52B	3.09558	2.28947e-05
RNF19B	3.09105	2.05559e-50
AC135279.3	3.08729	1.23596e-05
GAREM1	3.07941	4.48494e-24
LINC01915	3.07281	0.00309028
G30130	3.07237	0.00671234
SLFN5	3.07212	1.04836e-74
MAK	3.07007	9.65593e-15
AC008957.2	3.0648	0.00118513
CD83	3.06206	3.3145e-29
LINC02362	3.05717	0.000153937
CACNA1A	3.05407	4.2636e-31
G17127	3.0504	5.66198e-77
AC044781.1	3.04585	0.00103877
PIK3R3	3.04545	7.46651e-22
AP003119.2	3.04406	3.97945e-08
IGHEP2	3.04303	9.31267e-17
EDARADD	3.04062	6.57615e-16
AL353751.1	3.04005	0.00094701
DENND3	3.03298	1.66898e-71
TNFRSF4	3.02866	0.000408056
AC092106.1	3.02668	0.000799318
PDZD2	3.02592	2.44615e-14
SERPINB2	3.02246	1.20223e-29
SLC15A3	3.01963	5.58159e-45
AL078590.2	3.01724	1.7837e-05
RIPOR3	3.01593	4.88063e-15
G29271	3.01411	0.00585151
AC126178.1	3.00846	0.00526803
AL645939.5	3.00789	1.79648e-28
HPGD	3.00249	0.00964002
AC016738.2	3.00217	0.0485456
OTOF	3.00137	0.00704769
APOBEC3F	3.00041	1.94701e-125
SEMA5B	2.99914	0.000149467
AC026124.2	2.99656	0.0169761
TNFAIP8	2.99562	2.49048e-40
ZEB2-AS1	2.99439	3.65038e-05
DGKG	2.97742	2.15497e-07
CASP10	2.97733	7.36665e-79
LINC01127	2.97658	0.0378877
MCOLN2	2.9649	2.46367e-05
AC090617.4	2.96336	1.61549e-10
SERPINB9	2.96162	7.90451e-98
SLC18B1	2.95883	4.33886e-110
HLA-V	2.95491	3.76767e-06
TTC4P1	2.95049	0.00036523
CFH	2.94928	3.65249e-34
LINC02156	2.94599	0.00948261
XLOC_004201	2.9452	0.0267281
XLOC_006263	2.94121	7.47489e-19
PTGER2	2.93772	1.43776e-06
PLEKHG4B	2.93064	1.07426e-06
AC022034.1	2.93011	2.17501e-25
G36296	2.92924	3.04979e-09
KCTD14	2.92897	2.09489e-82
HLA-J	2.92195	3.53682e-12
PARP10	2.91948	6.32628e-23
XLOC_004631	2.91863	0.000134721
PAIP1P1	2.91248	0.000126067
AL049825.1	2.90996	2.73745e-22
AL135818.1	2.90397	2.85184e-09
MIR320E	2.89902	0.00153191
AL157871.3	2.89557	8.73322e-40
AC022706.1	2.89362	3.78801e-06
IGFLR1	2.89124	1.2509e-15
MFSD2A	2.89004	3.90335e-08
SNRPGP5	2.88885	5.02365e-08
AL355102.1	2.88631	0.00117216
AL353583.1	2.88389	0.00653063
AFAP1L2	2.88273	2.22189e-08
MT1M	2.86837	1.53634e-57
FBXO6	2.86551	0
AL353708.1	2.86542	1.7379e-05
SLC39A14	2.86532	1.4885e-46
IL7	2.85323	8.51705e-53
RELB	2.84879	1.55615e-21
IL33	2.84399	0.000233815
XLOC_003513	2.83898	0.00912081
TRNAI2	2.83763	0.00281258
NFKBIZ	2.83653	3.64683e-39
PROX1	2.83347	1.42121e-07
LINC01397	2.83217	1.84803e-07
LINC01354	2.82701	1.11503e-08
AC005899.8	2.82633	0.00017343
AP002784.1	2.82513	0.00128101
TRIM38	2.82476	0
BRIP1	2.82421	2.60707e-30
RHBDL3	2.82419	0.00472353
AC010890.1	2.82241	0.00100976
LINC01556	2.82034	0.000270575
AC092117.2	2.81933	0.00383347
RASGRP3	2.81698	4.86798e-28
XLOC_009415	2.81333	0.0407337
SPTLC3	2.81149	6.77247e-19
INSL6	2.81134	1.24462e-13
RIPK2	2.81064	1.60489e-46
ZNF804A	2.80772	0.0162809
AL050403.2	2.80013	0.0020849
AL359182.2	2.79833	0.0184166
RP11-353N4.4	2.79458	4.21669e-08
ANO4	2.77825	3.50015e-12
SLC1A3	2.77784	3.76877e-32
HOXC-AS2	2.77661	5.77753e-72
NAMPT	2.77532	3.77102e-116
ADAP1	2.77292	3.18572e-11
GCA	2.76885	6.5892e-31
ZPLD1	2.76782	0.00350309
SLC2A12	2.76745	3.10125e-21
CDRT15	2.76724	0.0127929
XLOC_000105	2.7656	0.00364919
RFPL4B	2.76558	0.00013707
MTATP6P11	2.76309	0.0498348
XLOC_008549	2.75258	0.000589882
NAMPTP1	2.7516	9.35346e-81
BTN3A3	2.75057	4.18964e-135
UBE2L6	2.74826	4.17449e-98
C3	2.74553	1.11093e-21
PSMB8	2.74205	4.66028e-188
LINC01960	2.7364	0.0213239
FLJ31104	2.73088	0.000115023
RN7SL821P	2.72883	0.00638968
UNC13A	2.72777	0.0301875
AC025171.2	2.72669	5.63938e-61
AC007283.2	2.71405	1.15795e-05
SLC23A1	2.71164	4.98093e-06
MASTL	2.70908	4.25749e-58
KCNE5	2.70688	0.0145591
AL451123.1	2.70635	0.00074832
AL162727.1	2.7029	8.28059e-06
LINC01483	2.69971	1.21797e-07
IFITM1	2.69919	1.50408e-75
NTNG2	2.6944	3.45635e-10
AC016877.3	2.6902	3.07155e-06
BEAN1	2.68772	1.36158e-05
LGALS9C	2.67899	9.41433e-05
VSIG10L	2.67834	2.2158e-17
UGT3A2	2.67726	1.00803e-05
EID3	2.67526	7.88782e-51
CGNL1	2.67321	4.1295e-11
AC110285.5	2.67048	0.0136953
MILR1	2.66957	4.08019e-09
CBR3	2.66393	1.45003e-55
LINC01140	2.663	7.26726e-08
MMP1	2.65921	9.90258e-13
RAD9A	2.65457	9.0366e-65
SYTL3	2.65296	2.26082e-32
NLRC5	2.65285	1.70715e-102
AC112719.2	2.6483	0.000638226
CLIC6	2.64762	0.000232202
TRANK1	2.64688	3.83465e-72
HES7	2.64423	0.0317572
TRIM5	2.6419	2.08325e-87
LTB	2.63961	0.000184452
XLOC_012683	2.63308	0.000591489
ADAMTS9-AS1	2.63218	0.00984788
MAP3K14-AS1	2.62745	0.00174427
C21orf91-OT1	2.6208	0.00708194
SUOX	2.61857	5.65031e-76
TFPI2	2.6178	3.07479e-09
IL18R1	2.61773	2.84663e-05
AC079174.1	2.61771	1.37243e-05
IKBKE	2.61733	4.90354e-133
CP	2.61731	0.000118666
EHD4-AS1	2.61552	0.000280152
EFHC2	2.6107	0.0161024
FIRRE	2.60921	0.0272187
FAM162B	2.60625	0.000362373
ADPGK-AS1	2.60564	0.000182687
RNF114	2.60412	1.5861e-215
AQP9	2.59931	9.41802e-26
AL356056.2	2.59845	2.11459e-12
AC007923.4	2.5899	0.00171063
EDN1	2.58854	1.11231e-50
GRAMD2A	2.58653	0.00249745
AC083862.2	2.58262	4.56258e-05
MT1DP	2.57677	0.00518414
AC109347.2	2.57634	7.53164e-05
MSX1	2.57595	5.97358e-63
BISPR	2.57321	1.49007e-10
PATL2	2.5726	9.22134e-16
TMEM106A	2.57111	1.20965e-46
LINC00222	2.57085	1.42305e-07
BBC3	2.56896	5.08144e-26
MOB3C	2.56697	1.32423e-52
OGFR	2.56458	1.04006e-51
RPL36AP36	2.56298	0.0159329
FRRS1	2.56081	0.000394889
IFI16	2.55973	1.41706e-48
RHBDF2	2.55712	2.0557e-17
AC009949.1	2.55693	1.37578e-11
TEX29	2.55606	3.00344e-08
HLA-DRA	2.55528	5.61493e-07
AP000695.1	2.55432	6.63394e-06
AC008105.3	2.54812	0.0323877
ZNF385B	2.54801	8.59217e-06
FTLP15	2.54542	0.000273624
EHD4	2.54276	7.36212e-88
AKR1B15	2.54276	0.00770644
XLOC_005681	2.53544	4.53444e-18
TRIM69	2.53513	3.89942e-153
XLOC_000358	2.53305	1.8913e-05
RSPO3	2.53109	3.94586e-33
CKS1BP1	2.52962	2.40279e-10
IFI27	2.52863	3.20456e-61
BDKRB2	2.52748	2.69679e-76
AL445426.1	2.52576	0.0115672
TRIM22	2.52108	9.18898e-101
PPP4R4	2.5165	1.79531e-09
PLA2G4A	2.5162	2.54871e-25
KRT32	2.51455	0.0195169
KIAA1755	2.51276	8.37861e-11
CHRNA5	2.51091	6.09416e-05
ZFPM2	2.50796	1.16103e-11
SQOR	2.50734	1.96916e-95
CLUHP3	2.50116	6.93733e-15
CASZ1	2.50094	0.00288349
KLF14	2.49968	0.00647363
AC073115.1	2.49891	0.0236201
AC104232.2	2.49629	0.0480264
HLA-DRB5	2.49503	2.9599e-05
KRT8	2.49329	8.7829e-12
PARP15	2.49314	0.00010769
TJP2	2.47975	3.38789e-13
PHACTR4	2.47775	4.6454e-100
L1TD1	2.4733	2.15883e-05
AL139407.1	2.4676	0.028771
RARRES1	2.46587	1.61594e-09
MT2A	2.4646	3.09644e-27
CDH23	2.46441	6.71099e-09
NTRK2	2.46361	1.04928e-07
KIAA1217	2.46135	4.15199e-49
LINC02384	2.46077	8.12966e-12
C17orf67	2.45985	7.83444e-24
HAS1	2.45865	4.37184e-05
LHFPL1	2.4586	0.00839333
HSPA8P11	2.45716	0.0260315
SLC39A8	2.45494	1.63978e-18
ZC3HAV1	2.45324	7.66322e-140
XLOC_008100	2.44943	3.40936e-15
CLEC2D	2.44673	3.26033e-21
TNIP3	2.44519	2.18909e-18
SLC8A2	2.4443	0.0214758
AL162727.3	2.4435	4.49236e-13
AC073410.1	2.4411	1.11945e-05
BCL2	2.43909	0.000168777
UNC93B1	2.4385	1.30099e-14
DUSP5	2.43575	1.03208e-11
PRKD2	2.43517	1.30325e-65
GJB5	2.43465	0.00976314
CASP7	2.43406	2.39533e-168
TNIP1	2.42944	8.44383e-39
STAT1	2.42812	1.32084e-81
SAT1	2.42323	1.2867e-49
AC012557.2	2.42272	0.0347731
CNP	2.42237	1.73499e-146
HLA-DMB	2.41906	4.80729e-06
AL590632.1	2.41573	0.0468594
ACSL5	2.41176	7.31506e-50
APOBEC3D	2.40945	2.41473e-20
C4B	2.4087	0.000401302
LRCH2	2.40758	7.76977e-29
MAFB	2.40707	1.99165e-65
AF117829.1	2.40684	1.71103e-36
ADAMTS9	2.4055	3.37272e-12
APBA2	2.40494	3.99908e-08
MAP2	2.39811	1.38129e-22
AKAP3	2.39413	1.63125e-08
RBCK1	2.39318	1.60764e-81
CSRNP1	2.39115	3.94007e-35
TGM1	2.38953	1.46608e-08
ELOVL3	2.38483	1.29179e-07
CA11	2.37811	3.2281e-10
IRAK2	2.37781	2.39646e-16
RMI2	2.37348	1.0706e-08
ATP5PBP1	2.37099	7.72906e-05
STEAP4	2.3674	3.16062e-17
CFHR3	2.36639	2.7943e-05
AL353719.1	2.36295	1.06009e-09
FBXO15	2.36099	0.00566936
AC006160.1	2.36019	0.00198056
CSF1	2.35884	9.84487e-36
AC098851.1	2.3581	0.0349007
NKAIN1	2.35792	0.0213953
HAPLN3	2.35483	3.49251e-20
SEMA3E	2.35288	0.00236055
AC107959.2	2.35037	0.0411412
AC004241.5	2.34995	4.51119e-06
RN7SL413P	2.34904	0.00453274
C5AR2	2.3488	0.0157711
MGAT4A	2.34873	0.00117043
FLT3LG	2.34769	7.7631e-09
SHC4	2.34534	6.46038e-05
HOXD3	2.34319	0.0013256
EGR2	2.33794	1.80411e-11
FRMD3	2.33733	2.3339e-05
HIST2H2BA	2.33703	0.0328368
LINC02057	2.3348	0.00391655
PHACTR1	2.32918	9.46932e-39
C21orf91	2.32846	2.81317e-66
AC010619.2	2.32752	0.0117457
P2RX7	2.32532	8.82836e-43
G36295	2.3231	0.000303494
XLOC_013866	2.32118	0.00960587
AC009336.2	2.32068	0.000374948
G1562	2.31856	0.000121745
EIF2AK2	2.31431	0
PTGIR	2.31316	1.05223e-99
LYPD5	2.31158	9.64635e-10
RNF144B	2.31109	1.84948e-19
THSD1	2.31077	9.38104e-39
XLOC_006088	2.3107	6.36021e-05
HMGB1P3	2.30605	5.23428e-06
TSKU	2.30541	1.15733e-21
SCAMP1-AS1	2.30503	1.00665e-54
AL390066.1	2.30433	0.00134268
PCGF5	2.30401	8.97529e-189
IL15	2.30074	1.39497e-94
SLFN13	2.3001	2.68859e-24
PML	2.29706	1.72084e-27
AP002852.1	2.29469	5.05372e-05
AC245100.8	2.29306	1.30492e-29
RN7SL473P	2.29072	0.00304502
TXK	2.28984	0.0391067
VXN	2.2895	5.98187e-14
AL137009.1	2.28871	0.00525221
AC073862.5	2.28009	2.1222e-05
SPSB1	2.27789	2.08301e-23
PLP1	2.2773	0.000360471
PARD3-AS1	2.27683	3.50205e-05
LINC00240	2.27537	5.17512e-06
ST8SIA1	2.2689	7.26523e-05
STAT5A	2.26688	1.11078e-26
NUAK2	2.26626	5.77301e-20
ZBTB42	2.26575	5.17591e-10
FCGR2A	2.26502	0.0488832
XLOC_002099	2.26458	0.0369601
LRRC4C	2.26428	0.00055288
XLOC_010385	2.26367	0.0106897
LINC01290	2.26124	0.00833774
AC003101.2	2.26085	0.00556433
PSMB10	2.25927	4.75007e-119
CPNE8-AS1	2.25895	5.24435e-08
GCSAM	2.25721	0.0297618
AC006254.1	2.25705	0.0495072
LINC00515	2.2551	2.26984e-06
TRIM34	2.25336	1.64228e-13
RUNX3	2.25043	9.1069e-71
XRN1	2.24609	2.32827e-106
XLOC_009475	2.23977	0.0233773
HEPHL1	2.23937	2.37983e-16
BTN3A1	2.23855	1.77866e-87
MIR10B	2.23656	0.000204814
CD40	2.23638	1.48393e-66
NINJ1	2.23334	1.35379e-32
PSMB8-AS1	2.23219	6.07023e-15
TEC	2.23169	8.39669e-06
AC087623.1	2.23036	2.60994e-07
TMEM51	2.23003	1.46777e-06
AC010320.1	2.22936	0.00789543
XLOC_013950	2.22909	0.00712455
CFAP161	2.22803	0.000112587
ZNF267	2.22783	1.45203e-40
MARVELD3	2.22512	0.000252599
TTC39B	2.22444	5.59861e-77
AP001469.1	2.22248	0.018365
LINC02044	2.22041	8.21851e-06
MICB	2.22034	1.69183e-62
AL592293.1	2.21839	2.12015e-14
NUB1	2.21679	2.61946e-136
MAP3K5	2.21331	1.06482e-37
MYL4	2.21136	0.000260005
CFLAR	2.20889	4.13358e-89
XLOC_003209	2.20763	0.0438387
RPS6KA5	2.20528	9.65148e-09
IL23A	2.20258	2.14329e-10
XLOC_001166	2.20224	0.00299043
NFKB2	2.20145	8.04456e-28
ARAP2	2.19972	0.000395986
BMS1P1	2.19895	0.011674
MT2P1	2.19815	4.18097e-11
RPARP-AS1	2.19343	3.26879e-32
XLOC_008701	2.19112	0.000736165
AL162377.1	2.19054	0.000325119
HIST2H3DP1	2.18852	0.0121355
CCDC181	2.18274	8.90387e-07
CGAS	2.18214	1.91973e-23
AL353807.4	2.18076	0.0307343
L2HGDH	2.17577	1.02647e-14
IL10RB-DT	2.17329	5.37493e-08
TGFA	2.16648	6.60204e-06
LINC01081	2.1652	0.0119797
AC022916.1	2.165	5.82916e-26
BNIP3P5	2.16223	3.80329e-07
C1QTNF1	2.16219	1.56207e-36
RFLNA	2.16095	1.17086e-23
KRT18P4	2.15528	0.00641369
PIM3	2.15496	3.47501e-32
CD68	2.15415	0.000888566
AL357992.1	2.15263	1.7316e-08
CASP17P	2.15006	1.27228e-11
PLAC4	2.14378	0.0012033
RNU7-45P	2.14199	0.000383985
CXorf38	2.14108	7.96138e-179
AC073548.1	2.13867	0.000924503
XLOC_002194	2.13828	0.00096356
AL356275.1	2.13802	0.00327696
RN7SL600P	2.13648	0.00541393
AP003119.3	2.1337	0.00948844
CH25H	2.13351	2.28369e-44
ENPEP	2.13204	9.59453e-05
AL359532.1	2.13079	0.0423247
XLOC_000398	2.12964	2.44832e-08
ZNF618	2.12752	8.39528e-67
RNU7-40P	2.12346	0.000711346
ZNF467	2.10137	0.0187982
RNF122	2.10054	2.93036e-27
MAP3K8	2.10047	1.22717e-26
TMEM268	2.09752	3.04546e-18
SLC43A2	2.09731	3.46278e-09
AC005532.1	2.09689	0.000145505
UHRF1BP1	2.09456	5.93491e-39
MT1A	2.09048	8.89563e-09
AL137145.2	2.08638	0.0438858
G14029	2.08616	0.00140358
ITPRIP	2.08475	1.67807e-22
LINC01603	2.08451	0.00119029
LINC01031	2.0789	0.00585215
FAM122C	2.07871	1.53957e-41
IL34	2.07775	0.000105579
NT5C1B	2.07646	0.00379863
ZCCHC2	2.07567	9.85426e-77
TMEM62	2.07545	1.96686e-23
AC018647.1	2.0743	0.0197022
TTC39A	2.07334	0.000105974
SLFN11	2.07005	2.65424e-47
MCTP2	2.06826	2.74568e-10
AC006042.4	2.06691	0.00896724
PSME2P2	2.06484	2.1608e-20
DNAJA1P3	2.06455	1.39929e-10
LINC02591	2.06384	1.25146e-19
ZFYVE26	2.06368	1.61423e-51
HS3ST3B1	2.05861	2.25955e-27
AC108673.2	2.05827	0.00151756
MMP12	2.05566	1.84268e-07
ALK	2.05481	3.95712e-05
AC116347.1	2.05255	3.74127e-22
TRIM26	2.04927	3.88826e-31
C3orf52	2.04914	3.68338e-11
SP100	2.04845	1.16508e-157
ATF5	2.04754	2.05735e-23
EDNRA	2.04594	3.35857e-15
FAM53A	2.04524	3.22954e-09
PARP8	2.044	3.63374e-45
HELB	2.04384	2.46704e-13
SNORA51	2.04298	0.00261631
AC040970.1	2.04152	2.79547e-23
LAMA1	2.03979	2.13759e-18
RHEBL1	2.0362	1.65322e-10
AL358813.2	2.0361	0.000603802
NPAS2	2.03492	7.93806e-17
AC124319.2	2.03438	0.00546851
AL357079.2	2.03382	0.0343651
SPATA13	2.03181	5.74027e-43
DLX2-DT	2.02924	0.00400562
SLC22A3	2.02921	0.00178263
CARD6	2.02872	2.81631e-29
AC004825.2	2.02842	0.00279811
XLOC_011309	2.02607	0.000152747
ASAH2B	2.02591	6.85476e-34
IFIT5	2.02558	1.00788e-83
ARL5B	2.02549	1.04455e-46
CEP57L1P1	2.02541	6.16127e-12
MIR29B2CHG	2.02405	4.11637e-11
BLZF1	2.0231	1.11037e-72
UBA7	2.02258	1.26348e-45
LRRC3	2.02235	2.28911e-05
BMP4	2.02211	9.70269e-05
PPM1J	2.01769	3.40081e-07
ACKR3	2.01759	4.38882e-18
PKIA-AS1	2.01552	0.0411744
PPP3CC	2.01467	5.56225e-25
PSME2	2.01084	6.60093e-46
MOV10	2.00955	8.01256e-41
XLOC_008357	2.00744	0.00143521
AC013474.1	2.00728	0.0193947
ODF3B	2.00709	6.39014e-63
ST7-AS1	2.00612	0.0196843
AL157702.2	2.00387	7.15972e-12
SIX1	2.0021	3.84506e-26
APCDD1L-DT	2.00179	2.39271e-26
PTGES3P1	2.00167	9.15518e-17
LCTL	1.99881	1.31464e-10
TMEM30B	1.99837	0.0322363
MT1XP1	1.99552	1.72503e-05
CETP	1.99534	0.00073921
ATP8B4	1.9942	8.39477e-23
MOB3B	1.99379	4.64574e-11
HEXDC	1.99352	1.6723e-28
FAM49A	1.99306	5.31369e-16
AP000695.2	1.99301	0.00028603
DTNA	1.99254	4.11615e-15
ASAH2	1.99113	1.56177e-24
AC087284.1	1.98972	1.41327e-06
AC073111.5	1.98713	1.2623e-33
FGL2	1.98709	0.00574735
AC096720.2	1.98638	0.022635
AL645929.1	1.98478	2.0157e-07
DIAPH2-AS1	1.97758	0.00200076
RRAD	1.97489	1.31948e-06
CA13	1.97476	2.24793e-22
AC004816.2	1.97392	1.09062e-07
NUDCD1	1.97355	3.45242e-154
AC067945.3	1.97226	0.0279761
NUDT9P1	1.96065	0.0452755
AL671883.2	1.96015	0.00182738
BAZ1A	1.95984	9.12891e-48
ODF2L	1.95796	8.67163e-40
AC006305.2	1.95682	0.0103343
AP001970.1	1.95644	7.82352e-05
AL357874.2	1.9563	0.00275285
DENND2D	1.9543	1.03691e-25
LYPD1	1.95188	0.000142908
AC005162.3	1.95161	0.010161
LIFR-AS1	1.9508	5.70289e-07
AC005224.3	1.95075	1.66974e-07
KBTBD8	1.94786	0.00151732
HBD	1.94372	0.0393845
AC055764.2	1.94225	0.030536
PAX3	1.9416	3.87001e-84
ASH1L-AS1	1.94138	1.39411e-08
ADAMTSL4-AS1	1.94037	4.44048e-06
MARCKSL1	1.94026	4.33187e-19
CHRNB1	1.9385	3.57371e-38
PI4K2B	1.93749	4.67102e-33
MCC	1.93493	9.63064e-22
AC093700.1	1.93469	1.13253e-13
LHX8	1.93336	0.000998683
PDGFRL	1.93263	5.31438e-15
DCP1A	1.93064	2.46288e-79
G28331	1.93005	0.0439026
LINC00519	1.92782	2.03836e-08
MMP25-AS1	1.92625	1.1522e-18
LY6E-DT	1.92548	4.95084e-19
ALPK1	1.92536	2.79505e-72
XLOC_007116	1.92511	0.00511403
ANGPTL4	1.92168	7.3796e-12
MCUB	1.92125	2.39844e-30
MIR3671	1.92018	1.06025e-05
DNAJA1	1.91999	1.79171e-144
AC005537.1	1.91879	0.00637351
C2orf27B	1.91835	0.0396681
AP000525.9	1.91802	2.90848e-15
P2RY6	1.91693	7.89397e-11
HDX	1.9152	8.18117e-61
SLFN12	1.90976	4.47309e-74
GTPBP1	1.90735	1.21552e-18
AP001347.1	1.90588	2.29833e-09
AL356234.1	1.90553	0.00336597
AL136382.1	1.905	0.0055753
CR391992.1	1.90181	0.0136603
AC099343.3	1.90124	4.66249e-07
RGL1	1.90014	1.32415e-36
ELMO2	1.89852	1.1447e-56
AC004241.1	1.89781	4.105e-14
BMP2	1.89545	0.0106551
LGALS8-AS1	1.8919	0.00977897
EGFL6	1.89188	0.0112899
TIFA	1.89187	3.37388e-23
RAB24	1.88872	7.12497e-105
AL355355.1	1.88855	2.99019e-05
TNFRSF1B	1.88792	4.39065e-18
AL671277.2	1.88304	0.0031902
AC093908.1	1.88205	2.29165e-05
AC103702.2	1.88134	1.4527e-24
XLOC_008050	1.87778	0.00167991
IFNAR2	1.87693	7.25952e-21
AC068641.1	1.87613	0.00512507
MAOB	1.87514	2.47989e-05
AL158835.1	1.87373	0.0336832
STIMATE	1.86898	4.49144e-07
RNU6-1208P	1.86855	0.0256211
C2orf27A	1.8668	4.31878e-45
SP140L	1.86604	3.57233e-92
B3GALNT1	1.86397	1.64268e-41
RPS2P44	1.86365	0.0103371
TLR1	1.86269	0.0038906
SKIDA1	1.86198	1.26412e-11
FKBP1B	1.86038	3.77002e-10
PKIB	1.85781	0.0153956
LINC01232	1.85647	1.36549e-22
CEP57L1	1.85415	1.57536e-85
KCNJ15	1.85379	2.19436e-16
AC103853.2	1.85321	0.0183303
G1561	1.85239	0.00187426
EPHA1-AS1	1.85045	0.0192891
GLRX	1.85027	1.789e-41
PHOSPHO1	1.84988	0.033055
NKAPP1	1.84922	1.38685e-10
4-Sep	1.84859	3.03244e-20
TMEM100	1.84696	0.0164102
N4BP1	1.84618	4.99814e-87
AL031963.3	1.84606	0.00578911
TMEM92	1.84111	0.000323478
RUBCN	1.84001	6.13923e-103
NGF	1.83929	3.17036e-29
ERAP2	1.83853	2.93438e-37
NOD1	1.83768	1.48408e-11
MICC	1.83522	0.0153661
NT5C3A	1.83462	1.4761e-83
P3H2	1.834	4.70343e-06
C19orf71	1.83343	0.0313702
NIPAL1	1.8332	3.00206e-05
ZNF107	1.83317	2.91194e-28
PHF11	1.83305	1.73453e-58
AC090617.6	1.83007	0.0229288
GPD2	1.8297	3.42666e-41
GPR68	1.82952	2.97932e-16
CBX4	1.82895	1.93987e-08
TMC6	1.82587	0.0436736
RIMS2	1.82541	0.0120002
RIPK1	1.82498	3.64762e-114
STAT4	1.82331	6.78132e-14
STAT2	1.82046	1.22158e-45
NBN	1.81843	1.5938e-33
MCHR1	1.81779	0.0163041
CPEB3	1.81727	3.53099e-16
SPARCL1	1.81274	0.00545436
DUXAP10	1.81101	4.6927e-12
STARD4	1.81043	1.61164e-67
HLA-E	1.80923	1.50811e-90
TRAF3IP2	1.80695	2.36379e-56
NT5C3AP1	1.80635	2.56465e-31
LINC00506	1.8052	3.97625e-07
AL359736.1	1.80478	0.00149793
HIVEP3	1.80364	0.000122641
CTNNBL1	1.80277	8.17101e-114
CNGA3	1.80267	0.000664696
LAMA3	1.80241	1.63662e-16
PRLR	1.80155	3.8732e-09
GSDMD	1.80138	2.02066e-29
AURKC	1.80111	0.00991036
PLCL1	1.79906	3.57954e-06
RNF149	1.7989	9.72672e-29
AC073073.1	1.79557	1.23596e-05
XLOC_006419	1.79444	9.06651e-05
AL024508.2	1.79338	0.00235889
LINC01358	1.79218	2.21689e-15
AC079174.2	1.79103	6.98821e-05
SMG7-AS1	1.79083	0.0216581
SLIT2-IT1	1.78625	0.00126339
PARP4P2	1.78402	1.94482e-05
AC244021.1	1.78097	0.00911644
MAML2	1.78045	3.39423e-26
AC087294.1	1.78025	0.0194509
TENT5A	1.77982	2.06177e-42
WDFY2	1.77945	1.08664e-43
NT5CP1	1.77698	0.00771172
AL355353.1	1.77439	0.000847133
RP11-277L2.3	1.77332	3.55022e-05
ANO5	1.77195	0.037523
G5833	1.77181	2.15893e-05
DLGAP4-AS1	1.77147	0.0405516
FAS	1.76862	1.46893e-34
ELMO1	1.76791	0.00817701
AC009318.1	1.76684	0.0215587
ARMH1	1.766	0.00195124
DUXAP9	1.76276	7.25809e-08
ACA59	1.76143	0.0134249
CHRDL1	1.76112	0.0051138
ADPRHL2	1.75764	5.6482e-216
IRF9	1.75759	2.57982e-47
SRD5A3-AS1	1.7494	0.000264998
FAM111A	1.74858	7.7621e-39
44258	1.74445	2.26442e-09
SIAH2-AS1	1.7438	0.00404843
XLOC_005280	1.7423	0.0177202
ADGRF3	1.74167	0.00759652
CCDC162P	1.74077	0.00400931
B3GALT2	1.74032	3.06632e-11
AC023043.4	1.73912	0.00035406
PRDM16	1.73809	0.000129819
AL157394.1	1.73635	3.96888e-17
AC106800.2	1.73376	0.0272795
AC092675.1	1.72952	0.00630361
AC037459.2	1.72903	7.78197e-06
AC005703.6	1.72846	8.26404e-05
CRYBG1	1.72743	6.53429e-24
HLA-K	1.72631	1.29947e-13
TM4SF4	1.72368	0.039377
TEKT2	1.72353	0.0183339
MBL1P	1.72127	0.021345
AL161421.1	1.72075	0.00502655
G11966	1.72029	0.0386392
LITAF	1.71837	7.48613e-33
IL31RA	1.71836	0.0113666
ASIP	1.71813	0.000410501
PLEKHH2	1.7179	1.49597e-08
AC022075.1	1.71669	0.00190056
AC060766.1	1.71654	1.73111e-21
RAB8B	1.71565	5.23127e-41
SCLT1	1.71263	1.19011e-58
CPNE8	1.7125	1.34159e-23
AC008972.2	1.71244	0.0016846
AC078785.1	1.71208	0.00152496
LINC01550	1.7109	7.85969e-08
STAP2	1.71051	6.50912e-31
F2RL2	1.70848	0.0056988
AC091057.4	1.70644	0.0327578
MOV10L1	1.70527	4.54949e-05
AL161669.3	1.70252	0.000363575
LIFR	1.70249	2.63211e-10
C19orf38	1.69996	0.0102889
AC004832.5	1.69952	0.010331
XLOC_004677	1.69878	0.0227199
TM6SF1	1.69746	0.0417691
AC093724.1	1.69369	0.000853909
USF1	1.69226	2.41631e-05
RBMS2	1.69061	1.10574e-58
AL355355.2	1.68819	1.70403e-08
AL354798.1	1.68819	4.66552e-05
PROCR	1.68803	1.71444e-82
ARID5A	1.68731	2.37912e-10
AC060766.7	1.68635	1.82752e-20
ARNTL2	1.68597	4.42231e-14
LINC01160	1.68456	0.0124136
CAPN3	1.68429	6.57857e-05
SMARCA5-AS1	1.68414	0.00482328
SENCR	1.68402	2.57569e-19
SCML1	1.68372	8.94994e-40
RP11-640M9.1	1.6824	1.00258e-15
CLEC2B	1.68233	5.87568e-34
ZNF277	1.68088	5.67264e-32
BAG1	1.67959	1.36787e-21
AL161669.2	1.67629	0.000208797
AC009271.1	1.67562	0.00130148
TRIB1	1.67482	0.00110117
AC060766.4	1.67481	2.86287e-11
IFNGR2	1.67379	3.92703e-22
ZC3H12C	1.673	3.16678e-16
ANKIB1	1.67162	4.96061e-74
POLA2	1.67101	1.48297e-31
HORMAD1	1.66978	0.0225174
AC098847.1	1.66382	1.59804e-13
ZNF710	1.66381	7.32883e-11
L3MBTL4	1.66378	0.0137042
AC009133.1	1.66242	5.7051e-26
AC026691.1	1.66072	0.0318451
PLCG1-AS1	1.66067	0.022639
LGMN	1.66017	4.65226e-30
IL18	1.66002	0.0165867
AMPD3	1.657	1.17354e-17
C2	1.65531	9.35774e-20
AC060766.6	1.65452	0.000295059
NUP62	1.65414	1.41718e-58
NR4A2	1.6532	0.000339977
AC005522.1	1.65173	0.0342197
NECTIN2	1.65171	1.78206e-25
CCDC140	1.65145	9.72154e-22
MID1	1.65058	1.69208e-29
BANF1P1	1.64425	0.0112964
TMEM60	1.64425	2.6575e-32
AC002059.2	1.64258	0.00128187
BMS1P21	1.64094	0.00183001
AC008079.1	1.64038	0.00361898
NCEH1	1.64	3.00396e-22
RNU6-60P	1.63871	0.0181069
RBM43	1.6387	2.62295e-27
ENDOD1	1.6383	1.96143e-29
AC083805.1	1.63438	0.0124084
EDNRB	1.63282	3.52557e-05
IRAK3	1.63251	9.16233e-22
MVB12B	1.6315	3.07564e-06
CBLN3	1.63145	3.53508e-08
LINC00854	1.6305	5.05446e-09
OTUD4	1.62974	7.58387e-72
CASP4	1.62874	1.10318e-68
JAK3	1.62869	2.35959e-26
LARGE-AS1	1.62593	0.0461924
BMS1P4	1.62493	7.27721e-07
CLCN3P1	1.62422	3.27189e-07
AC009948.1	1.622	1.69183e-62
USP42	1.62068	7.6584e-41
AC079384.1	1.61987	0.00282249
AL138724.1	1.61866	0.000180856
XLOC_012858	1.6164	0.0413591
ADAM21	1.61627	0.0225295
CD82	1.61593	1.60365e-22
C3orf38	1.61529	9.38938e-84
KCNJ12	1.61503	0.00030516
SLC11A2	1.61416	2.30116e-20
VAT1L	1.61407	0.00212422
AC024909.2	1.61348	0.00325078
Z98742.2	1.61307	0.0312584
ACTN1-AS1	1.61242	1.50533e-06
AC015911.4	1.61098	0.00370396
FHDC1	1.61015	0.0134096
NFE2L3	1.60995	1.55086e-09
MIIP	1.60626	5.66422e-33
AC104162.2	1.60605	3.99264e-11
PNMA2	1.60531	0.00705233
B3GNT5	1.60503	0.00652039
RNU6-1333P	1.60462	0.00815509
PLEKHN1	1.60397	1.42624e-05
PCED1B-AS1	1.60256	0.0170314
AC087477.2	1.60047	0.0191238
AC025040.1	1.6001	0.0247665
LGMNP1	1.59833	1.9695e-09
AC087854.1	1.59559	0.00119157
PPP2R2A	1.59494	1.81674e-56
DENND6A-AS1	1.5927	0.00170736
GTF2B	1.59113	8.55745e-53
XLOC_001192	1.591	0.0058056
AC067945.1	1.59051	0.000197755
AKAP7	1.59014	5.78155e-19
XLOC_009370	1.5889	0.0305704
SPATA22	1.58753	0.0241521
NFKB1	1.58593	1.78804e-15
FBXO2	1.58457	0.0117874
HLA-DRB1	1.58154	4.0869e-07
SLC44A3	1.58018	2.94642e-12
PERM1	1.57929	1.69512e-10
HIST2H2AA4	1.57896	1.34629e-19
INTS6L	1.57853	2.98162e-31
PTPN2P1	1.57829	0.0413711
IFITM4P	1.57663	0.00172597
GCNT1	1.57388	8.35508e-36
RALB	1.57164	3.46475e-43
AL162274.1	1.56947	0.0240471
AC121761.1	1.56931	0.0126261
IKZF2	1.56923	8.33115e-10
AC060766.5	1.56781	2.32555e-06
AFF1	1.56651	5.49614e-42
BLOC1S3	1.56575	2.49047e-34
DENND5A	1.56568	1.04836e-74
CFAP299	1.56416	0.000177776
AL136295.5	1.56383	0.00508323
TENT4B	1.56172	1.6508e-45
AL031775.2	1.56149	0.0216944
GPR180	1.55746	2.81238e-48
PDE10A	1.55709	0.0465689
TSLP	1.5507	0.0293522
MIR101-1	1.54978	1.09428e-05
ADD2	1.54844	0.00239458
NSUN7	1.54755	0.00372002
AKAP12	1.5461	8.59723e-22
BCOR	1.54583	6.02993e-15
UBE2Z	1.5456	7.47553e-40
MRPS30-DT	1.54302	2.7599e-07
CYTH1	1.53915	2.09486e-21
HIST2H2AA3	1.53833	1.14931e-18
POPDC2	1.53702	2.50964e-12
AC080112.1	1.53603	1.27096e-10
ADAR	1.53183	4.1328e-73
AC010168.2	1.53099	0.00299649
FAM189B	1.5293	1.46559e-78
NADK	1.52878	3.95747e-40
SLC25A30	1.52854	2.81519e-27
CYLD	1.52757	2.68639e-42
PSTPIP2	1.52751	8.16353e-11
CDK18	1.52344	7.94335e-05
FMR1	1.52082	3.37661e-81
LYSMD2	1.51932	3.08758e-10
ELF4	1.51839	8.79705e-21
LINC01220	1.5147	0.00583407
XLOC_010367	1.5147	0.00613194
XLOC_008957	1.51421	6.63189e-06
MECOM	1.51404	0.00674708
TMX1	1.51393	1.2987e-44
AL031775.1	1.51376	5.7956e-06
RPA4	1.51357	0.0128041
SEMA4B	1.51353	8.12294e-13
FAM76B	1.51335	1.10038e-31
AL136295.2	1.51183	3.50495e-06
BAK1P1	1.51153	0.00461708
ADCY4	1.51111	5.6149e-08
AC093567.1	1.51018	0.010613
LINC01588	1.50945	2.05695e-13
TMEM173	1.50691	6.36966e-71
CCNJ	1.50638	3.10125e-21
FZD5	1.5037	0.00126792
HLA-B	1.50145	3.74109e-47
RASD1	1.50057	1.48585e-09
ELF1	1.49914	5.18005e-60
JUNB	1.49865	1.93309e-07
MAB21L2	1.49834	0.00678741
AL365356.1	1.49784	0.0339499
CDKL5	1.49534	4.01197e-05
RNF31	1.49512	1.11676e-05
SERPINB1	1.49491	1.03983e-81
TRAF2	1.48671	9.28825e-14
PKD1L1	1.48664	1.19828e-10
OPTN	1.48533	1.64907e-107
GPR19	1.48437	0.013273
AC245297.2	1.48326	0.000596925
NRSN2-AS1	1.48083	5.11131e-32
BTBD11	1.48026	0.00941353
PARP4	1.47993	1.20077e-33
MYO10	1.47949	1.47855e-17
TCAF2C	1.47938	0.0411927
AC097059.1	1.47697	2.37484e-15
GNB4	1.47584	1.55179e-59
AC067930.4	1.4755	0.010606
PLK3	1.47457	8.89461e-11
GFPT2	1.47059	2.69304e-14
RPSAP70	1.46716	0.0244825
GKAP1	1.46704	0.00550871
PELI1	1.46611	7.14374e-10
LRCH1	1.4652	3.48637e-16
LINC01852	1.46492	0.0141438
AC025034.1	1.46292	0.0176765
PHLDA1	1.46291	2.18698e-16
TRADD	1.45834	4.29891e-71
CIART	1.45751	4.12839e-19
HIST2H2BC	1.45746	0.000497466
CYP11A1	1.45715	0.000371791
CD47	1.45586	1.71215e-52
MT1X	1.45581	2.69417e-16
LPAR6	1.45492	3.15154e-15
MAFF	1.45482	6.92053e-10
LGALS8	1.45254	5.55412e-78
FGD6	1.45231	8.75442e-33
AL022097.1	1.45171	0.0259812
KIAA0513	1.45035	9.59964e-29
DRAM1	1.44785	1.36063e-32
AC104297.1	1.44531	0.004199
IL1R2	1.44495	0.0151879
GSAP	1.44323	1.02138e-12
AP005432.2	1.44176	0.0122994
CALHM5	1.44158	1.00936e-31
IER3	1.44142	2.57439e-27
C19orf12	1.44106	2.00496e-49
AC004846.1	1.43622	0.011948
AP001793.1	1.43427	0.0212909
WTAP	1.43401	1.91889e-14
LGALS3BP	1.43363	2.07695e-30
CFLAR-AS1	1.43343	0.00312969
LYN	1.43338	1.26561e-08
HIF1A-AS1	1.43006	0.00189639
FOXC2	1.42952	0.0151343
AC008592.3	1.42949	0.0095744
TNFRSF14-AS1	1.42896	0.0324824
TBC1D9	1.42574	1.06607e-19
PLEKHF1	1.42437	2.51268e-08
PPA1	1.42408	4.53669e-46
DYNLT1	1.42327	3.47499e-39
CHST12	1.42248	1.27636e-35
ST6GAL1	1.41907	0.00459496
ANKFY1	1.4181	1.51291e-22
SYT15	1.41577	2.02928e-05
STOML1	1.41514	1.58712e-44
LVRN	1.41262	0.0430977
DLX5	1.41207	0.0359005
FREM1	1.40981	0.0465628
VAMP5	1.40919	1.14869e-39
EGF	1.40902	0.0210747
SLC16A4	1.40816	1.28304e-36
ERG	1.40486	0.0263431
XLOC_004197	1.40427	0.00176426
CDC25B	1.40362	7.52246e-12
NGFR	1.40247	0.0298053
PDCD1LG2	1.40181	6.51176e-43
USP46-AS1	1.40156	0.00451038
TAPBP	1.40079	6.59753e-20
AC005244.1	1.40035	1.84562e-12
LEF1	1.3987	7.56997e-05
XLOC_012747	1.39767	0.0199021
CNDP2	1.3966	1.15588e-67
C4orf33	1.39636	1.82352e-21
LINC01359	1.39551	0.03585
TICAM1	1.39531	1.33749e-05
MCL1	1.39368	3.47788e-64
KLF9	1.39214	1.33846e-13
TLE4	1.39134	2.57904e-23
SLC7A7	1.38914	8.44781e-12
RCAN1	1.38862	1.4366e-16
LINC01137	1.38721	2.30255e-21
S1PR3	1.38606	3.77548e-19
ICOSLG	1.38521	0.00571713
AL359182.1	1.38479	0.0372805
AC093827.3	1.38251	0.00361298
G35086	1.38029	0.0490018
RFX5	1.37931	5.49995e-26
TFAP2A-AS1	1.37869	1.91273e-05
HSPD1P6	1.37773	0.0360262
ERAP1	1.37744	2.93276e-26
EGFLAM	1.37694	0.0122713
OGFRL1	1.37611	2.20573e-13
TAF4B	1.37476	0.00181826
LRRC66	1.37474	0.0341919
OAF	1.37366	5.44183e-20
RBMS2P1	1.37319	2.84751e-17
PTCHD4	1.37275	4.5203e-09
RELA	1.3719	2.52504e-10
GATM	1.3719	0.0211643
FLT1	1.37159	7.87268e-05
TM4SF1	1.3711	5.76454e-09
SLC28A3	1.37073	1.299e-08
B4GALT5	1.37056	4.9424e-18
AL390879.1	1.36953	0.00134977
BAK1	1.36795	2.88977e-09
ZNF259P1	1.36578	7.73145e-10
TRIM47	1.3657	1.49363e-07
HSPA1B	1.3622	7.76564e-10
GPBP1	1.36187	8.59602e-36
CCDC158	1.35926	0.00251559
POU2F2	1.35878	3.37777e-09
LINC01011	1.35853	2.4006e-05
JADE2	1.35623	7.74719e-14
LINC00640	1.3559	0.0254479
RPL23AP32	1.35504	0.036486
MMAA	1.35495	2.78336e-31
DEXI	1.35489	0.00345232
AC092368.3	1.3539	0.00232966
ARHGEF38	1.35234	1.17527e-07
TNFRSF14	1.35088	2.94522e-26
SNX27	1.34921	6.22915e-38
STX17	1.34843	8.98667e-71
SRGN	1.34837	1.27495e-09
PATL1	1.34834	5.6082e-52
OSBPL10	1.34808	5.19015e-09
CDYL2	1.34808	8.56127e-05
AC096733.2	1.34799	0.00780197
ITGA10	1.34788	0.0134098
RNF144A	1.34651	4.94817e-05
RAB43	1.34619	1.36685e-06
N4BP2L1	1.34599	4.64991e-20
RNF138	1.34506	7.22509e-27
FAR2	1.34476	5.0835e-14
WTAPP1	1.33989	3.5663e-05
AL160272.1	1.33873	0.0328656
B3GNT2	1.33589	4.38637e-10
DNPEP	1.3358	1.77061e-44
LINC02381	1.33556	2.34292e-39
TLR4	1.33452	2.43194e-28
SPOCD1	1.33441	8.72842e-19
PRKCD	1.33436	1.35075e-25
TARBP1	1.33434	8.02367e-24
IER2	1.3343	2.43683e-15
PLXNA2	1.33392	2.67132e-11
IL7R	1.33231	5.32032e-11
HOXD-AS2	1.32793	0.0244812
USP28	1.32741	5.05738e-31
DEPP1	1.32714	3.68398e-06
NOCT	1.32693	1.18473e-19
TMEM63B	1.32547	1.79587e-05
CEP350	1.3253	4.38501e-16
RILPL1	1.32473	4.94352e-28
DUSP6	1.32268	4.06327e-15
HOGA1	1.32106	0.0326566
TMSB15B-AS1	1.3193	0.000289262
NIM1K	1.31856	3.01242e-07
UBXN2A	1.3166	1.89965e-75
CCND3	1.31367	1.97985e-25
AC022613.3	1.31252	0.0216193
AZIN2	1.31207	2.26828e-08
FAM72A	1.31114	8.33595e-10
ADAT3	1.31019	0.0374906
ABTB2	1.30796	0.000239594
ENC1	1.30706	3.87056e-07
SLCO3A1	1.30569	9.51315e-20
CDC42EP2	1.30541	1.03727e-06
GRHL1	1.30419	0.00256513
PSMA4	1.30319	1.01902e-26
NEK8	1.3028	3.68645e-12
MLLT6	1.30153	9.08839e-27
GOLM1	1.30047	1.90716e-55
ATOH8	1.2997	1.64243e-09
IL24	1.29959	0.00152448
ENOX1	1.29899	6.00562e-05
AC116049.1	1.29831	0.000770204
PRKX	1.29775	2.22889e-20
LMO4	1.29721	1.66842e-18
HIST2H2BF	1.29712	0.000523517
SPAG1	1.297	0.000273285
TBX3	1.29605	2.62865e-15
RHBDL2	1.29541	8.58724e-27
RP11-312O7.2	1.29447	0.000170342
HDAC4	1.29436	8.65684e-09
GLUD1P3	1.29352	9.70269e-05
LY6E	1.29316	6.28041e-48
IL12A	1.29232	6.38371e-05
FST	1.29107	1.7725e-26
AL391069.3	1.28781	0.00575532
HINT2	1.28641	0.0167394
CFI	1.28509	0.00297492
AC008063.1	1.28493	0.00255308
LINC02086	1.28456	0.0226779
NTN1	1.28414	0.00166033
AC008870.2	1.28179	0.00789645
OSBPL6	1.28031	1.45294e-12
AC008906.1	1.28018	6.49522e-05
SPHK1	1.2794	5.49905e-21
TRAF3	1.27846	6.79021e-10
BIRC2	1.27841	8.47214e-36
WNT4	1.27619	8.75493e-05
PPFIA2	1.2748	0.0251589
SLC2A6	1.27398	1.59437e-08
BRCA2	1.273	1.12551e-10
HK2	1.27064	8.85088e-12
PSMA6P2	1.27057	0.000172889
KCNS3	1.27037	1.23156e-09
AC004067.1	1.2695	0.00859027
AC110769.2	1.26746	0.0454947
LINC02489	1.26736	0.0326682
PTPRN2	1.26611	0.0015391
AC005736.1	1.26519	3.431e-16
CSTF3	1.26346	9.17629e-36
HLA-DPA1	1.26094	3.56485e-05
PSMF1	1.26017	3.68869e-59
RNF24	1.25985	2.13897e-65
WSB1	1.2592	4.2867e-25
MT1E	1.25797	1.91637e-14
THAP3	1.25761	3.22244e-45
RASL11B	1.25524	0.0282698
G33806	1.25426	0.020992
SCARB2	1.25347	9.09695e-46
SCIN	1.25281	6.728e-05
VEGFC	1.25247	1.68076e-12
ARHGAP42	1.25127	0.000132763
FGF5	1.25016	2.59725e-17
GTPBP2	1.24958	1.1018e-19
PCNX1	1.24942	8.36748e-19
AC005050.1	1.24804	0.0270318
ATP10A	1.24756	6.53884e-18
AC008429.2	1.24697	5.5961e-07
SLC25A37	1.24488	2.76619e-13
FOXP1-IT1	1.24446	0.00541393
STARD5	1.24414	1.89701e-30
NAB1	1.24304	6.14341e-13
NRP2	1.24206	3.13866e-11
G7528	1.24183	0.0387283
YEATS2	1.24078	4.55161e-26
AC019069.1	1.24063	0.0194355
NDUFA9	1.23976	3.05414e-29
AC005224.1	1.23803	0.0249367
AC073264.3	1.23727	0.000471934
SELENOI	1.2364	1.39874e-17
AC093801.1	1.23637	6.15002e-07
HESX1	1.23598	0.0441586
CFAP45	1.2358	0.0126215
MLLT3	1.23564	7.73162e-49
HCG4B	1.2354	0.00680526
CMTR1	1.23411	2.13767e-13
SMARCA5	1.23337	1.42686e-52
DDX52	1.23213	2.25301e-33
ADRB2	1.23156	0.000207163
CYBC1	1.23145	1.88979e-17
FAM43A	1.23127	1.68581e-07
PIM1	1.23096	4.76045e-06
AC107959.1	1.23011	0.000131942
DUSP16	1.22828	4.74754e-10
AC022467.1	1.22744	0.00395758
TRIM56	1.22729	2.10189e-75
BX323845.3	1.22667	3.3942e-06
CSRNP2	1.22655	8.35776e-20
PYCARD	1.22474	8.28745e-24
SWT1	1.22468	1.96007e-19
LINC01841	1.22429	0.0242435
PARP4P1	1.22023	0.000812393
S1PR2	1.21891	4.64991e-20
MIR4258	1.21861	0.0488044
DIRC1	1.21826	0.000246798
TIA1	1.21628	1.1656e-58
AC009126.1	1.21582	0.0145374
PSMA2	1.21492	9.34897e-21
SUSD6	1.21249	2.82923e-31
BCL2L13	1.21206	4.78729e-38
CPNE2	1.21162	1.36641e-08
HLA-L	1.21154	1.77882e-17
MSC-AS1	1.21149	9.02401e-15
MGC12916	1.20904	0.0039504
HIVEP1	1.20894	2.33527e-13
PTPRE	1.20859	7.18653e-06
RHOU	1.20673	1.91961e-05
CADPS2	1.20374	2.12635e-05
EBF3	1.20368	0.00332768
TACR2	1.20254	0.000156616
PTN	1.20199	6.26077e-14
KLF6	1.20172	4.05701e-36
ZEB2	1.20062	2.13737e-22
AC079210.1	1.20005	0.0397904
FYTTD1	1.19878	1.66239e-72
CASP8	1.19857	6.23831e-18
WASHC4	1.19669	5.78515e-49
AC109347.1	1.19665	0.0342419
CCNL1	1.19653	1.36147e-29
TGM2	1.19649	0.000160689
ITGA2	1.19626	4.0869e-07
BAZ2A	1.19617	3.04212e-15
PCDH19	1.19388	0.0274442
RBBP6	1.19343	4.27021e-23
TMEM217	1.19259	4.4737e-05
ETS1	1.19188	9.75107e-09
RNF19A	1.19188	1.6224e-33
AC099548.2	1.19	4.00889e-05
ABHD16A	1.1865	2.20116e-12
PNRC2	1.18468	1.0948e-29
KDM7A-DT	1.18375	2.2265e-05
FCRLA	1.18279	0.000809272
KDM6A	1.17652	1.30326e-30
MFHAS1	1.17603	1.88939e-13
RAB9A	1.17601	3.61253e-39
HLA-H	1.17588	8.9439e-34
HLA-C	1.17466	2.90055e-44
H3F3C	1.17405	6.95945e-07
AC008494.3	1.17167	0.017151
MRPL32	1.17137	1.41524e-17
CREM	1.16959	7.16657e-27
AL138999.1	1.16954	0.0251061
LACC1	1.16839	2.04511e-14
DLX1	1.16774	1.1597e-06
CCDC117	1.16698	1.48659e-11
AC133552.2	1.16587	2.30527e-05
FPR1	1.16557	0.00313169
SDSL	1.16496	2.39319e-30
OSMR-AS1	1.16471	2.69188e-08
XLOC_002293	1.1645	0.00665119
AL049597.2	1.16441	0.000276177
RND3	1.16411	3.45504e-17
TRIL	1.16316	0.00774934
FEM1C	1.163	6.28091e-25
AL445248.1	1.1592	0.00570778
ST7-OT4	1.15706	0.026311
AP000662.1	1.15699	0.0339136
GCNT4	1.15678	1.89659e-05
NOTCH1	1.15648	2.12316e-09
VRK2	1.15571	3.54523e-24
ADGRL2	1.15547	3.06605e-10
ANTXR2	1.15545	2.93359e-16
C1orf54	1.15447	1.8964e-09
TRIM17	1.15433	0.00214042
PTPN2	1.15433	2.45258e-16
MKRN1	1.15372	6.36743e-16
RASSF4	1.15345	1.12404e-13
TBX19	1.15273	1.34302e-05
XLOC_006830	1.15166	0.0413479
PNRC2P1	1.15056	2.42996e-06
TNFRSF18	1.15024	0.0258852
NNMT	1.1489	6.40532e-22
TCAF2	1.14889	2.02045e-08
CNNM2	1.14886	1.39149e-06
PRPF3	1.14817	1.0205e-28
BAHCC1	1.14777	0.000116595
INSIG1	1.145	9.70269e-05
SPEF2	1.14439	1.55771e-10
PGR	1.14217	2.75314e-05
SDCBPP2	1.14216	0.0133835
FLJ22447	1.14188	0.000214014
A4GALT	1.14156	9.64254e-05
CD2AP	1.14151	1.22045e-38
NEDD1	1.14126	1.67641e-23
G32279	1.14066	0.0314373
TRIM33	1.13882	2.34538e-21
FRK	1.13851	6.34323e-05
GUCD1	1.13848	1.33936e-25
ATXN7L1	1.13805	5.70834e-23
AC012462.1	1.13689	0.0349012
AC006449.6	1.13651	0.00346181
MEI1	1.13615	0.0314008
ITPR1	1.13541	2.42746e-09
AL359921.1	1.13419	0.0223718
JUN	1.13237	6.66487e-07
TLNRD1	1.12975	5.80166e-06
ACKR4	1.12965	1.99773e-06
USP15	1.1295	2.69491e-19
BTG3	1.12751	1.3165e-26
GPC3	1.12727	0.0185592
MYCBP2-AS1	1.12717	0.0122926
PRRG1	1.12701	7.80567e-36
SNORD114-20	1.12691	0.0440859
AC005332.4	1.12652	0.0211717
MTMR11	1.12566	8.2067e-21
AL645933.2	1.12514	0.000239055
NCK2	1.12017	1.54132e-19
NRBP1	1.12003	5.84835e-23
TTC38	1.12	1.36463e-12
ARHGAP6	1.11987	0.00967838
CYTOR	1.11946	2.9845e-18
FNDC5	1.11898	0.0276102
FOSL1	1.11733	6.57014e-21
NCAM2	1.11627	0.0165337
SH3BP2	1.11602	1.11427e-08
H2AFY2	1.11595	6.48838e-10
KLF4	1.1129	7.70972e-08
MRPS24	1.11194	2.79527e-23
WDR25	1.1116	2.0433e-43
SRGAP2C	1.10939	4.56084e-05
HS3ST3A1	1.10923	1.07857e-08
NRN1	1.10827	8.93422e-40
HPSE	1.1077	0.00596798
FUT4	1.10751	0.000123665
ATP2B1-AS1	1.10727	0.000181534
IL21-AS1	1.10694	4.53319e-05
WBP1LP2	1.10591	4.89871e-05
AIDA	1.10246	8.4124e-21
NPL	1.10196	0.0110398
CAMK1D	1.10123	0.00907376
BHLHE41	1.09968	1.03082e-05
KARS	1.09959	8.93002e-62
DHTKD1	1.09926	6.10623e-18
MORC3	1.09854	9.79552e-29
AUTS2	1.09823	2.74539e-11
GPR85	1.09802	3.59186e-05
PANK2	1.09787	8.288e-20
GGT5	1.09662	0.00724368
SERPING1	1.09517	1.46101e-24
FOXC1	1.09376	4.09852e-11
ANK2	1.09324	1.44367e-15
TLCD1	1.09323	9.37972e-05
FGFR1	1.0917	1.91535e-53
RPLP0P2	1.08976	0.00109791
RICTOR	1.08866	2.19401e-33
AMER1	1.08621	0.000651112
PDP1	1.0841	4.35173e-30
AL157838.1	1.08243	0.049011
TTLL11	1.08056	0.0020514
BMPR1AP1	1.07927	0.00385057
UXS1	1.0784	1.27216e-14
RILP	1.07828	0.000262087
DOP1A	1.078	7.99365e-13
BTN3A2	1.07758	2.90209e-20
GATA6	1.07742	0.0368647
TIAM2	1.07284	1.16266e-11
HLA-G	1.07279	4.81818e-19
ADAMTS4	1.0725	3.56785e-07
RIPOR2	1.07125	5.25677e-16
PLA2G4C	1.07093	3.05114e-18
SLC41A2	1.07026	2.31999e-07
FAM53B	1.06992	0.00138228
MDK	1.06928	8.26777e-22
REL	1.06861	2.64805e-08
AD000864.1	1.06851	0.0256352
ZNF620	1.06805	0.013113
AC092131.1	1.06796	0.0405562
STEAP1	1.06724	5.04393e-16
BTN2A1	1.06637	7.6702e-31
SPTLC2	1.06591	7.15957e-49
HSCB	1.06582	5.13479e-14
AC008147.3	1.06372	0.00787392
RPL29P19	1.0631	3.03802e-05
SFI1	1.0627	1.88106e-08
XLOC_009135	1.06198	0.00235889
EMP2	1.06102	8.08171e-25
RBFOX2	1.05995	2.26937e-37
ETV6	1.05995	8.43477e-16
DIRC3	1.05993	0.0072481
CD58	1.05844	5.32159e-22
C6orf62	1.05688	5.53543e-11
TRPM3	1.05568	0.00918766
CPEB2	1.05457	4.77635e-08
RPL12P14	1.0545	0.037154
MIR218-1	1.05441	0.0454593
HIVEP2	1.05397	9.63939e-11
ZDHHC14	1.05335	5.11526e-09
TP53BP2	1.05186	6.41163e-10
TINF2	1.05164	2.1999e-58
HIST2H4B	1.0514	0.00211979
AP003068.2	1.05065	0.0401197
SMAD7	1.05047	1.79155e-07
GLUL	1.04892	3.61809e-21
CPED1	1.04812	1.49151e-14
CDC73	1.04708	1.38208e-16
PSMD6-AS2	1.04668	5.9968e-07
ARRDC2	1.04646	6.10356e-05
AC018638.5	1.04638	0.00122298
STEAP2	1.04592	7.59795e-13
DIP2B	1.04521	2.0094e-22
TBX18	1.04448	3.37812e-27
VPS54	1.04256	2.35079e-20
FAM208B	1.04131	4.31603e-15
TTC21A	1.03915	0.00685297
H3F3B	1.03844	1.12642e-14
CLIC2	1.03649	5.44765e-06
ZNF385A	1.03639	2.36997e-05
LNPEP	1.03632	5.44689e-20
SULF1	1.03296	9.54932e-17
TNFRSF10B	1.03199	5.06158e-11
NXT2	1.03196	2.79409e-13
RUSC1	1.03104	1.24485e-12
UBE2F	1.03103	6.48882e-40
COL27A1	1.03023	1.51945e-10
SLC37A3	1.02806	5.04857e-28
LINC01465	1.02648	0.00230575
CDKN2D	1.02625	3.07766e-12
SMAP2	1.02505	4.64119e-08
ADGRD1	1.02395	2.06888e-20
PLAT	1.02159	1.32176e-08
SFMBT1	1.02139	5.96873e-08
TOR1AIP1	1.02121	8.85723e-26
TIPIN	1.02114	1.81886e-14
TCF4	1.02086	2.77049e-29
AC138392.1	1.02067	1.04645e-08
TJP1	1.01939	5.04196e-90
ZRSR2	1.01918	1.1453e-11
MICALL2	1.01909	5.79108e-08
ATP2B1	1.01907	2.39935e-06
GPR161	1.01791	1.47296e-25
METTL7A	1.0178	1.85721e-06
INTS12	1.01699	2.61339e-11
LACTB	1.01427	6.3395e-13
ZNF224	1.01369	9.48908e-22
TLK2	1.01352	1.40942e-18
AC118553.2	1.01345	0.00123411
SYNC	1.01295	2.57205e-19
XBP1	1.01098	6.86928e-07
AC107021.2	1.01081	5.54399e-05
ELL	1.01077	0.000341598
[truncated: 2,907 more rows]

## Sheet: IFNG L
Gene	log2FoldChange	padj
CXCL9	12.8974	1.95342e-34
CXCL11	11.9845	3.38623e-39
CXCL10	11.9398	8.64215e-44
IDO1	11.4713	4.94026e-81
CCL8	11.4229	3.28141e-47
RSAD2	11.0559	1.16162e-46
LGALS17A	10.528	2.42685e-34
IRF8	10.0813	6.63341e-26
SSTR2	10.0455	6.03628e-51
CMPK2	9.63835	2.37746e-35
AC007991.2	9.55757	3.48685e-16
OASL	9.28624	1.26801e-48
FAM107A	8.98028	4.64547e-26
ITK	8.91995	6.90821e-29
CX3CL1	8.83075	1.17375e-28
GBP6	8.82965	1.59051e-20
AC007991.4	8.5499	1.50927e-27
SLAMF8	8.48222	7.10507e-38
GBP4	8.44753	5.47329e-67
LCP2	8.43261	2.14971e-33
GJA4	8.31815	2.85491e-18
GBP1P1	8.22908	1.02043e-81
GBP5	8.21245	5.88599e-71
APOL4	8.15788	7.05207e-30
CD38	7.92733	2.17432e-06
OAS1	7.90636	1.72314e-58
GSDMC	7.89501	3.20496e-13
IFIT2	7.72427	9.13162e-80
GBP7	7.43473	7.21155e-28
C3AR1	7.26953	6.93071e-18
ADGB	7.16029	7.35992e-17
MX1	7.0751	2.34686e-72
BATF2	7.03613	6.80231e-50
CIITA	6.99247	1.13914e-42
BATF3	6.81862	1.4569e-29
SOCS1	6.81686	7.65729e-34
LIPG	6.79786	7.53959e-24
IL18BP	6.76315	6.46078e-43
BANCR	6.75922	1.42578e-08
IFIT3	6.75654	3.17257e-69
XLOC_001195	6.71896	4.56686e-25
GCH1	6.68379	7.02604e-33
TOMM20P2	6.66739	3.44766e-15
CCL7	6.6332	2.39857e-85
PIK3AP1	6.55225	8.95712e-25
IFI44L	6.48851	5.04286e-59
NOD2	6.48431	6.75114e-21
PLA1A	6.3889	7.07734e-20
IFI30	6.38524	8.0753e-32
FYB1	6.3021	1.57139e-22
AIM2	6.28279	7.51196e-17
XLOC_005593	6.1481	1.4613e-19
ETV7	6.0655	2.77205e-78
CEACAM1	6.06492	1.75394e-24
XIRP1	6.06057	6.58485e-11
IRF1	6.04631	2.69105e-93
TNFSF13B	6.03389	1.35783e-80
TCHH	5.97029	1.48356e-10
SLFN12L	5.9457	1.54418e-20
EXOC3L1	5.85282	1.27356e-26
PCLO	5.81493	1.69972e-15
SECTM1	5.81379	1.76949e-22
CLCA3P	5.80551	1.80621e-15
AC011997.1	5.80153	2.30925e-11
AC093063.1	5.76988	3.03029e-07
GBP1	5.72647	1.00513e-90
TNFSF10	5.70643	7.25619e-43
OR52K3P	5.6297	4.03264e-10
KRT18P22	5.60255	1.88721e-06
FCRL6	5.59396	2.25801e-06
ICAM1	5.58719	2.95904e-47
IFIH1	5.39328	1.0067e-73
SLC26A4-AS1	5.37181	8.72531e-14
GRIP2	5.2924	6.91714e-22
AC083949.1	5.27365	2.19136e-16
SEPT4-AS1	5.22469	8.00421e-12
CCL2	5.21582	8.30211e-64
RN7SL315P	5.21572	1.04032e-08
CD274	5.21294	1.75258e-36
ATF3	5.18438	2.26084e-28
CD7	5.14957	1.91457e-20
AC004551.1	5.14667	2.3726e-05
BTC	5.13326	1.45428e-10
MMP25	5.12434	5.21091e-17
AC015911.7	5.10754	3.36346e-05
CCL13	5.10268	2.51982e-17
AC011511.5	5.0705	8.02658e-09
CTSS	5.05123	9.13351e-90
AL590438.1	5.04951	5.26672e-08
C20orf141	5.0286	6.05554e-11
G34929	4.99915	1.03119e-13
EPSTI1	4.966	3.41404e-64
AC083837.1	4.96072	1.08076e-08
TNFRSF8	4.95344	2.4281e-09
AC099063.4	4.95232	5.98616e-10
ZBTB16	4.93268	4.00137e-09
SFMBT2	4.89057	1.50961e-12
XLOC_012049	4.85548	4.17667e-11
FCGR2A	4.85489	1.47549e-06
USP30-AS1	4.8494	6.47438e-41
FAM84A	4.82975	2.85836e-25
FBXO39	4.81756	1.33689e-09
DDX58	4.79841	1.0067e-73
RARRES3	4.77561	2.11288e-47
AL157871.2	4.7212	2.35508e-07
C5AR2	4.68879	3.66884e-11
NTRK1	4.68057	2.91425e-06
APOL3	4.66391	5.85197e-65
RTP4	4.65304	8.72164e-42
BCL2L14	4.64477	4.25189e-12
APOL2	4.62489	1.29573e-83
AC104837.2	4.60928	0.000179901
ZMYND15	4.59861	3.83777e-06
PCDH17	4.57553	2.18657e-07
APOL1	4.57419	2.02649e-65
AC245014.3	4.51805	1.46649e-07
IL4I1	4.50178	6.35404e-24
MX2	4.50066	2.68738e-51
XLOC_000133	4.49514	2.16646e-15
HLA-DOB	4.49371	4.99053e-13
GUCA1A	4.48722	2.89229e-08
SUSD4	4.48647	2.68634e-14
SLC25A47	4.48077	0.000755106
AC069528.2	4.47499	7.49942e-09
NFAM1	4.47199	0.00168952
OAS2	4.47049	1.11632e-52
AC061992.1	4.46542	2.09225e-10
RORB	4.45625	4.881e-10
AC012020.2	4.45083	1.59041e-12
IL1RL1	4.44564	2.02139e-19
GALNT3	4.40503	2.44186e-23
AL590648.3	4.4044	1.91555e-05
IFIT1	4.38132	2.1598e-37
AC090227.2	4.3734	0.000255177
Z84484.1	4.36781	5.42271e-12
SLC19A3	4.34946	0.000285248
TRIM31	4.34009	1.95129e-09
G34931	4.3091	6.98338e-12
CA3	4.30787	0.000788874
AP001610.1	4.27437	3.41518e-05
HERC6	4.23605	1.75258e-36
TCIM	4.23511	1.25895e-25
IL31RA	4.18358	8.66069e-09
LINC00525	4.17666	2.38534e-11
GVINP1	4.17578	5.06086e-11
AC009950.1	4.15646	1.548e-24
PDSS1P1	4.1362	7.27044e-05
SMTNL1	4.10195	6.71053e-07
USP18	4.10088	1.51904e-45
G32068	4.09851	2.36035e-06
GIMAP2	4.08485	1.10048e-17
XLOC_000283	4.07974	3.52173e-12
PPP1R2P1	4.06672	2.41609e-06
AL353746.1	4.05415	0.000361047
WARS	4.05093	6.67646e-48
OAS3	4.04252	7.43619e-53
AC083837.2	4.03056	6.92096e-23
CR1L	4.00283	1.49222e-06
RND1	4.00023	1.83503e-08
AL353583.1	3.99988	0.00230552
GUCY1A1	3.9939	1.13216e-13
LINC02574	3.97659	5.11395e-10
BEST3	3.97404	8.43011e-05
HSPA8P11	3.96453	0.000259945
CCL11	3.95948	1.65768e-07
HELZ2	3.95618	2.41304e-38
RFPL4B	3.95041	1.24237e-09
PLEKHS1	3.94921	0.00107956
PRAL	3.9409	7.41559e-05
ASB2	3.90893	2.49698e-05
CRISPLD1	3.90375	4.62531e-05
STX11	3.89685	7.24679e-24
TESK2	3.88921	3.55014e-16
HGC6.3	3.85638	4.94188e-06
TAP1	3.85025	1.81583e-42
GK-AS1	3.8485	0.00059487
PKN2-AS1	3.83541	1.62491e-10
PARP14	3.83276	3.66033e-61
TBX21	3.82767	0.0225953
LRRTM2	3.82147	3.6747e-21
IFI44	3.81894	4.81591e-48
SAMD9L	3.81337	8.7679e-64
AC034105.3	3.80103	0.00059034
SEMA3E	3.78679	1.44373e-08
SHC4	3.78516	1.26655e-05
CFAP206	3.77612	2.28945e-08
IL12RB1	3.77184	4.06874e-05
VCAM1	3.76821	2.57461e-11
PRRG4	3.75585	2.76494e-05
AP003062.1	3.75427	0.000207907
PTPN6	3.74466	0.000644618
RNF19B	3.74341	1.72981e-34
AC124319.4	3.73988	6.14883e-13
PLSCR2	3.72374	0.00294598
CSF3	3.72079	0.04888
GBP2	3.68785	4.98572e-58
PLSCR1	3.63732	4.94201e-53
IRF7	3.63147	6.77327e-34
C17orf47	3.62337	0.000265475
AL592546.1	3.62266	6.18459e-08
AC112496.1	3.59868	0.000166792
MTCO2P11	3.58409	0.00118142
LMO2	3.58301	9.31784e-05
RHOH	3.55942	5.31084e-06
CALHM6	3.5451	5.93254e-27
SPTLC3	3.52266	1.21994e-23
KIAA0040	3.52241	4.47994e-37
TEX29	3.52141	2.01271e-09
CLEC1A	3.51905	9.40866e-09
ISG20	3.51283	1.86308e-27
XAF1	3.50546	9.22825e-55
HERC5	3.50387	3.0213e-10
HTR7	3.50295	6.13883e-05
AFAP1L2	3.49765	4.10206e-11
C4B	3.49191	4.87622e-07
RBM47	3.48664	3.98008e-18
AC099343.2	3.46426	0.00690684
AC129507.1	3.46387	6.34484e-06
CD74	3.44144	1.2376e-11
TXK	3.42751	0.00897698
RN7SL834P	3.42096	1.97169e-05
MYB	3.40781	0.00461594
DTX4	3.40193	4.73241e-15
TRIB1	3.40054	1.11604e-12
AL157871.3	3.39466	2.02033e-35
MTND1P11	3.38053	7.14694e-05
IL15RA	3.37434	2.08074e-54
AC112719.2	3.37328	4.60775e-05
TYMP	3.36648	1.75923e-36
AC025048.1	3.36359	0.000268169
CLDN23	3.34801	3.81726e-12
CA2	3.34493	0.00816131
ANO4	3.333	1.45678e-13
TMEM140	3.33115	2.33624e-39
NUP210	3.32792	0.00891534
LAP3	3.32713	2.40779e-57
THEMIS2	3.32558	7.12287e-32
DHX58	3.30907	1.22314e-43
SBK3	3.30822	0.0149371
G29271	3.29832	0.00188725
ACKR2	3.28592	0.000522114
HLA-DMB	3.28388	6.34484e-06
LGALS9	3.27976	1.10155e-27
DDX60	3.27313	3.57648e-50
IFIT1B	3.2675	0.0028625
FAM124A	3.25949	1.20254e-10
AL355102.1	3.25476	3.56386e-05
KCNT2	3.23423	1.37301e-05
JAK2	3.22516	1.33431e-35
AL133268.4	3.22401	9.71944e-05
APOL6	3.22065	8.16406e-41
AC005549.3	3.21163	3.96756e-06
TEX14	3.20911	8.26233e-06
AC116366.1	3.20857	1.21972e-09
AC131649.2	3.20741	0.000909456
AC018644.1	3.20653	2.03013e-10
CSF1	3.19033	6.16674e-37
TRAPPC3L	3.18931	3.2695e-08
ISG15	3.18524	7.93789e-26
AL354732.1	3.1834	1.11745e-09
ZEB2-AS1	3.17549	0.000401828
AC007728.2	3.17063	8.9637e-09
AL445490.1	3.16939	0.0155701
UNC5C	3.15865	5.98208e-06
C5orf56	3.15768	2.30089e-32
PLEKHA6	3.14887	0.00157717
NGF-AS1	3.14464	6.48056e-08
ZNF467	3.13892	0.00199744
SLCO5A1	3.13621	2.37399e-06
XLOC_005900	3.13562	1.43692e-09
AL357054.4	3.12921	1.79031e-15
AL355102.4	3.12347	0.00145512
PDZK1IP1	3.07975	1.27811e-07
ART3	3.07599	0.00280103
IGHEP2	3.0669	3.28019e-11
USP41	3.05748	3.49623e-10
TNFRSF9	3.056	0.0190827
SP110	3.04792	3.69879e-48
BATF	3.03602	0.0145537
RGS16	3.03321	4.83908e-18
AC104083.1	3.02021	0.0140662
TMC6	3.01452	0.000679657
ANXA2R	3.00977	1.5132e-26
ARAP2	3.00675	1.62223e-06
HLA-DRB5	3.00271	2.9682e-06
CA11	2.99561	2.60391e-10
ADAMTS3	2.99297	1.68262e-06
IL18R1	2.98863	6.53209e-06
CISH	2.98164	8.76126e-07
IFI6	2.97893	2.18848e-41
TAP2	2.9713	1.50037e-43
AKAP12	2.96138	9.71894e-22
SAMHD1	2.94678	7.02223e-35
XLOC_006263	2.9342	1.21939e-13
FZD5	2.92277	3.96982e-12
PSMB9	2.91853	6.87079e-33
VWA3B	2.91832	0.0276373
MLKL	2.91769	6.12515e-40
ARL9	2.90342	2.37409e-15
LINC01686	2.90258	0.0005934
SOCS3	2.90194	1.41721e-22
LYPD5	2.89402	1.21974e-11
PMAIP1	2.89036	3.44611e-40
PARP12	2.88895	3.43652e-43
AC099811.3	2.88488	3.27738e-05
TRIM25	2.879	4.98572e-58
INSL6	2.87665	3.10983e-13
ASPHD2	2.87198	2.62795e-25
GADD45G	2.86417	0.000162677
RCVRN	2.8577	0.000144342
AC005291.2	2.85676	0.00222848
AC008957.3	2.84997	0.00230233
KMO	2.8426	0.0104101
MTCO1P11	2.83744	0.0271148
LINC00943	2.83374	0.0228968
XXYLT1-AS2	2.83213	3.42683e-07
TDRD7	2.8299	1.0446e-26
LINC01482	2.81976	2.21952e-05
KCTD14	2.81892	1.00867e-25
XLOC_004803	2.8109	1.64332e-76
IL33	2.80212	0.000284389
RSPO2	2.8	0.0263369
RPARP-AS1	2.79508	2.81947e-16
AL356234.3	2.77771	0.0216373
XLOC_013547	2.76826	2.00669e-11
AC040162.1	2.75703	5.37758e-24
SLC12A7	2.75431	1.30971e-20
LRRC61	2.75167	0.000318907
ACTN2	2.75024	0.0142687
STEAP4	2.74291	9.60497e-08
INSRR	2.73825	0.0376633
LGI2	2.73144	0.0107691
IFI35	2.72551	6.22953e-36
SRD5A3-AS1	2.70945	1.57009e-11
MMP25-AS1	2.70526	2.35873e-19
LRCH2	2.70232	1.14329e-17
AC115522.1	2.69448	0.0254517
RAB20	2.68065	3.2846e-14
P2RY6	2.66853	4.34511e-13
AC006160.1	2.66447	0.000808252
GBP3	2.66052	5.92133e-50
FGF13-AS1	2.65989	0.00737528
TRAFD1	2.64869	2.67566e-44
BST2	2.63709	4.5662e-26
IGFLR1	2.63126	2.88551e-10
DCSTAMP	2.63055	0.00145622
CXCL2	2.62773	0.0185603
XLOC_006144	2.62466	0.00027454
TRIM21	2.62052	1.82856e-48
SLC37A1	2.61979	1.02695e-12
THPO	2.61929	0.010556
LEFTY2	2.61869	0.0241823
NMI	2.6147	4.39387e-48
CFH	2.60801	1.25346e-26
CAND2	2.60565	5.38886e-07
XLOC_006088	2.60513	6.42222e-07
C4A	2.60386	5.74129e-05
CYP27B1	2.60062	0.00131795
HAPLN3	2.59966	1.0608e-15
RNF213	2.59611	2.15071e-34
IL22RA1	2.59567	3.03408e-05
DSCAM	2.59564	0.0438166
CFAP58-DT	2.5956	0.000225325
SLC1A3	2.59264	4.16382e-34
CASP1	2.5915	4.0625e-19
ANGPTL1	2.58877	6.93071e-18
TLR3	2.57564	1.5631e-27
STARD8	2.57335	1.58051e-08
KU-MEL-3	2.57254	0.0375544
DTX3L	2.56967	4.91604e-40
IRX6	2.56898	0.000275682
COL27A1	2.56845	1.67127e-26
PTGS2	2.56525	2.19401e-06
DEXI	2.56463	2.99969e-10
GCSAM	2.56435	0.00423387
GRAMD2A	2.55985	0.0251665
BDKRB1	2.55948	1.65622e-20
LZTS1	2.55503	3.63724e-09
HSPA6	2.54681	0.00385547
G25251	2.5355	0.0460465
AC009704.2	2.53427	0.0314866
LINC02068	2.53186	0.00650353
HAS3	2.52504	9.85282e-07
TTLL6	2.5229	0.00908472
PLCG1-AS1	2.52243	0.00104593
LINC02362	2.51206	0.018884
AC005840.4	2.50741	0.0456975
CA13	2.50716	2.49168e-18
AC022706.1	2.50681	0.000244313
AC097059.2	2.50431	1.78684e-05
P2RX7	2.50019	8.10829e-17
PARP9	2.49039	2.33228e-28
EID3	2.48887	2.76484e-31
MSX1	2.48543	1.71555e-26
AC012020.1	2.48532	0.0381652
RGCC	2.47976	7.28667e-06
NIPAL4	2.47137	0.000482628
SLC12A1	2.46884	0.0210069
WDR17	2.46754	0.0121747
SERPINB2	2.4666	3.00775e-15
ACSM5	2.46271	0.00370279
RHBDF2	2.46151	1.0915e-13
LRRC18	2.45027	0.0467159
NLRC5	2.44301	1.05086e-32
IL7	2.44201	1.31623e-26
AL135818.1	2.43897	2.51357e-06
DDX60L	2.42891	4.6222e-23
KIF5C	2.42754	5.8814e-09
XLOC_005737	2.42515	0.00970248
FGL2	2.41568	0.00722206
CLIC6	2.40192	0.00835708
LINC01915	2.3989	0.00725705
G14029	2.39392	1.11848e-06
MCTP2	2.38771	8.60209e-17
ABCC11	2.38265	0.00628677
EIF4A2P1	2.3712	0.0143917
HLA-DRA	2.37105	2.78057e-05
4-Sep	2.37085	1.17343e-17
AL645929.2	2.36742	0.00830373
AC080014.1	2.36542	0.00280609
CNGA3	2.36132	0.000973526
RGS17	2.35576	1.84149e-05
VSNL1	2.35185	0.00773315
CLIC2	2.33998	1.28704e-15
CASZ1	2.32644	0.00449881
NAMPT	2.32569	1.81977e-42
LINC01141	2.32538	0.0330535
CHRNA1	2.31926	0.00301331
IL32	2.31106	1.85317e-18
TIAM1	2.30132	8.26763e-07
AL021707.6	2.30031	2.22513e-07
CHRNA5	2.29701	0.00677645
NAMPTP1	2.29217	1.67648e-27
ZNF267	2.28988	5.02041e-45
AC002044.2	2.2832	0.0212918
XLOC_001532	2.28053	0.0070443
C22orf31	2.27637	0.00950446
SLFN11	2.27437	2.42968e-19
AC083862.2	2.26435	0.00501983
G28331	2.25909	0.0131113
TJP2	2.25786	8.83523e-13
FBXO6	2.2513	9.98289e-37
KYNU	2.24899	0.0150063
AC015912.3	2.24108	7.51196e-17
PSMB8	2.2404	3.86794e-37
XLOC_004881	2.23945	2.87077e-09
SLC25A28	2.2293	3.1394e-21
DPYS	2.22406	0.0479408
AC005532.1	2.22359	4.72421e-05
PARP10	2.21691	9.93387e-12
AC131009.3	2.21527	0.0216499
TNFAIP2	2.21107	2.55891e-07
DLX5	2.20989	0.00022827
CFHR3	2.20909	0.000567533
IRF2	2.19959	7.86464e-53
SH2D2A	2.19788	0.00869923
NLRP3	2.18675	0.0121318
NUDT10	2.17918	1.0068e-15
XLOC_011309	2.17777	0.000627909
FLT1	2.17473	2.45944e-06
LINC02328	2.17124	0.027167
SLC15A3	2.16211	3.47321e-16
AC097634.1	2.16208	0.00478296
PML	2.16032	2.47267e-18
DEPP1	2.15857	8.47364e-15
C19orf66	2.15748	2.55397e-38
AL645939.5	2.15078	8.91385e-10
ZBED6CL	2.14954	0.045822
AC010320.1	2.14556	0.0205828
APOBEC3G	2.13774	3.36211e-23
ZPLD1	2.13714	0.00215699
PHOSPHO1	2.13639	0.0390853
RIPK2	2.13444	2.73306e-38
AC079610.2	2.13257	0.00109968
AL021707.7	2.12861	0.01401
AL672207.1	2.12763	4.75084e-08
RIMS2	2.11795	0.0068704
IL1R2	2.11785	0.00112919
ZNFX1	2.11268	1.31509e-34
GAB1	2.10939	1.32888e-12
RASSF5	2.10473	0.0149512
LIFR	2.09443	5.34361e-15
AL137009.1	2.08952	0.000606596
ANGPTL4	2.08745	4.24888e-09
AC004594.1	2.08197	0.0243727
AL357060.1	2.07816	0.0088576
HMGB1P3	2.07593	0.000466004
SLFN13	2.07139	1.52284e-10
MAP7D2	2.06584	1.689e-05
TNFRSF1B	2.05902	2.04287e-16
CASP7	2.05628	7.10958e-51
RNF144A	2.04973	0.000585001
TLR2	2.04498	0.0156346
AL603832.1	2.04399	2.93386e-05
PTGES3P1	2.04351	1.602e-14
CCL5	2.04341	0.0481814
LINC00222	2.04121	0.00128935
EGFLAM	2.03719	2.32801e-07
IL15	2.03571	3.18436e-24
GK	2.02979	5.41758e-17
HLA-DRB6	2.02063	0.0461444
ZC3HAV1	2.01815	5.73872e-33
IFI16	2.01462	1.67147e-15
SAMD9	2.00525	2.14738e-22
HELB	2.00168	8.06934e-11
MARVELD3	1.9968	0.0158939
PRDM16	1.99382	1.28193e-05
HAS1	1.98572	0.0261807
NT5C1B	1.98163	0.0177315
LGI4	1.981	0.00358466
PCDH19	1.9786	0.000929071
AC004837.2	1.97597	0.00607309
RSPO3	1.97352	1.72605e-16
AC093700.1	1.9703	3.25474e-10
SNRPGP5	1.96897	0.0022971
SLFN5	1.96452	1.58496e-20
AC079210.1	1.96351	0.00027454
DSCR10	1.95923	0.00797554
CPNE5	1.95519	0.0038393
TMEM30B	1.94903	0.0197237
AC124319.2	1.94844	0.0237298
LINC00944	1.94635	0.00574967
ADAP1	1.94591	1.71688e-06
AGBL2	1.93698	0.00306979
CARD16	1.93353	2.56457e-16
TRIM14	1.9293	7.76036e-17
RUNX3	1.92801	1.18552e-37
SLC26A4	1.92613	0.00758199
LIFR-AS1	1.91911	4.12591e-05
DLX2-DT	1.91731	0.0279799
SIX1	1.91719	3.64362e-13
SCT	1.91692	0.0419797
BDKRB2	1.9159	1.22505e-54
NCOA7	1.91259	6.75596e-15
SPATA20P1	1.90658	2.32225e-05
TMEM51	1.90648	5.71982e-06
MMP27	1.90327	0.00730154
SAT1	1.90103	2.00595e-22
SLC43A2	1.89499	4.07087e-06
STAT1	1.89219	7.12879e-23
HLA-DRB1	1.89104	1.91763e-06
RGS20	1.88279	1.69652e-11
UBE2L6	1.88125	2.86301e-23
PANX1	1.88108	1.55923e-27
FAM177B	1.8807	3.04125e-06
AC073264.3	1.87901	1.22838e-06
LEF1	1.87716	3.98046e-07
SOD2	1.86955	2.02374e-07
IFIT5	1.86906	1.44415e-39
LVRN	1.86701	0.0373167
CYP2J2	1.86616	0.0377548
AC116347.1	1.8605	5.08963e-16
TRPA1	1.85858	0.0059768
IKZF2	1.85769	3.24841e-11
AC009078.3	1.85496	0.04888
LINC02384	1.85479	2.61119e-06
AC068473.1	1.85284	0.0433633
ICOSLG	1.85207	0.00215699
AC104297.1	1.85162	0.000958255
AP000787.1	1.84996	0.025396
SYTL3	1.84785	1.62848e-10
KCNE4	1.84045	1.45156e-10
EGFL6	1.83854	0.00407439
AC063947.2	1.83544	0.00352287
AC009041.2	1.83341	0.00277896
RBCK1	1.82777	1.04148e-29
CBR3	1.8266	3.97799e-25
MIR29B2CHG	1.82627	7.47599e-07
AC104389.4	1.82504	0.0041114
ACSL5	1.82305	1.12438e-15
AC067945.1	1.81824	0.000616353
NOD1	1.81628	4.54835e-10
GMPR	1.81008	3.28771e-12
CKS1BP1	1.80281	2.63378e-06
APBA2	1.8021	0.0134424
PANX2	1.80085	0.0122134
HLA-F	1.79984	6.93185e-16
A2M	1.79329	8.1845e-08
MICB	1.78634	1.96012e-18
PROX1	1.78489	0.00576955
PSME2P2	1.78387	7.7535e-11
LINC02086	1.78221	0.0015729
ECSCR	1.781	0.0250608
AC099548.2	1.7795	1.68429e-07
AC104695.2	1.77698	0.0318224
RNF122	1.77548	3.01013e-09
RPS6KA1	1.76823	0.000291978
TNFAIP6	1.76698	0.00532921
CPNE8	1.76223	1.45447e-14
XLOC_000340	1.76186	0.0025382
MYD88	1.76176	4.38447e-14
ADAMTSL4-AS1	1.75721	0.000153716
GPR65	1.75498	0.00170445
ARHGAP27	1.75344	0.00857717
IFITM1	1.75261	6.71015e-17
DUSP5	1.75126	1.14634e-10
CP	1.75026	0.026157
S1PR3	1.7498	3.43617e-18
TAF4B	1.73832	0.000447092
GPR68	1.73797	5.4523e-10
KIAA1671	1.73433	0.0390986
AL096855.1	1.73231	0.0195589
NRN1	1.73189	1.31181e-37
AC072022.2	1.73151	0.00549823
AP001434.1	1.73011	0.00278036
RASGEF1A	1.72841	0.000137426
TLR5	1.72557	0.0140701
RNF114	1.724	1.17212e-35
PSMB10	1.72024	1.02486e-31
LAMA5	1.71852	0.0102053
AC133644.2	1.71677	0.00182836
PSME2	1.71634	9.95378e-19
AL022067.1	1.71629	0.014134
TCAF2	1.71615	4.38907e-10
AL355353.1	1.71426	0.01401
MSC	1.70845	1.60753e-08
AL645929.1	1.70801	0.000224956
AC083805.1	1.7066	0.0180091
AC006058.4	1.70646	0.0439426
AC116651.1	1.70577	0.0370551
TRIM17	1.70456	0.00120993
HOXC-AS2	1.70324	7.29642e-18
GAREM1	1.69746	1.20063e-05
DNAJA1P3	1.69453	5.33408e-06
ARHGAP20	1.69444	4.71513e-06
MDGA1	1.69256	7.88785e-09
CH25H	1.6882	3.35961e-31
CXCL16	1.68802	1.25173e-22
OGFR	1.68355	6.88708e-07
MAFB	1.68229	8.6766e-16
XRN1	1.67859	4.86003e-20
BTBD11	1.67346	0.0157364
PHLDA1	1.67294	2.94192e-10
NUDT11	1.67018	4.74206e-21
EDARADD	1.66192	0.000876104
G0S2	1.66189	0.0288974
AC244021.1	1.65244	0.0358094
GFRA2	1.65215	0.0261556
GLUL	1.64659	2.24663e-16
TRIM22	1.64477	1.38077e-20
PPFIA2	1.63926	0.0137519
RGMA	1.63877	0.00233291
PCDH9	1.63858	2.45584e-17
AL162274.1	1.63792	0.0394627
FLT3LG	1.63602	0.00034665
AC093567.1	1.63464	0.0118057
AC106897.1	1.63444	0.00683295
TSKU	1.63187	2.22513e-07
USP43	1.63107	0.0105078
SH3BP2	1.63037	1.27582e-13
XLOC_006419	1.62875	0.000621485
HIVEP3	1.62554	0.00285886
AL356056.2	1.6244	0.00379716
MAP3K5	1.62187	4.49182e-20
HSPB8	1.61884	1.78232e-12
IL1RL2	1.61722	0.0106177
RMI2	1.61665	0.001054
TLR1	1.61392	0.023866
DLL1	1.61214	0.00899248
XLOC_010367	1.60812	0.00974403
LINC01220	1.60286	0.0284099
PPA1	1.59975	3.75659e-37
SLC23A1	1.59871	0.0347491
PLCH1	1.59831	0.031624
MCUB	1.59742	1.29947e-10
EDNRA	1.59626	4.33445e-09
XLOC_001640	1.59604	0.0088576
AF117829.1	1.59257	3.4243e-09
TMEM121	1.5859	0.000382619
IL12A	1.58578	2.89629e-05
PLEKHF1	1.58489	7.64599e-08
AC008429.2	1.58318	4.5788e-10
RALA	1.58265	2.0884e-24
MOB3C	1.58258	5.0572e-14
CAMK1D	1.57844	7.87531e-05
MIR155HG	1.5736	0.000222396
RGS14	1.56965	0.00010409
AL078645.1	1.56572	0.0356382
G17127	1.55869	2.5067e-11
CASP17P	1.55847	0.00710855
TRIM38	1.5583	1.27658e-25
SBNO2	1.5579	1.61626e-12
LINC01550	1.55028	1.38287e-06
AC097658.1	1.54624	0.000321349
CAPN3	1.5419	0.00623503
CHST11	1.5388	6.28944e-14
BTN3A3	1.53824	5.85072e-28
CMAHP	1.53378	7.73731e-12
FMNL2	1.53313	3.7025e-14
C2	1.5297	2.71079e-07
PLEKHA4	1.52615	3.95384e-19
SP100	1.52545	8.34444e-30
XLOC_004198	1.51515	0.000184818
APOBEC3D	1.50906	7.04943e-05
TOP1	1.50427	3.741e-25
C19orf12	1.50097	9.17283e-28
JAK3	1.49729	4.30598e-14
ZNF114	1.491	0.0188703
SYNC	1.48939	2.67954e-14
AC068993.1	1.48794	0.000778314
CD40	1.48486	6.98338e-12
AC080112.1	1.48321	2.10161e-06
Z82243.1	1.4828	0.0372935
AL031775.1	1.48203	2.68105e-05
CASP10	1.48076	3.94054e-09
TEAD4	1.48022	1.19966e-12
RALB	1.47202	2.49132e-31
CCDC184	1.47172	0.00110034
RUBCNL	1.47157	0.000719248
LRRC66	1.47144	0.0216154
MBP	1.47122	0.000236206
XLOC_014038	1.47076	0.00984799
AC005224.3	1.46721	0.0238755
AL157394.1	1.46609	2.881e-17
GCLM	1.46535	9.93439e-14
LINC00506	1.46482	0.0273115
XLOC_005681	1.46379	2.24592e-05
GSAP	1.46014	2.54492e-11
TMEM173	1.45859	6.26078e-19
HDAC4	1.45842	8.12461e-07
NR4A2	1.45687	0.00452087
ASAP3	1.45411	8.90636e-09
CEMIP2	1.45322	5.71194e-19
MND1	1.45299	1.74069e-08
BAK1	1.45089	6.96392e-07
IFNAR2	1.45019	8.81928e-15
C3	1.44212	5.32548e-05
AKAP3	1.43447	0.0193947
OAF	1.43378	3.19844e-12
XLOC_003146	1.42714	3.37523e-08
LDLR	1.42451	5.2254e-07
APOBEC3F	1.42261	2.8999e-15
CXorf38	1.41991	3.56592e-22
TRIM69	1.41798	1.43883e-11
SERPINB9	1.41598	3.67006e-13
RHEBL1	1.41522	0.0121318
AC087284.1	1.41218	0.0222097
AC012462.1	1.41122	0.000624535
GPR160	1.41064	0.0350903
SYBU	1.40975	0.0183439
PID1	1.40862	3.54504e-25
PHACTR4	1.40135	2.39641e-11
ARNTL2	1.39961	2.3737e-09
MT1A	1.39894	0.00177558
XLOC_008100	1.39446	0.0118364
SLC28A3	1.39426	9.2741e-07
GNA14	1.38832	4.48471e-05
NAGS	1.38824	1.59867e-10
DTNBP1	1.38818	9.54739e-10
CGAS	1.38736	6.53209e-06
BNIP3P5	1.38693	0.0105779
MAFF	1.38593	1.86774e-06
RAB27A	1.38569	2.14672e-24
SYT15	1.38392	1.92155e-05
HLA-E	1.38245	3.48313e-24
XLOC_009135	1.37784	0.00245279
FAM20A	1.37643	1.44385e-08
LINC01852	1.37572	0.0202952
MEI1	1.37257	0.0304895
RIPOR3	1.37254	0.0279129
HGF	1.371	0.000158537
DNAJA1	1.37061	1.42731e-33
GRHL1	1.37054	0.000233907
AC009949.1	1.36973	0.0265341
TENT4B	1.36667	6.92096e-23
LINC01841	1.36492	0.0402503
ZFPM2	1.35841	0.0209759
TRIM29	1.35687	0.0247998
NUDCD1	1.3559	7.79542e-29
SNHG28	1.35231	0.00239094
SNTB2	1.35143	2.4468e-21
VPS54	1.34761	2.76362e-18
NKX3-1	1.34703	0.000250491
IRF9	1.34666	1.31993e-11
FST	1.34645	1.84551e-10
ALPK1	1.34536	9.43366e-10
CDYL2	1.34056	0.00029277
GLULP4	1.34016	0.027953
AC004825.2	1.33697	0.0424017
ACKR3	1.33656	0.000196383
TBKBP1	1.33605	1.56558e-06
BTN3A1	1.33564	5.86034e-17
NTRK2	1.33525	0.0228137
AL136295.2	1.33497	0.000722349
FEM1C	1.33295	4.24302e-09
PTPRC	1.33254	0.0218455
AC116667.1	1.33085	0.022589
PIM1	1.33019	2.75727e-05
DLX1	1.33009	2.37285e-08
PIK3R3	1.32837	0.000457189
SQOR	1.32634	3.37024e-24
SORBS1	1.32414	3.72318e-06
N4BP2L1	1.32048	4.92932e-13
BAK1P1	1.32036	0.0285805
PIP4K2A	1.31988	1.55111e-09
LITAF	1.31987	1.03968e-13
FLJ22447	1.31977	0.00176177
FGD6	1.31808	1.6198e-10
KIF5A	1.31757	0.031414
NUB1	1.31731	9.03212e-30
GCA	1.3162	7.58809e-07
AL035681.1	1.3126	0.0199031
HEXDC	1.31235	1.71487e-06
SLC2A5	1.31151	0.00627053
SLC25A25	1.31037	1.11287e-05
PKD1L1	1.30971	0.000246257
STAT2	1.30522	4.38333e-16
IL23A	1.30521	0.00273574
GOLM1	1.30406	2.48323e-20
CGNL1	1.30105	0.0246566
FAM43A	1.30103	4.99802e-05
EIF2AK2	1.29992	8.41756e-20
AL049825.1	1.2998	0.00349159
EBF3	1.29518	0.0138557
PHACTR1	1.29392	7.15362e-12
ARID5A	1.29159	0.000116846
PHACTR3	1.291	7.36364e-07
CD14	1.28982	5.18605e-13
AFF1	1.28725	1.01151e-12
AC025171.2	1.28476	6.12651e-07
PTPN2	1.28248	9.74787e-21
LINC02593	1.28182	0.00047113
MAK	1.28153	0.00780395
ERAP2	1.2811	3.17551e-11
HSBP1L1	1.28075	7.5839e-07
C3orf38	1.2801	9.80817e-26
SMAD7	1.27737	3.64622e-08
EMP2	1.27633	1.40619e-12
NRCAM	1.27277	3.47986e-05
SIM1	1.2704	0.000446336
KREMEN1	1.26993	4.72926e-09
SENCR	1.26983	6.75253e-06
GRAMD1C	1.26931	5.52876e-07
AVIL	1.26929	7.86415e-09
AC136475.1	1.268	0.019632
PLAU	1.26653	1.01884e-05
AP000525.9	1.26403	1.05937e-05
HEPHL1	1.26375	0.00225748
EPB41L4A	1.26284	0.000183463
SYNE2	1.26084	3.83777e-06
RNY3P8	1.26013	0.00819218
SERPING1	1.25824	1.15774e-12
PHLDA2	1.25821	2.08877e-13
TMEM106A	1.2516	5.90599e-06
CFB	1.25101	0.00137227
AC037459.2	1.25095	0.00651019
SMIM18	1.25083	0.0248466
ANK2	1.24969	1.66838e-10
SP140L	1.24965	1.4997e-15
LYN	1.24957	2.56387e-07
TRIM26	1.24883	3.79954e-07
C6orf201	1.24491	0.0469982
AQP3	1.24482	0.0256749
ITPRIP	1.24339	2.01287e-05
VAMP5	1.24332	3.56914e-12
KSR1	1.24323	1.02613e-06
N4BP1	1.24204	4.48627e-13
SLC2A12	1.24162	0.000644618
DLX2	1.2394	4.06874e-05
HEG1	1.2392	3.19701e-13
LYPD1	1.23577	0.039486
ZFP36	1.23556	4.45632e-05
SCML1	1.2345	2.88678e-17
ITGA2	1.23372	0.000496654
SPSB1	1.23175	9.51517e-05
NBN	1.23154	2.53363e-10
AC092368.3	1.23072	0.00876375
ARHGEF26	1.22948	0.00392921
FAS	1.22916	1.98237e-17
NOCT	1.22866	8.51224e-13
SYNDIG1	1.22606	0.0188304
C1QTNF6	1.21868	6.82898e-12
G36957	1.2177	0.0194676
CLCN3P1	1.21462	0.00109303
TNFRSF14	1.21254	1.12362e-13
ITPKC	1.21226	1.32619e-10
STAT5A	1.21177	8.754e-05
P3H2	1.21065	0.0365621
TMEM229B	1.21033	0.027029
ZNF618	1.2093	1.56601e-17
KCTD12	1.20657	7.50855e-11
VEGFC	1.20572	6.79378e-09
C1QTNF12	1.20528	7.45251e-05
PRDM1	1.20347	3.61313e-13
NXPH3	1.20147	3.3916e-05
KALRN	1.19843	1.01162e-09
NFKBIZ	1.1957	0.000831027
WBP1LP2	1.19569	0.00080255
AZIN2	1.19439	3.23254e-06
DICER1	1.19415	5.09605e-17
SCYL3	1.19089	1.61865e-12
LINC01232	1.18833	1.17107e-08
AP005432.2	1.18593	0.0490611
B4GALT5	1.18574	3.10983e-13
NLGN4X	1.18522	0.00283321
C21orf91	1.18509	7.59498e-10
SUSD6	1.18498	2.1577e-13
RNF144B	1.18283	4.49017e-05
WNT4	1.17985	0.0148042
B3GALNT1	1.17959	3.79846e-16
APOLD1	1.17844	8.9637e-09
NNMT	1.17682	1.41443e-14
LINC01914	1.17552	0.00261083
AC125807.2	1.17518	0.00172392
DCP1A	1.17413	1.08866e-12
G5482	1.17384	0.0179632
USP42	1.17378	2.51305e-11
TM4SF1	1.17373	0.000468939
CREM	1.17278	2.7245e-18
SLC25A30	1.17246	2.84905e-15
AL355355.2	1.17093	0.00212527
MAP2	1.16972	2.83465e-06
SLC25A22	1.16758	0.0111151
MMAA	1.16708	4.76939e-24
TOR4A	1.16631	0.00559668
PCDH7	1.16619	0.017809
ANKRD55	1.16452	5.01961e-05
HIF1A-AS1	1.16281	0.0159332
CYTOR	1.1628	8.18751e-13
NPL	1.16247	0.0124298
PTGER3	1.16157	0.000155493
TRPC3	1.16149	0.00287461
HRH1	1.16049	1.19087e-10
CASP4	1.15906	2.44186e-23
GRIK1	1.15872	0.0181145
ELF4	1.15843	8.22604e-10
CRYBG1	1.15757	7.60252e-11
RNF31	1.15745	6.63879e-05
DOCK10	1.15622	4.51476e-17
PTGER4	1.15553	0.0350645
ODF3B	1.15419	1.05377e-17
LRRC3	1.15224	0.0307758
MT1XP1	1.1513	0.0494064
LY6E-DT	1.1488	0.000162286
DENND3	1.14834	3.03929e-05
BAZ1A	1.14704	5.45447e-08
HLA-DPA1	1.14683	0.000469751
RNU4-47P	1.14594	0.0490105
BOC	1.14508	1.36686e-07
C5orf30	1.1433	1.83384e-05
OTUD4	1.14293	3.06996e-16
PSMB8-AS1	1.14285	0.000207077
CD47	1.13908	5.7562e-19
DENND4A	1.13795	6.08172e-15
REC8	1.137	0.000292296
CDO1	1.13672	5.40834e-06
SMCO4	1.1361	1.18879e-12
DES	1.13468	0.0234996
SLC18B1	1.13185	1.44929e-09
CTNNBL1	1.12852	7.35822e-18
GPD2	1.12722	6.50677e-11
PTPRE	1.12631	0.00257801
JUN	1.12627	0.000102657
GTPBP1	1.12595	7.8401e-05
ATP10A	1.12536	3.45885e-10
RELB	1.12326	0.0270651
IFI27	1.12131	2.31989e-07
SPOCD1	1.11805	1.8019e-07
UGDH	1.11602	1.73016e-17
CCDC181	1.11257	0.0345219
AC017002.1	1.11081	9.64271e-05
LINC01465	1.10959	0.00946185
CERS4	1.10799	0.0238002
RAB3IP	1.10726	0.00971565
ELMO2	1.10571	2.69559e-09
AL138920.1	1.10568	0.016241
SNTB1	1.10404	2.20054e-07
AC004816.2	1.10252	0.000199975
CCSAP	1.10188	5.28848e-09
MCC	1.10171	9.81818e-09
MARK1	1.1015	0.00165547
ADPRHL2	1.10076	5.71465e-27
MOV10	1.09853	1.27811e-07
SLC2A3	1.09816	9.36284e-08
AC025048.2	1.09628	0.000227908
LGALS8	1.09483	4.93227e-17
AL136295.5	1.0928	0.0103535
PITX1	1.09209	0.000566882
AC104162.2	1.09176	0.000874352
METRNL	1.09094	1.05478e-05
CACHD1	1.08734	6.97412e-07
RPS6KA5	1.08687	0.00439532
TCAIM	1.08495	9.95506e-12
AL512633.1	1.08466	0.0484091
SPRED1	1.0844	2.02139e-19
KDM7A	1.0837	9.71944e-05
CDC42SE2	1.08194	4.10049e-12
TRIM56	1.07954	2.88646e-18
LONRF1	1.07662	1.96074e-05
CD2AP	1.07442	9.23514e-22
BICRA	1.06996	0.0110541
CD83	1.06784	0.0341187
PNPT1	1.06411	7.72268e-06
ZCCHC2	1.06359	4.07781e-10
RIPK1	1.06229	5.70229e-10
HIVEP1	1.06044	5.93992e-09
TMEM171	1.05449	0.000372794
FPR1	1.054	0.0102651
BBC3	1.05326	0.00214299
SPHK1	1.0524	6.13278e-06
DUXAP10	1.05154	0.00212078
ARL5B	1.05137	9.26658e-08
SEMA4B	1.05083	0.000155213
LAMA1	1.04909	0.0094625
AUTS2	1.04812	3.51583e-11
RAD9A	1.04675	6.9556e-05
TRIM5	1.04656	5.99543e-12
TRANK1	1.04588	3.39732e-05
DYRK4	1.04281	6.93185e-16
PHF11	1.03911	6.06127e-13
ATXN7	1.03884	2.42099e-14
AC093157.2	1.03758	0.0259004
MT2A	1.03752	0.000954591
MLLT6	1.03566	1.59151e-22
LPAR6	1.03407	3.68482e-07
CLEC2B	1.03332	5.47115e-14
ATF5	1.03277	1.62871e-05
RILPL1	1.02962	2.0038e-07
SELPLG	1.02727	0.000135045
RAB38	1.02675	0.00398624
XLOC_002440	1.02589	0.000347458
SDSL	1.02439	5.26148e-11
PRRG1	1.02317	2.19447e-11
GUCY1B1	1.02196	5.29437e-08
IL6	1.02091	0.0460316
GTF2B	1.02056	1.91488e-10
MSRB1	1.01574	3.47059e-10
RIPOR2	1.01405	0.000168253
PUS3	1.01175	1.55476e-23
CHSY3	1.00806	0.00219169
BLZF1	1.00708	3.45885e-10
IGF1	1.00568	0.000361047
CEBPB	1.00502	0.00332756
BAZ2A	1.00154	1.52367e-10
KARS	1.00074	1.35085e-19
G32314	0.998795	0.0117876
SLC2A14	0.998021	0.0495558
SWT1	0.997492	1.74461e-07
INSIG1	0.997184	0.00168933
SIN3B	0.996435	1.77735e-10
CLMN	0.996168	0.0489874
MT2P1	0.995321	0.0250608
DDX23	0.994914	1.19358e-09
CEP57L1	0.993887	6.76437e-10
XLOC_008957	0.993668	0.0408179
LINC02407	0.993636	0.00680187
CCL28	0.991884	0.0213128
PARP8	0.990702	1.39893e-09
HECW1	0.98906	0.000447092
CBX4	0.98762	0.0212918
XLOC_004197	0.987062	0.0164693
NCF2	0.986015	0.0312533
PELI1	0.985493	3.73276e-05
TNFAIP8	0.984828	0.00340557
TTC39B	0.983542	1.8527e-07
SAA1	0.982325	0.0118057
AL592293.1	0.979434	2.19479e-06
PROCR	0.978856	2.40364e-07
KDM7A-DT	0.978688	0.0252554
CSRNP2	0.978296	5.75103e-11
MCL1	0.977845	1.46557e-12
AC104695.3	0.97615	0.00105762
AC073111.5	0.974876	9.19179e-08
RALGDS	0.974324	2.74338e-06
GPR85	0.97424	0.0105686
LAMB3	0.973707	0.0374663
CARD6	0.972969	8.0229e-05
LPIN1	0.972885	3.20861e-06
PATL1	0.971718	2.43044e-11
CEP57L1P1	0.971271	0.019501
CYLD	0.971095	8.10977e-13
FAM241A	0.969143	2.62446e-08
DUXAP9	0.967733	0.0299996
NGF	0.9653	1.97813e-06
RPLP0P2	0.964946	0.00374149
RASAL2	0.961162	8.5598e-11
LIPT1	0.960255	1.22734e-15
SEPHS2	0.960175	0.000212347
NFKBIA	0.959554	0.0061866
MITD1	0.959385	2.09673e-16
MTMR1	0.957221	3.01747e-05
FCRLB	0.956945	0.00400043
PVR	0.955745	2.08657e-05
PDE4B	0.954707	5.99446e-07
LINC00511	0.954536	0.000374476
ATOH8	0.954231	3.88585e-05
AK4	0.953468	4.38318e-16
PSMA6P2	0.95332	0.0410988
KCNQ3	0.952204	0.00438168
PCGF5	0.951898	6.89085e-14
PDPN	0.951277	2.33718e-14
LRCH1	0.949371	0.000280323
LIMD2	0.949071	0.00700275
OSBPL10	0.948141	0.00998234
DEPDC4	0.947846	0.00827246
MIIP	0.94445	1.45625e-07
TRAF2	0.944142	0.000936011
PPP3CC	0.943229	0.00257801
TIPARP-AS1	0.94119	0.0267029
CSRNP1	0.940392	0.00456728
AC016831.6	0.93872	1.2668e-05
CPEB3	0.938661	0.00164914
GSDMD	0.937878	3.51199e-05
MRPL32	0.937796	8.96224e-09
SLC7A8	0.936745	0.000586221
AC103702.2	0.935919	0.00120846
KIAA1217	0.935437	0.000979217
DYNLT1	0.935236	9.51466e-13
ZNRF1	0.934795	8.17547e-05
CACNA1A	0.934087	0.00865943
CDC42EP4	0.932752	0.000401786
PSTPIP2	0.932373	0.000109507
BMPR1B	0.932304	5.63585e-05
VCPIP1	0.93215	2.43872e-09
PPM1K	0.931989	8.33406e-05
FOSL2	0.93184	8.74812e-13
EML4	0.929841	3.67006e-13
LINC00854	0.9297	0.0325116
ERAP1	0.926233	5.29437e-08
Z97200.1	0.924879	0.0230716
ENDOD1	0.923287	4.18266e-07
TMEM255B	0.922545	2.75825e-06
TGM2	0.921908	0.0356382
TMEM217	0.919831	0.00166574
ADAR	0.918533	1.99049e-11
CHRD	0.917692	0.0165432
TBX19	0.916701	0.0049076
SLC37A3	0.916499	7.0617e-14
CDKN1B	0.915304	2.9682e-06
AKR1B1	0.913138	2.55434e-19
LIMD1	0.911069	0.0269666
RNF24	0.910949	1.12604e-12
BCOR	0.908069	0.000162047
PPP2R2A	0.907518	6.28687e-14
ELL	0.906625	0.0194676
SELENOI	0.906444	7.58809e-07
BVES-AS1	0.905248	0.00312749
ENOX1	0.904489	0.00300445
SLC44A3	0.903529	0.00453911
MAP3K8	0.902699	0.00146036
GFPT2	0.901112	0.000112871
BX323845.3	0.899982	0.00514951
C2orf27A	0.899227	9.74201e-09
NPTX2	0.89907	0.0259506
DR1	0.897069	4.07914e-19
ABLIM1	0.896309	0.000251009
XLOC_009810	0.894052	0.0136886
AK4P1	0.893787	0.000246361
AC005244.1	0.893571	1.42552e-05
PPP1R15B	0.88858	1.14112e-06
NHS	0.888314	0.000362432
SESN3	0.887276	0.00720217
EFHD2	0.886701	8.12461e-07
VRK2	0.886041	1.26923e-11
CASP8	0.885571	5.62877e-05
TNKS2	0.884161	2.19892e-18
ITPRIPL2	0.882953	0.000152251
LZTS2	0.881919	1.26218e-05
STX17	0.879177	2.91646e-09
RHOJ	0.877619	0.0326653
SRGAP2C	0.876487	0.0116517
HS3ST3B1	0.875644	0.00336527
ADAMTS4	0.875107	0.0172518
AC093801.1	0.875049	0.0195589
LACTB	0.875038	1.70806e-06
DGKH	0.871036	1.84129e-05
TBC1D9	0.869016	1.03523e-05
STAT3	0.867193	1.44385e-08
RELA	0.866948	0.00368684
CSGALNACT2	0.86672	7.9158e-08
SLK	0.86662	2.77527e-12
SSBP4	0.866222	5.30144e-10
MORC3	0.865866	1.51566e-12
AC245100.8	0.865786	0.0131754
VWA8	0.865212	1.18659e-07
RAB31	0.865184	7.78146e-11
FAM111A	0.86336	3.39551e-06
L3HYPDH	0.862044	3.47059e-10
LARP4	0.859804	3.31664e-09
C12orf4	0.859032	4.15188e-09
PGR	0.858989	0.0266817
TNFAIP1	0.858161	0.000156744
AC009948.1	0.855264	3.13933e-07
HLX	0.854728	6.05284e-08
AC084880.1	0.852245	0.00893385
PGS1	0.852217	8.57299e-05
YEATS2	0.851401	2.06862e-06
SFT2D2	0.85081	3.99235e-14
C1GALT1	0.850546	8.54212e-15
CMTR1	0.84981	0.00070378
IFNGR2	0.8483	0.00154048
SLFN12	0.847027	2.63124e-08
C6orf132	0.846015	5.85359e-05
CNDP2	0.845232	1.10511e-13
HAPLN1	0.84516	1.09994e-13
BACH1	0.844617	8.86561e-07
GNB4	0.843544	2.47328e-07
C17orf67	0.843223	0.0299167
LGMNP1	0.841863	0.0108953
PPFIBP2	0.841328	0.000883253
SKIDA1	0.840412	0.0293722
TBC1D31	0.839968	5.54886e-05
SPATA13	0.839841	1.35757e-08
ETV6	0.838566	1.10057e-05
PHLDB2	0.838059	6.1782e-09
SLC39A14	0.836955	0.0299478
DAB2IP	0.836763	7.18157e-06
RAB24	0.836449	2.80203e-11
ATR	0.835804	4.2591e-06
GAS8	0.834727	0.000170006
TRIP10	0.834443	1.21582e-05
CDADC1	0.834263	1.51131e-12
SRFBP1	0.832549	1.15609e-09
MVB12B	0.83251	0.0316713
LGALS3BP	0.831871	9.30049e-08
DENND5A	0.830461	1.25722e-08
HDX	0.830288	5.61894e-05
AC025165.5	0.830042	0.0169018
RBBP6	0.828587	1.19282e-08
INPP1	0.827146	1.21594e-08
UBR1	0.82683	3.03162e-10
SSX2IP	0.826603	0.00192165
CFLAR	0.826187	3.31448e-06
MT1M	0.825855	0.000476278
TPST1	0.824658	0.000237566
NCK2	0.824477	1.62792e-08
ANKRD30BL	0.82417	0.0422754
ABHD16A	0.824037	0.000226978
COL4A1	0.823166	0.000466875
MRPS30-DT	0.821907	0.0142862
PDCD1LG2	0.821109	6.54527e-10
CTSO	0.817251	1.04329e-11
LINC01303	0.816904	0.00984467
HIRA	0.815655	0.000278544
CTDSP2	0.814829	4.6984e-13
ZNF462	0.813761	0.000272001
RAB3IL1	0.812053	0.00251924
CHSY1	0.811864	4.44492e-14
TLR4	0.81107	2.1723e-06
CNP	0.810617	1.78865e-08
RILP	0.809872	0.0213068
TMEM60	0.809726	3.63572e-06
AC016027.1	0.807474	0.0115892
RAP2A	0.807285	1.07637e-12
NABP1	0.806961	2.42681e-06
PI4K2A	0.805997	4.72123e-13
MED14OS	0.805409	0.0195589
MAML2	0.805227	3.27738e-05
HLA-DMA	0.804116	0.00115308
TIFA	0.803201	0.00099677
SLC30A7	0.800123	7.58809e-07
ZNF710	0.798766	0.0270832
G33445	0.798218	0.000300813
CLIP2	0.798104	2.7412e-07
AC060766.1	0.796736	0.000698832
RAB12	0.796699	7.3995e-06
IL4R	0.795706	0.000893081
ARRDC3	0.795531	5.34589e-06
PARP11	0.795402	1.72849e-05
KCTD3	0.793322	3.09366e-07
ZNRF2	0.792111	0.0228932
AC243964.3	0.790155	0.027953
KIAA1324L	0.790125	0.00164998
RRN3P3	0.789479	0.000349646
NINJ1	0.788817	0.0199693
RBMXL1	0.785933	5.04589e-10
SFXN5	0.78589	7.51896e-07
TMEM150A	0.785664	0.000215332
NUP62	0.785495	4.18423e-06
FAM167B	0.78533	0.0111696
SMG1P1	0.78407	0.029781
DMTF1	0.783497	2.42331e-05
AC004241.1	0.7832	0.0286289
ANKIB1	0.782077	1.97017e-07
HS6ST1	0.780925	5.5338e-06
CBLN3	0.77982	0.0298909
CREBRF	0.779457	1.68493e-05
MDFIC	0.779187	6.48308e-06
MAN1C1	0.778852	0.0307092
CREG1	0.776533	0.0207198
LGMN	0.776463	2.20874e-05
ACSL3	0.775357	5.75157e-09
RPH3AL	0.774284	0.0466685
ETS2	0.77377	6.52175e-09
LINC02591	0.772467	0.00973417
DDX21	0.771853	5.34361e-15
AL591895.1	0.771755	0.00276918
CSTF3	0.77112	3.13927e-18
FAM222B	0.770858	0.0015675
PLEKHA2	0.770217	0.00122275
DHTKD1	0.766999	1.03602e-06
IFNAR1	0.766621	2.74839e-23
PSMA4	0.766544	2.10792e-07
UAP1	0.765607	1.82072e-05
RP11-640M9.1	0.765116	0.00465431
BCL3	0.764739	0.00602656
TLNRD1	0.764302	0.00787831
DDR1	0.763939	0.000909184
ST5	0.762624	0.00112863
ITPR1	0.76163	0.0199031
KLHL21	0.761402	0.000342002
RGL1	0.761287	0.000369867
NFIL3	0.760553	0.00118188
PRRX1	0.760439	2.37303e-05
DNPEP	0.758721	7.87986e-11
EDN1	0.757525	0.00545414
AKAP2	0.756624	0.0430096
GLIS3	0.755711	1.3757e-05
ZNF259P1	0.755099	0.0198084
ODF2L	0.753804	0.000187665
CIART	0.75323	7.19638e-05
CNNM2	0.752346	0.0470621
AC060766.7	0.752324	0.000498948
PSMA2	0.750998	2.61445e-08
CSNK1G1	0.750165	3.0261e-05
RAB35	0.74751	0.00546109
SAV1	0.746705	1.44882e-05
HAUS3	0.745047	5.84879e-05
VPS9D1	0.744736	0.0051353
ZFYVE26	0.744275	0.00436978
RGS5	0.743406	0.00218912
TRMT44	0.742661	0.0150252
LPCAT1	0.742334	4.15188e-09
TMX1	0.742102	4.647e-09
TBC1D2B	0.741888	4.77857e-08
BTN3A2	0.741466	3.45443e-08
TAPBP	0.740928	0.000819695
RNF149	0.739913	3.58857e-05
TXNL4B	0.739859	3.80889e-10
PLAGL1	0.738767	0.000909184
RALGPS2	0.737326	1.94554e-05
DNAH17	0.736304	0.0450735
WDFY2	0.735304	1.32011e-05
GRK5	0.734584	0.000225011
HOXB4	0.733971	0.0331432
UHRF1BP1	0.733757	0.00278503
ACVR1B	0.732016	0.0038393
FRK	0.731123	0.0219026
PTPRA	0.730793	1.15692e-06
EYA2	0.73071	0.0387031
SMURF2P1	0.730267	0.0107716
AC103702.1	0.72947	0.0149732
ADPRH	0.728654	0.000768389
AL365273.1	0.728067	0.000341647
FGF13	0.727906	0.00550108
MR1	0.72704	1.05948e-07
MED27	0.726755	0.000105217
POLR3D	0.726721	0.000128315
OPTN	0.72551	5.07621e-13
SERPINB1	0.722787	5.40476e-09
8-Sep	0.722557	3.25294e-08
CCND3	0.721209	0.000144342
USP15	0.719912	8.61309e-07
TTC7B	0.719799	1.16657e-06
WDR25	0.718409	7.66353e-09
GSTK1	0.718248	2.46225e-15
CRISPLD2	0.716669	1.73174e-05
TMEM268	0.716421	0.0157702
HLA-B	0.715755	4.52177e-07
PSME1	0.715556	3.45887e-11
SLC9B1	0.713657	0.0199304
RAMP1	0.713644	1.88379e-05
KLF6	0.711354	2.14851e-08
CBLB	0.710713	0.000345779
AC002467.1	0.710164	1.93055e-05
OSGIN2	0.710073	0.000107955
GPR153	0.709252	0.00215642
RNF19A	0.707399	2.12876e-09
G32166	0.707332	0.000402562
ARPC5L	0.705735	0.0235119
SYNPO	0.704462	0.000186497
STOM	0.700597	3.29249e-11
AKIRIN2	0.69612	2.38243e-09
ING1	0.695703	5.47529e-05
TMEM54	0.695303	0.0428007
NPIPB5	0.695053	0.00130517
PRKD2	0.694974	1.32648e-05
EEF2K	0.694255	0.0255492
NES	0.693556	0.0223381
LINC01684	0.692165	0.0252351
NPIPB4	0.690111	0.00112627
CHST3	0.690072	1.56558e-06
NRSN2-AS1	0.688944	0.000607911
HLA-F-AS1	0.688663	0.0057684
ZNF275	0.688473	5.51309e-10
PSMD6-AS2	0.68822	0.0164544
HK1	0.685944	0.000493562
WI2-1896O14.1	0.685885	0.00402693
MT1X	0.679914	0.00283855
DHX36	0.679376	4.32814e-07
ZEB1-AS1	0.679054	0.0025699
ANKRD37	0.678005	0.000685324
ATP6V1B2	0.677425	2.35348e-05
NACC2	0.677071	0.00592648
SOAT1	0.676478	1.78534e-07
NDUFA9	0.67586	1.40175e-06
PTPN1	0.675404	0.000166912
ZNF583	0.67538	5.71982e-06
CYBC1	0.674325	0.000733025
TIA1	0.674065	5.37637e-13
ANKFY1	0.673959	0.00401842
STOML1	0.673306	8.75377e-05
LINC02381	0.673072	1.73072e-05
NPHP4	0.672437	0.0475874
RRAGC	0.67179	2.49802e-08
ELF1	0.669221	3.11992e-08
UBA7	0.666805	0.00326887
NR2F2	0.664831	0.00095498
ENY2	0.664338	4.48584e-09
KCTD17	0.664119	0.00906212
PFKFB3	0.664117	0.0406007
RFTN2	0.663609	0.00573028
LY96	0.663227	0.000188797
ZEB2	0.663117	7.94541e-05
CRSP8P	0.661591	0.0460465
HOMER2	0.66159	0.0125498
HOMER1	0.661321	0.00576955
ABHD18	0.661115	4.63245e-05
KCTD5	0.659121	7.04382e-05
UHMK1	0.658988	1.42293e-05
SLC51A	0.6572	0.0359744
JUNB	0.655743	0.0484091
FOXO3	0.655342	5.47719e-07
EIF4A3	0.655023	3.25555e-07
HK2	0.654664	0.00233084
MIR4435-2HG	0.653232	1.55176e-06
UBALD2	0.652516	0.0422591
SLC9B2	0.651217	9.26382e-09
QKI	0.650912	2.39365e-08
PIM3	0.65044	0.0396598
LY6E	0.650238	7.57042e-07
MFSD12	0.64683	0.00130474
PSMA6	0.646766	2.46379e-10
CYP1B1	0.645904	0.00306619
SULF1	0.643767	2.82388e-05
AC097059.1	0.642433	0.0262266
MSC-AS1	0.642309	0.00112627
SLC35A1	0.641426	5.29437e-08
BVES	0.640749	0.000320845
TP53BP2	0.63841	0.013041
MTHFR	0.637774	0.000861176
KCNC4	0.637477	0.012363
PCNX1	0.636629	8.13324e-06
HIC1	0.636448	0.00385547
FAM122C	0.636052	0.0111063
PCNX4	0.63484	4.10403e-06
TAPBPL	0.634404	9.6526e-12
C3orf14	0.632555	1.05705e-05
CCZ1	0.630527	0.00380948
PRRX2	0.630219	8.23879e-05
KIAA1522	0.630187	0.018074
AGO3	0.629961	0.000185043
IL1R1	0.629264	0.000311645
POMP	0.628724	0.000116846
BTG1	0.62846	0.0161057
SCO1	0.628308	5.45818e-14
ETS1	0.628217	0.0104101
MRAS	0.627995	4.08747e-07
SCLT1	0.627952	0.000577346
CCDC71L	0.627195	0.00223964
SETD1B	0.626137	8.44682e-05
S1PR2	0.625771	0.0019111
RTL5	0.625479	0.00511862
SERTAD1	0.625319	0.000905823
DNAJC1	0.624745	3.29653e-08
FAM208B	0.624129	0.000244875
FMR1	0.622185	6.06849e-05
ACSL4	0.620559	0.000279469
PAQR8	0.620551	0.0357241
TNFRSF1A	0.62047	0.00456728
LBH	0.619737	0.00250591
MAF	0.618919	0.0324191
HLA-L	0.617226	0.000740263
LINC01426	0.617105	0.00148753
LINC01943	0.615613	0.00212419
NAGK	0.615542	4.49776e-09
AC093827.4	0.615425	0.00430838
LHFPL2	0.614964	0.000283405
UBE2D1	0.61472	0.0059647
FAM21EP	0.614689	0.0266762
PGAP1	0.614658	0.00173267
NAPB	0.614407	0.00102249
HIST2H2AA4	0.614227	0.0224354
XLOC_000587	0.614138	0.0042278
UBE2D3P1	0.613639	0.00047902
TFAP2A	0.612725	0.00398361
NPC1	0.611823	0.0141655
ELOVL6	0.611575	0.000623291
NUMBL	0.610816	0.0129362
AC023794.3	0.610732	0.0106356
FAM189B	0.610668	0.00214906
CARHSP1	0.61033	4.52082e-06
EPS15	0.608763	2.22513e-07
ARHGAP17	0.608432	0.0299526
LMO4	0.60819	0.000592733
AP5B1	0.608021	0.0239148
ZNF277	0.60681	0.000530259
RNF217	0.606779	0.00563001
C18orf25	0.605723	0.000426848
NECTIN2	0.605465	0.0165258
SCO2	0.605119	3.58881e-08
WASHC4	0.604533	1.71487e-06
FKRP	0.604193	0.00903125
EMC2	0.603169	2.16699e-09
C5orf15	0.60193	3.03983e-16
TMEM170A	0.600882	4.41708e-08
LYSMD2	0.600398	0.031319
CCNL1	0.600136	0.00015918
PMS1	-0.60026	6.06849e-05
ACAD8	-0.600344	9.73856e-06
ENPP5	-0.600646	0.0440782
SBF2	-0.601758	1.15692e-06
POLG2	-0.60248	0.000227908
KIAA0355	-0.602811	0.00399632
ZBTB38	-0.602989	9.11424e-06
MEOX2	-0.603934	0.000222396
PITX2	-0.60412	0.0103422
SHQ1	-0.604265	4.07087e-06
TXNRD1	-0.604563	8.26192e-08
ZFP30	-0.604566	0.0226017
PRPSAP2	-0.604831	1.24973e-07
LCORL	-0.604843	0.000822013
ZSCAN16	-0.60539	0.0147399
CENPQ	-0.606335	0.00807158
LARP6	-0.606581	0.0238755
EDA2R	-0.606996	5.97995e-05
TFB1M	-0.607208	6.15407e-05
LINC00888	-0.607221	8.01226e-08
DBF4	-0.607236	1.56188e-06
SHPK	-0.607429	0.00166905
RPAIN	-0.607876	2.20701e-06
HNMT	-0.608383	3.16648e-07
TBC1D4	-0.608639	0.0143053
ABHD15	-0.608786	0.0136336
HSPB3	-0.609857	0.000653446
ADAT2	-0.610419	0.000341647
EBF1	-0.610423	0.0044135
AKAP9	-0.611378	1.97765e-09
CASP2	-0.6114	0.000415924
BCDIN3D	-0.611598	3.98012e-05
SYNE1	-0.611909	2.64198e-08
ARHGEF2	-0.612739	0.0359816
ING5	-0.612948	4.65421e-07
MCM4	-0.613401	0.000662227
HR	-0.613717	0.0498468
CDK5RAP3	-0.614053	0.00171824
FBXW7	-0.614729	0.00439542
CHEK1	-0.614963	1.60221e-06
ZNF714	-0.615863	0.000467127
CCDC136	-0.617706	0.041503
GPAM	-0.61863	0.0326022
LINC00960	-0.618764	4.13829e-06
ASF1A	-0.618867	0.000108655
PHOSPHO2	-0.619531	0.00226351
RASA1	-0.619726	0.00234447
ZNF700	-0.620538	1.36604e-05
SLC22A23	-0.620926	0.00296093
FHL2	-0.621006	8.59149e-05
DBNDD2	-0.621147	0.00132665
ZNF671	-0.621477	0.000121925
SLC1A7	-0.621969	0.0262018
LINC00680	-0.621976	9.19143e-09
LINC00862	-0.622152	0.000498948
LRRK2	-0.624039	0.0210009
FAM86C1	-0.624341	0.000401828
CCDC15	-0.624606	0.0322451
ORAI3	-0.625054	0.00353757
SWSAP1	-0.625074	0.00593277
ZNF585A	-0.625673	0.000196383
GPATCH11	-0.625815	4.41691e-05
TUBA4A	-0.625883	2.26642e-09
CUL4B	-0.626424	1.2585e-08
AC005392.1	-0.626745	5.92025e-05
RAPGEF6	-0.627958	0.00131977
LRRC8A	-0.628709	1.67981e-05
ZNF771	-0.630133	0.00269923
ZNF616	-0.631308	0.00131696
RAB23	-0.631577	2.50134e-05
HOXC10	-0.632253	6.81529e-13
UTP25	-0.633461	4.74928e-10
ZBTB25	-0.633497	0.000276901
LOXL4	-0.633792	0.0299478
AP003352.1	-0.634347	0.0443414
PHF12	-0.634478	3.83023e-06
SLC29A1	-0.63455	0.000339355
AL356488.3	-0.634651	0.0177764
CAMK2G	-0.635204	1.05636e-10
DANCR	-0.635294	1.70473e-06
AL031282.2	-0.635573	0.0218568
C10orf88	-0.636112	1.88721e-06
PPT2	-0.636136	0.000138435
ZNF235	-0.636477	0.0219026
SUV39H2	-0.637065	2.24874e-05
DDIT3	-0.637148	0.000723846
MIR31HG	-0.637235	0.0272258
ABCB9	-0.63751	0.0334102
CEP131	-0.638117	0.032935
MAPK13	-0.638522	0.0315176
EFNA5	-0.63855	0.032629
TMCC1	-0.639168	0.0011507
ZMYM1	-0.639478	0.000490988
ZNF57	-0.639877	0.000197534
RAB3D	-0.640543	6.13592e-05
SATB1	-0.64114	0.0175373
SLX4IP	-0.641695	0.00185172
AC073857.1	-0.642216	0.012363
HIST1H4C	-0.642495	0.00267389
KLHL15	-0.644055	0.0201745
ANKS3	-0.644288	0.00887641
DUSP7	-0.644719	0.00404782
ZNF135	-0.645579	0.0125606
ZHX3	-0.646179	3.03408e-05
GTF2IRD1	-0.646313	0.00242537
ASAP2	-0.646956	0.00697999
ZNF780A	-0.647222	0.000529053
MKX	-0.647269	0.00232181
ZNF141	-0.647802	0.0217905
OXTR	-0.648262	0.0053595
RASSF2	-0.650358	0.00129301
NNT-AS1	-0.650628	8.49671e-05
APCDD1	-0.651346	0.0159824
NEXN	-0.651545	8.14267e-06
RNF168	-0.651863	0.000140149
EIF3J-DT	-0.652134	1.4152e-06
COL7A1	-0.652229	0.00786311
ZNF33B	-0.652463	1.79916e-05
LINC02210	-0.655013	0.003134
CEP19	-0.656036	8.23064e-05
FBXL2	-0.656822	0.000175139
TSHZ1	-0.657122	0.000592565
ERCC5	-0.657336	0.000596397
C17orf97	-0.657754	0.0307758
DOCK11	-0.657918	0.000104867
AL035071.1	-0.658387	0.00478296
ZNF665	-0.658432	0.0116822
ZNF516	-0.658521	0.000909184
GRAMD1B	-0.659316	0.0305882
FMN2	-0.659696	1.38593e-05
PDE5A	-0.660016	0.000386025
PSG2	-0.660645	0.00797554
GABPB1-AS1	-0.660944	2.36378e-06
RAD52	-0.661028	0.00233926
NCK1-DT	-0.661732	0.00989614
ZNF525	-0.662066	0.00573426
AL050341.2	-0.662942	0.0134476
LINC01089	-0.665809	0.00160824
PAGR1	-0.666659	0.0152239
SESN2	-0.667431	0.000266769
MAP10	-0.667462	0.00184365
PSMC3IP	-0.668209	0.00157835
NBEA	-0.668683	0.0428317
ZNF439	-0.668873	0.00749626
UBL4A	-0.669773	0.00860565
CENPC	-0.671384	3.49407e-13
LOXL1-AS1	-0.671607	5.39936e-05
TCTEX1D1	-0.671638	0.00614672
ZNF286B	-0.67182	0.00846451
TMEM200B	-0.672246	0.0351853
PDXDC2P-NPIPB14P	-0.67257	0.0232043
TMEM120B	-0.672749	0.00427169
SH3BGRL2	-0.672908	0.0133789
NT5DC2	-0.674003	3.63572e-06
ZNF561	-0.674144	1.30981e-05
UACA	-0.674201	1.69652e-11
VSIG10	-0.674373	0.00168653
SEL1L2	-0.674484	0.022743
BDNF-AS	-0.674719	0.00681505
DOCK9	-0.674828	0.000181553
FAM86FP	-0.675088	0.00293764
ZRANB1	-0.675166	0.0168635
PCNT	-0.675334	9.14007e-08
ZNF788	-0.675464	0.00111564
QPRT	-0.675601	0.00458721
CCDC157	-0.676305	0.0108309
KANTR	-0.676403	0.00830373
AL356515.1	-0.677539	0.0217969
MGARP	-0.678763	0.00011287
WISP1	-0.679058	0.00552122
ZNF551	-0.679469	0.00029484
ZMYND19	-0.679576	0.0158137
TRIB3	-0.680168	0.00667295
GABRE	-0.680412	0.0151936
ATF7IP	-0.68279	3.29014e-05
CARD9	-0.684081	0.000931255
FNBP1L	-0.684568	7.34269e-08
ULBP1	-0.684815	0.00531074
ZKSCAN4	-0.685981	0.0367832
TBXA2R	-0.687037	0.0138282
CHN1	-0.687642	5.31484e-05
ZNF571	-0.687951	0.0179273
LMOD1	-0.688819	1.71604e-05
FAM217B	-0.688831	0.00510742
CERK	-0.688952	0.000243559
CDK14	-0.689226	1.33179e-07
ZNF823	-0.689557	0.000918726
ELOA-AS1	-0.689813	0.0411116
AL513550.1	-0.690084	0.0110048
BTBD3	-0.690196	0.000262572
GABARAP	-0.690754	0.000132907
ANKRD1	-0.69115	0.0460702
NTF3	-0.691836	1.51899e-08
UBTD1	-0.692912	0.00753107
DCAF4	-0.694071	0.000175139
FHOD3	-0.694201	0.000536999
GMCL1	-0.694275	1.75373e-10
XLOC_013282	-0.695751	0.0475693
ZNF253	-0.696116	7.58563e-05
PARP2	-0.698038	1.9309e-08
HENMT1	-0.699722	6.92465e-07
NR1D2	-0.700102	0.00631699
C17orf100	-0.700576	3.27738e-05
SNHG8	-0.701428	8.57166e-09
ZNF512	-0.70231	1.45214e-06
RDH5	-0.703309	0.00264217
HIST1H1E	-0.703438	0.0384274
KAT14	-0.703564	0.000250834
TBL1XR1	-0.704154	0.000162494
POLR1B	-0.704739	1.12009e-05
ZNF662	-0.705185	0.0044135
ZNF547	-0.706036	0.00187307
ARG2	-0.706259	0.0102705
MICAL2	-0.707211	0.000142298
ZNF790-AS1	-0.707532	0.00376167
ZNF14	-0.707922	0.000453786
FJX1	-0.708099	0.00547485
DAGLB	-0.708614	0.00133272
ESCO2	-0.710367	0.00837729
AC006504.5	-0.712741	0.000340045
TOB1	-0.713269	0.000601925
SFR1	-0.714251	0.000196266
CCT6P3	-0.71512	0.0266295
MB21D2	-0.717221	2.78505e-08
FAM173B	-0.717296	1.62223e-06
NFXL1	-0.717463	5.84999e-06
DPT	-0.718062	0.000304909
HLTF	-0.718655	1.4893e-09
ARID4A	-0.718732	0.000806485
SNX21	-0.72107	0.023093
ORC6	-0.721165	0.00829479
AC009403.1	-0.721852	0.0298923
ARHGAP22	-0.722457	0.0147548
HOXD9	-0.723871	0.042057
RBMS3-AS3	-0.724045	0.000361446
FBXO32	-0.724245	7.29468e-05
LDB2	-0.724392	0.000658662
RBM4B	-0.724554	4.93074e-17
SCAI	-0.725081	0.0319849
ABHD10	-0.725306	3.009e-06
SBF2-AS1	-0.725999	0.00281007
ZNF331	-0.726409	0.00343988
TBC1D8	-0.72691	0.0202952
CD3EAP	-0.728118	3.09563e-05
FANCD2	-0.728489	0.00058119
LRRC2	-0.729131	4.72003e-09
ZNF85	-0.729372	0.0070363
ZIK1	-0.733026	0.00759697
DYRK2	-0.734925	0.00323511
FAM13A-AS1	-0.735316	0.0313851
AC060780.1	-0.735666	0.000157728
CPOX	-0.736751	0.00707704
AC098847.1	-0.737065	0.0331346
NFIA	-0.737578	8.3724e-05
SERTAD4	-0.738326	0.0195309
FGF7	-0.739446	6.37316e-05
JRK	-0.740207	2.39672e-05
SHROOM3	-0.741277	4.33505e-05
CCDC88B	-0.741622	0.00286756
BICRAL	-0.741702	0.0273687
HELLS	-0.742029	0.00941191
DSN1	-0.742763	5.65526e-07
NEDD4L	-0.74402	0.0331964
NUDT13	-0.744948	0.00564654
MALL	-0.745631	0.0109955
PGP	-0.746121	0.0439426
NRK	-0.746354	0.0394767
ZNF619	-0.746483	0.0270045
AHNAK2	-0.747172	9.95173e-06
DSCC1	-0.747464	0.00476494
ROBO2	-0.748478	0.0365504
NATD1	-0.748742	0.00891284
AL391834.2	-0.749072	0.0414652
MEPCE	-0.74935	7.25429e-05
RIN1	-0.749514	0.0335659
MIR125B1	-0.749806	0.00208669
TIMP3	-0.749901	1.13983e-06
AL512625.1	-0.750581	0.0041618
FOXO4	-0.751295	0.0304014
RAB30	-0.754654	1.92699e-06
OSBPL3	-0.754833	1.20254e-10
ZNF607	-0.755362	0.0218732
ZNF248	-0.75569	8.03025e-05
WDHD1	-0.755791	2.28587e-05
PLK4	-0.756431	0.0168789
KLHDC1	-0.758078	0.000152251
NFIB	-0.759875	0.00404376
SIPA1L3	-0.761147	0.000470484
AC110597.1	-0.762204	0.0173075
CYP2R1	-0.762474	0.00261714
AP002495.1	-0.765127	0.0385342
PDZRN3	-0.765381	0.00545414
AC009061.2	-0.765647	0.0237485
C21orf58	-0.765897	0.000555147
MAST3	-0.767736	0.000880367
TDP1	-0.768484	7.63254e-06
SLC1A1	-0.768547	0.00451314
AC008966.1	-0.769602	0.000200958
SNHG1	-0.770542	7.51896e-07
ATP8B1	-0.770931	2.17432e-06
ZNF286A	-0.77153	0.000742092
CTC1	-0.771671	0.0253246
FAM185A	-0.771746	8.23064e-05
AL360219.1	-0.772863	0.0147968
VGLL3	-0.774465	2.32296e-09
FZD4	-0.775455	0.000420109
KLF12	-0.777956	4.61843e-05
BDH1	-0.778512	0.0183095
LNX1	-0.778715	4.04906e-05
ZNF300P1	-0.778905	0.0132989
ZNF43	-0.779541	1.21116e-06
STX1A	-0.779582	0.0217546
PRICKLE1	-0.779748	0.00418554
TRMT9B	-0.779753	0.00751283
TGFB2	-0.781449	0.000246257
SATB2-AS1	-0.781626	0.00604926
WDCP	-0.781743	4.59973e-05
ADAMTS5	-0.783305	9.23551e-05
PSG1	-0.78351	0.00202943
NAV3	-0.784264	0.00257081
FLJ37453	-0.784954	0.0148673
XLOC_002900	-0.785028	0.0117488
GAS6-DT	-0.785207	7.5297e-09
INTU	-0.785376	0.00104776
TLE3	-0.786474	4.14857e-06
SLC22A15	-0.786588	0.0249375
SERAC1	-0.78675	7.31458e-12
ZNF660	-0.787543	0.0198088
FRMD4A	-0.78767	0.038067
SPRY2	-0.788459	0.0013271
THAP7-AS1	-0.789053	0.0158437
XLOC_005361	-0.789963	0.015832
ARHGAP19	-0.790575	0.00398102
ZNF10	-0.791397	0.000856928
RAB11FIP1	-0.792557	0.00140553
LMF1-AS1	-0.794494	0.000205926
CENPI	-0.795554	0.00149647
TSPAN12	-0.79637	0.00449849
SPEG	-0.796745	4.00049e-05
MLLT11	-0.797594	7.07292e-06
DNMBP	-0.798395	0.000479125
ZNF566	-0.79904	5.22892e-05
MSH2	-0.799155	1.43126e-07
KIAA0232	-0.799847	0.000207077
AC104461.1	-0.80021	9.0164e-06
XLOC_009060	-0.800674	3.04005e-05
TRIM61	-0.804359	8.94725e-07
KBTBD3	-0.804477	0.00563268
OPHN1	-0.80455	0.0226046
ARL4A	-0.80597	2.01744e-06
CEP152	-0.807351	2.57076e-07
ZGRF1	-0.807727	0.0463391
C19orf48	-0.8078	2.37285e-08
FGF14	-0.807845	2.27582e-05
LYPD6	-0.80801	2.13294e-05
CMTM1	-0.811521	0.00126804
CRABP2	-0.812005	3.3031e-07
DOCK3	-0.813255	0.00638141
SAMD12	-0.815052	0.00297262
KIZ	-0.815434	2.01793e-12
AF001548.2	-0.816246	0.0211376
FIBIN	-0.816797	5.19523e-07
C15orf65	-0.817197	2.05194e-07
TRIM6	-0.81739	0.00352215
PIK3CB	-0.817728	0.0013535
CCDC14	-0.818723	7.45113e-15
TOE1	-0.820695	0.00140083
ATAD5	-0.821824	0.00306028
MIEF2	-0.823333	0.0266353
MARS2	-0.824247	0.0456724
HOTAIR	-0.826058	1.2424e-06
CSMD2	-0.826651	0.0144591
NR2F1	-0.827551	2.53989e-06
NUAK1	-0.828865	0.000650861
DEPDC7	-0.8292	7.23975e-07
GPRC5A	-0.830145	6.53964e-07
PDE1C	-0.830598	2.54452e-10
ARL4D	-0.830829	1.84923e-07
SLC25A19	-0.830838	4.75702e-05
TMEM246	-0.831557	3.61493e-09
TRIM16L	-0.83235	0.000353819
RASGRP2	-0.835421	0.0159332
JARID2	-0.836155	8.99378e-05
KBTBD7	-0.836725	1.08305e-09
PTCH1	-0.837824	0.020537
SLC19A2	-0.837919	0.00574028
STC1	-0.838273	1.61413e-09
HSD17B7P2	-0.841102	0.0069439
WDR76	-0.841409	0.00229498
G39927	-0.841607	0.0224809
WNT5A	-0.841661	0.000498948
STON1	-0.843059	0.000172299
TMEM131L	-0.844215	0.000574336
ZNF215	-0.845078	4.43596e-07
FAM218A	-0.846614	0.000123648
AC132812.1	-0.847526	0.0187059
MYBL1	-0.848724	0.00016349
PER3	-0.848727	1.70618e-05
PLEKHH3	-0.850604	0.0266992
UHRF1	-0.851701	0.00171147
ZNF30	-0.852926	0.000181622
ARMC7	-0.854376	7.73143e-06
IL17RB	-0.854612	0.00621316
FAM86JP	-0.861312	0.0178988
RCAN2	-0.86255	0.00101092
SERP2	-0.862674	0.0269355
CDT1	-0.863883	0.000260829
VIM-AS1	-0.864253	0.0452412
HUNK	-0.865189	0.00208949
RFC4	-0.865915	6.6516e-10
PRKG1-AS1	-0.866536	0.00170616
AC074117.1	-0.866597	0.0112444
AP005329.2	-0.870588	0.045443
CUBN	-0.870786	0.0410006
SIX4	-0.871988	0.00893385
TIAM2	-0.872156	0.000573431
RIMS1	-0.873993	5.98758e-05
NPR3	-0.874733	1.84253e-05
AC006333.2	-0.874835	0.00335249
ZNF844	-0.875866	0.018095
WFDC21P	-0.876059	0.000763101
LYST	-0.877615	1.8019e-07
SWAP70	-0.877771	7.00512e-19
TMC3-AS1	-0.877832	0.00552311
AL157392.3	-0.877957	0.00081532
MAP3K12	-0.879104	0.0476595
ADAMTS1	-0.879388	1.7636e-08
SNX18	-0.879707	1.01753e-05
LINC01119	-0.882281	0.000152846
LINC01204	-0.88436	0.00147304
CDKN2B	-0.884554	0.00437746
LINC01546	-0.884851	0.00805104
DLEU1	-0.885328	4.45152e-08
ZNF223	-0.885864	0.00238611
CDON	-0.887125	0.00212078
BRINP1	-0.888378	2.41736e-05
AL359504.2	-0.889846	0.0381663
ZNF813	-0.890139	0.00657513
COL14A1	-0.890429	0.00513512
AC106872.5	-0.890745	6.15989e-07
HOXA7	-0.892944	2.03161e-05
METTL21A	-0.896294	4.12067e-09
FAM110B	-0.900441	1.02671e-06
ABHD12B	-0.900616	0.00237287
ZNF184	-0.901278	0.000246238
AC093512.2	-0.905816	0.030379
SGIP1	-0.90626	3.19061e-06
PSCA	-0.909252	0.0204441
AC080023.1	-0.912271	3.95986e-07
PLEKHA5	-0.912527	2.32866e-11
FLJ42351	-0.914463	0.0250608
AL136164.3	-0.914552	0.0225864
RECQL4	-0.914922	0.0469982
ERCC6L	-0.916125	0.0442424
IGSF10	-0.918523	0.00257743
LINC02298	-0.920282	0.0364859
AC026979.4	-0.921121	0.0307467
ZBED8	-0.923495	0.000172107
C1orf74	-0.923822	8.32915e-07
PLK2	-0.925149	0.00366752
CCDC171	-0.925341	0.0157176
ABHD17B	-0.926756	0.00774725
LINC02104	-0.930657	0.0252554
HTR2B	-0.930665	0.0189933
GIPR	-0.930882	0.0267619
ZNF69	-0.932252	1.90024e-06
KIAA1549	-0.933202	0.000380564
STK17A	-0.933658	1.54488e-06
ACVR2A	-0.933991	0.000604602
FHOD1	-0.934028	7.80452e-07
AKR1C1	-0.934278	3.35342e-05
ZNF420	-0.9365	0.000442818
OSR2	-0.936613	1.52223e-07
MINDY4	-0.938811	0.000567533
LINC02015	-0.93922	0.00380948
AC112777.1	-0.941303	0.0485168
AC026356.1	-0.942195	0.00257801
FSIP1	-0.942224	0.0117949
ZNF23	-0.942267	0.01647
CCDC39	-0.943345	0.0442708
ATP1B1	-0.944358	3.68886e-12
MIR1245A	-0.94581	0.0129362
LEKR1	-0.946419	0.0192568
TRPC6	-0.94684	0.00112627
ADGRG6	-0.94697	0.0460329
SPON1	-0.948526	1.87789e-05
CNTN3	-0.948705	8.86921e-06
NAP1L3	-0.952325	5.44928e-10
EPHA2	-0.952346	0.000599378
ZNF443	-0.952396	0.00120162
CSDC2	-0.952582	0.0172268
[truncated: 673 more rows]

## Sheet: TGFB L
Gene	log2FoldChange	padj
GPR84	11.4744	2.82046e-07
CD69	10.6949	1.47189e-14
CXCL10	10.4676	7.18809e-17
CXCL8	9.77183	2.88712e-26
CCL20	9.54605	1.94724e-11
CSF3	9.21675	4.45945e-13
CCL1	9.15087	2.68996e-06
CXCL11	9.04195	6.13971e-12
RSAD2	8.9921	3.51104e-14
SELE	8.97773	3.00214e-05
MRGPRX3	8.88111	9.94637e-05
OASL	8.77049	9.85125e-18
CCL5	8.61895	1.56875e-25
AC022509.1	8.41582	0.00206029
LINC01539	8.30551	0.000128962
G24578	8.29633	5.36347e-09
CXCL9	8.18107	1.15155e-09
CXCL3	8.07345	1.39109e-24
CXCL1	7.98274	1.12883e-28
CXCL2	7.95914	1.39927e-20
CSF2	7.95891	1.08042e-12
IL1B	7.90729	1.7254e-12
TNFRSF9	7.63735	8.08935e-11
NOD2	7.49747	1.65065e-09
AC022509.2	7.35238	1.36273e-12
MEOX1	7.21577	8.13874e-14
TNF	7.10398	2.79534e-07
CMPK2	7.03795	1.27859e-07
ELOVL7	6.90102	1.31001e-10
EFNA1	6.73567	2.07795e-10
CX3CL1	6.53894	0.000121796
BCL2A1	6.43215	1.35897e-10
G26207	6.37928	5.20776e-19
CXCL5	6.35933	1.09215e-12
GCH1	6.35243	5.05441e-17
LIF	6.34049	7.21257e-24
ACOD1	6.33967	0.000263417
SSTR2	6.33213	1.88719e-10
CD38	6.31244	0.000148982
AL356234.3	6.2325	2.07795e-10
KDR	6.01781	3.01028e-17
LCP2	5.94209	0.000540499
DCLK3	5.93793	1.10195e-10
CCL8	5.91407	3.82779e-09
EGR2	5.84226	3.08669e-38
ELF3	5.79471	9.28251e-09
SLAMF8	5.70064	1.59404e-10
CCL3	5.68588	0.00650175
TNFAIP6	5.68412	3.67261e-27
CLDN14	5.59488	2.16167e-16
IL33	5.588	7.27292e-12
CXCL6	5.57645	1.30453e-16
KPNA7	5.51543	0.000195499
GBP1P1	5.51492	1.01597e-14
OAS1	5.42615	3.02849e-10
TRAF1	5.41564	1.05515e-16
RCSD1	5.38167	5.22529e-06
AC011511.5	5.36903	8.64906e-05
UNC13A	5.31179	0.000152118
AP001610.1	5.30397	0.0042672
TCIM	5.30362	5.39647e-28
KCNK9	5.29541	9.81372e-17
CHI3L2	5.29474	5.00753e-10
ODAPH	5.28595	3.6944e-12
KLHL38	5.2767	4.19954e-06
GPR37L1	5.21939	9.59182e-14
IL20	5.21333	3.12514e-11
TMEM52B	5.20169	6.69394e-12
ICAM1	5.19145	1.64198e-16
AC083837.1	5.14101	2.94303e-08
PHOSPHO1	5.12184	1.11521e-11
LIPG	5.10374	1.68691e-09
IFIT2	5.1015	2.18763e-07
EREG	5.03369	0.000540865
AC105450.1	5.0267	7.48918e-07
HAS1	5.01091	8.67059e-08
MX1	4.99604	3.89967e-12
KCNF1	4.95184	1.96125e-06
TNFAIP3	4.93812	1.46429e-13
ADORA2A	4.92762	0.0200925
AL158064.1	4.9175	0.0100504
GBP4	4.91236	1.81387e-11
LINC02392	4.90902	0.000477298
IL4I1	4.90432	1.08042e-12
AC022816.1	4.85762	0.000113254
KANK4	4.85013	5.79807e-08
EXOC3L1	4.78566	1.29959e-12
CFAP58-DT	4.7501	7.18977e-20
CCL4	4.7501	2.04507e-06
CCL7	4.73835	1.145e-13
IL12RB1	4.721	1.64635e-05
EBI3	4.72015	9.2729e-05
C15orf48	4.69784	1.09215e-12
KYNU	4.69692	1.8542e-05
NOTUM	4.69276	9.50341e-09
PTGS2	4.68846	7.57515e-12
TTC4P1	4.68382	3.40278e-10
LINC02156	4.66478	1.44468e-05
NEURL3	4.64517	8.2787e-05
AC099552.1	4.54695	0.0134298
SOST	4.53691	2.06993e-06
XLOC_012049	4.51454	3.19528e-05
TNFAIP2	4.45453	8.50871e-17
G0S2	4.43549	6.25796e-10
TRPA1	4.40745	5.35489e-16
U62317.1	4.40569	0.00877508
AC126178.1	4.39167	1.93747e-06
CLIC6	4.38256	4.52167e-08
CCL2	4.37952	1.9916e-07
XLOC_012442	4.37618	2.29846e-06
G12797	4.36746	0.000786109
CCL11	4.33989	5.13167e-08
NIPAL4	4.33824	6.02016e-18
CD274	4.33236	1.55798e-16
AC026461.3	4.31523	3.84401e-05
CXCR5	4.2751	2.24814e-09
C3AR1	4.25413	9.59177e-07
XLOC_004201	4.22839	0.000532954
HTR1D	4.22512	2.91935e-08
RND1	4.21364	1.93344e-05
PIK3AP1	4.21013	7.2026e-05
IL1RN	4.20806	2.374e-05
IFI44L	4.20297	4.34371e-14
EGOT	4.20214	0.000600028
VCAM1	4.19953	1.04559e-07
RASSF5	4.19877	7.35598e-10
TNFSF13B	4.19173	3.02566e-10
GRIP2	4.16876	2.58663e-05
CD70	4.161	6.93023e-12
AC129507.1	4.15247	8.1473e-08
AC019109.1	4.15142	0.0126103
AL033397.2	4.13994	0.00133066
HBEGF	4.13827	2.66775e-34
MMP13	4.12934	3.53786e-05
AL356234.2	4.09574	0.00410758
IL1A	4.08623	0.00439316
LMO2	4.06491	0.000359121
HOXD11	4.06141	4.0245e-06
AC055854.1	4.05124	0.000233756
TNFSF10	4.03027	1.83055e-06
SLCO5A1	4.00926	1.07321e-09
CR1L	3.98975	0.00125489
IFIH1	3.93408	1.2366e-09
RGS16	3.92194	1.69985e-15
IFIT3	3.92138	3.8462e-08
ITGB6	3.91408	0.000334722
P2RY2	3.88268	1.97158e-10
AP002852.1	3.82923	8.0898e-10
SERPINA1	3.81244	3.04688e-07
GBP7	3.79263	0.0102475
AL592546.1	3.78806	8.34145e-05
MIR122HG	3.78645	0.00748281
AL024508.1	3.77674	0.000753569
AC005899.8	3.75927	0.000234824
IER3	3.74627	2.31279e-47
PCDH17	3.7402	0.000462549
S1PR5	3.7366	4.23843e-11
G25440	3.72635	2.4221e-05
IL6	3.72175	4.25695e-14
XLOC_005900	3.7199	4.78329e-07
AC109347.2	3.71024	9.31444e-05
ESM1	3.69463	9.07575e-15
AC073115.1	3.67162	7.71875e-05
ANGPTL4	3.66822	3.14332e-27
OR52K3P	3.66169	0.00149848
SOD2	3.65918	2.31529e-07
AL135818.1	3.65246	3.51037e-13
MTCO3P11	3.6501	0.00164737
MMP8	3.64838	8.56139e-06
XLOC_001195	3.64303	2.96188e-06
CLDN1	3.64037	6.97832e-06
GBP5	3.6325	3.96e-07
AP001434.1	3.61983	1.29139e-10
SLFN12L	3.61274	0.000134737
FAM177B	3.61239	4.25695e-14
HECW1-IT1	3.61157	0.00990074
BIRC3	3.60771	2.52653e-09
PEG13	3.60081	3.60324e-06
TNFSF15	3.58446	0.0214068
LINC00824	3.58249	4.04552e-05
AC005549.3	3.58067	8.37909e-06
SPATA20P1	3.56326	1.86281e-12
LST1	3.55686	2.14287e-06
CHRNA9	3.53752	6.94796e-11
TMEM88	3.51764	0.000766791
FTLP15	3.51007	7.64386e-05
ATF3	3.50488	4.32831e-08
PGBD5	3.50318	7.44204e-05
ANXA10	3.50179	0.0195903
BEST3	3.49931	0.00458899
AKR1B15	3.49309	0.00226687
IFI30	3.48826	0.00238575
IFIT1	3.48194	2.31114e-06
AC131649.2	3.47974	0.00219091
CYP7B1	3.47716	2.25515e-10
FOSB	3.46638	5.08312e-11
CYP27B1	3.45932	1.65905e-08
USP43	3.45612	6.34229e-12
TSLP	3.45559	2.99784e-05
HSPD1P6	3.44769	4.80624e-07
RN7SL124P	3.43556	0.0140949
GZMK	3.41972	0.00115974
NLRP3	3.41471	2.18404e-11
AL078604.2	3.40306	0.011404
AC068205.1	3.39719	0.000109278
NKX3-1	3.39034	4.4364e-22
AL357060.1	3.39011	7.93957e-07
SP6	3.38273	0.00270902
CAVIN4	3.37619	1.78829e-27
LINC02470	3.36103	5.00998e-07
AC107959.2	3.35822	0.000936235
AC103770.1	3.34877	0.0128892
AC083973.1	3.34771	0.000868316
RASGEF1B	3.34523	0.000304028
HERC5	3.32925	0.000305317
BATF2	3.32355	0.000216089
LINC00943	3.31738	0.0111042
AC083837.2	3.31039	3.94493e-07
USP18	3.30602	2.94914e-09
AC110285.7	3.29347	0.000530649
DDX58	3.29193	1.2773e-08
ZC3H12A	3.28957	2.71597e-10
DRAXIN	3.27438	1.30602e-07
IL34	3.26306	1.40346e-09
SAA2	3.25937	4.85001e-08
AP003119.3	3.21212	3.60324e-06
NR4A3	3.19379	7.14249e-12
IBSP	3.18982	0.000106627
AC008957.3	3.18127	0.00257806
RTP4	3.17103	6.7099e-07
GCSAM	3.17027	1.56446e-05
XLOC_000133	3.16736	5.66896e-05
AL355102.4	3.15727	0.00229021
PRRG4	3.1563	0.00259907
IP6K3	3.14939	0.0056189
AL590369.1	3.1429	0.0236224
PLA1A	3.13035	0.00636284
LRFN5	3.12481	0.00125635
P2RY6	3.12408	9.67635e-15
IDO1	3.11757	0.000559816
IL23A	3.11185	5.43416e-10
TRIM36	3.09406	6.60668e-05
USP30-AS1	3.0937	2.31422e-07
XLOC_009415	3.08519	0.0397187
HSD11B1	3.08075	0.000527293
GPR68	3.06548	8.79475e-21
CD83	3.06314	5.50912e-12
G34929	3.06131	0.00171239
TSPAN2	3.05895	1.18437e-18
BATF3	3.05348	0.000161056
RN7SL834P	3.03706	0.000791199
TNFRSF4	3.0306	0.0169307
IL11	3.02331	4.29684e-15
BMP2	3.02043	0.000291922
XLOC_000358	3.01765	8.84097e-05
BDKRB1	3.01533	3.23866e-09
NPTX1	2.99928	4.46809e-07
PPP4R4	2.99389	4.62847e-05
SMAD7	2.99243	1.62535e-23
DHRS2	2.98285	7.16796e-09
TRIB1	2.9661	2.75732e-09
AL355304.1	2.96514	3.54133e-07
EPSTI1	2.96156	3.65289e-08
CFB	2.9613	1.97158e-10
LINC02086	2.94957	1.22296e-07
EXOC3L4	2.94876	0.00400013
RASL11B	2.94837	4.72709e-07
RBM47	2.94468	2.04042e-06
AC006249.1	2.93557	0.00100222
PTHLH	2.93327	5.32766e-20
LEFTY2	2.92675	0.0320875
DNER	2.9266	0.00257626
XLOC_003146	2.92293	2.23402e-15
SLC12A1	2.91667	0.00135759
AC090193.1	2.9134	0.0113996
TLR2	2.91149	8.55467e-05
HERC6	2.90828	1.56266e-06
MFSD2A	2.90615	9.95032e-07
PRAL	2.90411	0.00432605
OAS3	2.89141	5.08233e-08
AC243571.2	2.88308	0.000312089
AL391056.1	2.87969	4.17377e-12
AC067751.1	2.87925	0.000152385
AL050327.1	2.87917	0.00531689
L1TD1	2.8729	3.71382e-07
HCK	2.87121	0.00561633
SLC22A3	2.86444	1.96736e-05
LINC00944	2.85326	8.35618e-07
AP005131.7	2.84611	0.00664283
LDLRAD4	2.84087	1.75174e-08
MSC	2.84018	3.41158e-31
AP005131.6	2.83777	0.00524602
AC044781.1	2.82653	0.0402132
GBP1	2.8149	4.52836e-09
AC083949.1	2.81156	0.0428249
DNAAF1	2.80208	0.0483507
PAX5	2.80155	0.00310006
TGFA	2.80128	0.000798347
IFNE	2.79248	0.00243839
AC008083.1	2.77777	0.000105581
SMIM32	2.77375	0.0307934
RELB	2.75899	1.50276e-12
SUSD4	2.75543	5.67032e-06
LINC01686	2.7512	0.00252855
IRAK2	2.75048	1.46222e-11
G1562	2.74492	0.000113508
NFATC2	2.74086	2.29293e-09
AC012447.1	2.74049	0.0356861
AL135818.2	2.73444	0.00149169
NKAIN1	2.73117	0.0258753
AP000640.2	2.7305	0.0379008
AC092999.1	2.72846	0.00420211
MX2	2.71722	7.96343e-07
JUNB	2.69742	4.74704e-17
AC099494.1	2.69111	3.85704e-05
CEACAM1	2.68957	0.00201641
ZPLD1	2.68876	0.0263971
IL32	2.68046	1.03408e-15
EGR3	2.67569	0.000371426
RELT	2.67215	2.21797e-13
OAS2	2.66905	5.51337e-08
AL021408.2	2.66711	0.000503186
TEN1-CDK3	2.66662	0.000499774
TMEM51	2.66112	5.21731e-06
P2RY1	2.65974	0.0131959
ANXA8L1	2.65872	0.0310793
USP41	2.65749	0.00141255
IFI44	2.65474	4.52084e-09
XLOC_007602	2.6544	0.00682529
ACKR3	2.65246	5.31255e-11
KU-MEL-3	2.64137	0.0255436
RFPL4B	2.63939	0.00943474
PKN2-AS1	2.63777	0.00344416
IRF7	2.62447	8.68195e-07
ISG20	2.61203	6.16021e-05
STRA6	2.60957	5.90086e-06
AC009152.1	2.59902	0.00865302
BHLHE40	2.59898	1.67547e-35
HELZ2	2.59662	1.22659e-06
TLR1	2.58406	0.000164526
ETV7	2.58379	5.31439e-06
AC084200.1	2.58229	0.0417694
TYMP	2.57557	5.39235e-14
NFKBIE	2.57241	4.07151e-11
G34931	2.57165	0.0100559
AL139405.1	2.56715	0.00405927
TFPI2	2.5642	2.7963e-11
AC009950.1	2.56141	0.000263987
AC018644.1	2.55379	0.000257635
HIVEP3	2.55106	2.09318e-10
AC025580.2	2.54553	0.000434758
ART3	2.54302	0.0246513
HLA-DOB	2.54196	0.0140909
TP63	2.53795	0.0225569
MYOCD	2.53515	2.10358e-07
B3GNT5	2.52924	0.000427105
STX11	2.52832	1.72687e-06
KRT16	2.51852	1.68309e-05
HOXC13-AS	2.51491	0.00118116
NKD1	2.51369	0.00200371
ACKR2	2.51241	0.0163104
XLOC_013952	2.51038	9.15687e-05
DHX58	2.50078	1.80456e-07
AIM2	2.49532	0.0298108
ROBO4	2.49494	0.0100181
CACNA1G-AS1	2.49207	0.00841593
IRF1	2.4892	1.58396e-05
NGF-AS1	2.4864	0.000508366
NFKBIZ	2.48051	1.08098e-15
PTGER2	2.47866	3.85712e-07
WNT10B	2.47629	0.000627905
TNIP3	2.47305	1.89895e-05
F2RL1	2.47132	0.00233505
AC099062.1	2.46855	0.0122926
LINC02085	2.46643	0.000601144
NCOA7	2.46202	3.65379e-06
IL15RA	2.4576	1.37738e-08
MMP25	2.45107	0.0122332
AC116366.1	2.45008	0.000653317
AC110373.1	2.44778	0.000831017
RRAD	2.44037	3.1196e-10
G41319	2.43918	1.54989e-07
C1QTNF1	2.43276	1.6138e-09
SERPINB2	2.42432	2.6785e-07
MMP12	2.41104	4.05834e-06
LINC01013	2.39942	6.97752e-18
PMEPA1	2.39091	6.5584e-36
GUCY1A1	2.38967	0.000418843
NCF2	2.38336	1.05874e-09
TAC1	2.38186	0.00079941
THEMIS2	2.38043	1.61606e-09
LINC00525	2.37928	0.0034853
IL18BP	2.37648	0.000168214
LAMC2	2.37605	2.04752e-14
AC004832.5	2.36994	3.57511e-06
CCDC184	2.36926	7.86088e-09
SLC19A2	2.36377	1.36051e-25
KIAA0040	2.36136	1.35787e-17
AC079174.1	2.35391	0.0046975
TNIP1	2.34851	5.52133e-12
CTSS	2.34628	1.66754e-05
AC007923.4	2.33452	0.00205538
FZD8	2.33232	6.9154e-10
ENC1	2.3312	5.39006e-17
CTGF	2.32412	6.49022e-08
HAS3	2.3181	0.00667052
PTGES	2.31688	8.49222e-11
IL22RA1	2.31615	0.00278669
MTND5P2	2.3137	0.012398
CSRNP1	2.3121	4.3377e-17
HMGN2P46	2.31057	1.49155e-05
FLJ31104	2.30539	0.000485933
IL21R	2.29621	0.00132635
Z84484.1	2.29464	0.0434737
AC013451.2	2.28686	0.00184883
AC003101.2	2.27195	0.046145
TNFAIP8	2.27096	6.96437e-07
AL139317.4	2.26837	0.03832
AC009152.3	2.26823	7.69732e-11
SEMA4D	2.26497	0.000194163
OLR1	2.2592	7.72641e-09
KCTD11	2.25675	7.36524e-07
DUSP26	2.25553	0.00681612
MIR155HG	2.24437	1.43195e-07
EDN1	2.23459	7.12188e-20
AL359736.1	2.23193	0.00710628
PDZK1IP1	2.23173	0.000121796
AL031595.2	2.22822	0.0392458
GPR183	2.22718	4.91896e-09
C3orf52	2.21919	4.03861e-10
SLC12A7	2.21835	9.0503e-08
TBILA	2.21795	0.0285729
ANGPT4	2.21394	0.0396172
CACNA1G	2.21152	0.00186805
AC007283.2	2.20388	0.0160414
SCT	2.20082	0.00764927
GPC3	2.19608	0.000724095
INHBA	2.19552	3.83032e-14
AC009549.1	2.19479	2.59773e-05
DLX5	2.19257	2.51298e-05
PARP12	2.18975	1.66211e-11
NGF	2.18748	3.67261e-27
NFKB2	2.18611	5.60521e-10
G38640	2.1832	0.000224869
AL356215.1	2.17972	0.0131008
AC097634.1	2.17474	0.00132487
RNF19B	2.17327	2.69942e-08
SLC39A14	2.17246	1.0643e-11
AP001783.1	2.17232	7.80817e-05
LIVAR	2.17008	0.0207544
AC097451.1	2.16868	2.52087e-06
PTPRE	2.16815	4.76214e-11
NFKBIA	2.16762	1.74247e-09
GFPT2	2.15951	1.79251e-15
PPP1R14C	2.15649	0.00400223
FAM19A3	2.1503	0.0034853
C1orf147	2.14801	0.0235734
NR4A2	2.14096	0.00296532
PKNOX2	2.13747	0.000188699
AC107021.1	2.13521	1.16629e-06
HNF1B	2.13206	0.0171141
AC124319.4	2.13039	0.00973495
CLEC12A-AS1	2.12833	6.743e-09
APOL4	2.12512	0.000782825
MMP1	2.12353	2.05265e-06
XAF1	2.12257	4.51544e-11
AL356417.2	2.11882	2.17744e-05
DGKI	2.11726	9.33337e-11
SIAH2-AS1	2.1132	0.00107019
ISG15	2.11267	1.72907e-06
XLOC_006303	2.11053	2.43891e-08
AL078590.2	2.10859	0.0155855
PTX3	2.10399	0.000279961
STAT5A	2.10319	8.23892e-08
AC093567.1	2.10096	0.0011936
IL18R1	2.09697	0.0117765
PMAIP1	2.09609	0.000144975
AL133523.1	2.08401	0.0239541
SOCS1	2.07917	0.015932
SMOX	2.07598	1.40392e-12
PLK3	2.0747	7.55166e-15
TNFRSF18	2.07055	0.0016792
BTBD11	2.06893	0.000113506
AL158166.2	2.06822	0.00353805
AC007728.2	2.06731	0.00502587
AC105206.3	2.06623	0.000956929
AP000695.1	2.06512	0.0108118
ADAP1	2.0648	1.27433e-05
SAMD9L	2.06145	1.59858e-07
P3H2	2.05648	1.42719e-05
DLL1	2.05496	0.000132078
PLAC4	2.04729	0.0475211
AL357992.1	2.04511	3.1469e-05
LINC00640	2.04437	0.000501651
CLEC1A	2.04352	0.00461053
AL359752.1	2.03835	2.6253e-08
TDRD7	2.03486	2.78128e-06
AL109615.3	2.01657	0.0406019
SYNDIG1	2.01585	0.00218807
AC124319.2	2.01073	0.0492368
AL354732.1	2.00505	7.87621e-05
KCNN4	2.00466	0.00420499
PLEK2	1.99907	2.09436e-19
CD82	1.99202	3.2243e-07
ROS1	1.98628	0.0233814
ADAMTS4	1.98231	1.39285e-17
WWC1	1.97697	3.38472e-05
MYL10	1.97123	0.0297374
PLCH1	1.97018	0.00138714
C5AR2	1.97	0.0302707
CD34	1.96937	4.87279e-06
XLOC_008812	1.96846	0.0269839
HLA-J	1.95629	1.38712e-05
KCNT2	1.95487	0.0220304
TMOD1	1.95336	0.0050314
SALL4	1.95329	0.0367349
AL356234.1	1.95025	0.0103118
DDX60	1.94878	3.85712e-07
MYOZ1	1.94832	0.000618283
LINC01603	1.94353	0.0143159
RIPK2	1.94339	6.60337e-12
FAM124A	1.94281	0.00205155
FAM186B	1.94134	0.0169345
ITPRIP	1.94064	8.28245e-11
PIK3CD	1.93651	5.45367e-09
NPAS2	1.93263	9.41637e-10
SLC25A28	1.92974	3.49135e-09
ELOVL3	1.91913	0.000229569
SRSF12	1.91832	3.04843e-07
NFKB1	1.9165	2.32886e-10
AC097059.2	1.91594	0.0112259
EDARADD	1.91473	0.00144624
ITGA2	1.90871	3.35541e-11
KBTBD8	1.90745	0.0145111
PCED1B-AS1	1.9059	0.0161606
MTSS1	1.90295	5.49879e-06
MT2A	1.90161	1.60355e-10
TNFSF18	1.9001	0.00475787
POU2F2	1.89554	1.35356e-06
AC078785.1	1.89176	0.00102259
AMPD3	1.89014	3.10867e-07
LINC01561	1.8893	0.00972227
ARHGAP27	1.88811	0.00773046
BANF1P1	1.88668	0.00128834
ARHGAP9	1.88478	0.00948923
CAMK2A	1.88477	0.00520416
XLOC_003077	1.88447	5.51671e-05
PARP14	1.88308	4.61593e-07
PDE4C	1.88094	0.00569552
RFLNA	1.87909	2.17909e-06
ANXA13	1.87416	0.00388703
44258	1.86356	7.8901e-10
CFAP161	1.86317	0.0151762
XLOC_014038	1.8629	0.00220998
LYPD3	1.85486	0.000584643
NOCT	1.85037	1.35834e-15
ZNF259P1	1.84494	3.53572e-13
AC012462.1	1.84153	6.16593e-09
EDNRB	1.83913	0.000170523
MMP10	1.83885	7.12471e-05
AC112721.2	1.83757	0.0171127
RNU7-45P	1.83566	0.00501602
TBX3	1.83083	7.12547e-26
PFKFB3	1.82875	3.63195e-15
[truncated: 2,196 more rows]

## Sheet: TNFA L
Gene	log2FoldChange	padj
[truncated: 4,860 more rows]

[truncated: 11 more sheets: IL1B L, IFNA NS, IFNG NS, TGFB NS, TNFA NS, IL1B NS, IFNA S, IFNG S, TGFB S, TNFA S, IL1B S]
