# Supplementary material for: Lupus dermal fibroblasts are proinflammatory and exhibit a profibrotic phenotype in scarring skin disease
Source: JCI Insight. 2024 Feb 15;9(6):e173437. doi: 10.1172/jci.insight.173437 (PMC10972618; doi:10.1172/jci.insight.173437)
Supplement: Supplemental table 3 [file jciinsight-9-173437-s138.xlsx]

## Sheet: Neg ES HC L IFNG
Gene	log2FC_.Control._.IFNG	padj_.Control._.IFNG	log2FC_.Lupus._.IFNG	padj_.Lupus._.IFNG	ES_.Control._.Lupus._.IFNG
SELE	10.2077	0.00268702	0.666021	0.924995	-9.54164
AC093162.2	0.91691	0.458576	-3.41735	0.00325166	-4.33426
AC023271.1	1.22717	0.254155	-2.20384	0.0299483	-3.431
ENKUR	0.354941	0.697679	-3.03847	0.0067698	-3.39341
APLN	0.0993515	0.923892	-3.07624	0.00022827	-3.17559
ASB5	-0.513179	0.552629	-3.4919	0.0232061	-2.97872
BMP3	1.54747	0.0245863	-1.38402	0.289027	-2.93149
AL161937.1	0.225315	0.82998	-2.68664	0.000782361	-2.91195
AC093462.1	-0.532605	0.649241	-3.43715	0.00829032	-2.90455
KCNB1	-0.0406472	0.982829	-2.92271	0.000719248	-2.88206
HHIP-AS1	-0.632707	0.250975	-3.47863	0.0188016	-2.84593
AC064875.1	-0.150445	0.820546	-2.97263	0.00921319	-2.82219
G10734	-0.198793	0.9385	-3.00305	0.0102322	-2.80426
AC026367.2	-0.209151	0.888023	-3.00966	0.0175036	-2.80051
AC004754.1	1.17069	0.0246206	-1.56097	0.121787	-2.73166
BMP7	3.81938	0.000169092	1.12462	0.464667	-2.69475
AL049776.1	1.37153	0.0128096	-1.26705	0.103652	-2.63858
HMCN2	2.93653	0.000131931	0.399492	0.838103	-2.53704
AC087457.1	0.268656	0.865546	-2.2666	0.0310924	-2.53526
CCDC168	0.423051	0.681721	-2.08947	0.0379569	-2.51252
GCNT3	2.98794	0.0100395	0.48714	1	-2.5008
LINC00158	-0.832579	1	-3.2662	0.0246319	-2.43362
AF178030.1	-0.0476998	1	-2.44769	0.0235202	-2.39999
C8orf34-AS1	-0.00507301	0.998064	-2.38407	0.0227252	-2.37899
AL356235.1	-0.364874	0.693201	-2.74304	0.0156518	-2.37817
ZNF878	3.59531	4.06399e-11	1.24416	0.243074	-2.35115
XLOC_008473	-1.59307	0.00996409	-3.91101	8.13324e-06	-2.31794
PROB1	0.581485	0.219612	-1.69029	0.0313227	-2.27178
AL135818.2	2.96934	6.12691e-05	0.706167	0.622187	-2.26318
MC5R	-0.0954872	1	-2.35452	0.0237485	-2.25903
STEAP4	5.00185	6.83534e-44	2.74291	9.60497e-08	-2.25894
LINC00957	-0.139487	0.90974	-2.38563	0.0118252	-2.24615
XLOC_007942	0.281052	0.717812	-1.92345	0.00327903	-2.20451
PLCH1	3.79313	9.45596e-13	1.59831	0.031624	-2.19481
AL590999.1	0.484475	0.417846	-1.70343	0.00205841	-2.18791
TEX29	5.70307	1.52441e-33	3.52141	2.01271e-09	-2.18166
EYS	-0.260026	0.764665	-2.4362	0.00150119	-2.17617
AC107027.1	-0.167227	0.899335	-2.34085	0.00832739	-2.17362
LINC02535	-0.531443	0.237343	-2.69237	0.00234082	-2.16093
PTPRZ1	2.88445	1.59606e-06	0.731761	0.770866	-2.15269
LRRC37A7P	-0.472567	1	-2.62239	0.0158437	-2.14983
MDFI	0.243119	0.695758	-1.90111	0.0389776	-2.14423
SFTPD	0.173588	0.90974	-1.96886	0.0420912	-2.14245
TAS2R31	-0.387764	1	-2.52719	0.021333	-2.13943
AC020604.1	-0.61574	0.551345	-2.74942	0.00453909	-2.13368
XLOC_006188	0.178677	0.849786	-1.91892	0.0460132	-2.0976
C19orf57	-0.0306522	0.972042	-2.11674	0.0128278	-2.08609
LINC01836	-0.894297	0.00411972	-2.97918	5.41075e-05	-2.08488
E2F8	-1.14283	0.000253834	-3.21501	1.87891e-07	-2.07218
XLOC_000895	2.21276	0.0125949	0.153801	0.934728	-2.05896
TFEC	3.09266	0.00398342	1.06733	0.680247	-2.02533
G39837	-1.13159	0.236483	-3.15582	0.00213277	-2.02422
AL359091.2	1.62864	0.0204421	-0.381522	0.835945	-2.01016
AC012313.8	0.247331	0.829588	-1.7061	0.0220069	-1.95343
KIF28P	0.0550118	0.96331	-1.89084	0.0413425	-1.94585
C10orf105	-0.00154198	0.999467	-1.92545	0.00681505	-1.92391
PCDHGA9	0.293164	0.667821	-1.59146	0.0230634	-1.88463
AP001476.1	-2.0144	0.00271102	-3.89141	0.000142685	-1.87701
RFPL4B	5.81888	3.0506e-32	3.95041	1.24237e-09	-1.86847
AC098934.1	-0.964435	0.05276	-2.82623	0.000120569	-1.86179
SLC45A3	-0.582937	0.336363	-2.44167	0.00184365	-1.85874
AC011365.1	-2.26628	8.37573e-05	-4.12081	2.59846e-06	-1.85454
CMKLR1	-0.782289	0.00632207	-2.63382	3.65938e-06	-1.85153
XLOC_007038	-1.23703	0.118	-3.0655	0.00011953	-1.82847
WNT9B	3.11293	0.0187929	1.29118	1	-1.82176
AP003071.4	-2.30839	0.00096157	-4.12377	2.698e-06	-1.81537
AP003119.2	1.32828	0.0305279	-0.453709	1	-1.78198
SLC52A1	-0.913934	1	-2.68764	0.0264934	-1.77371
ZBED3-AS1	-0.270494	0.722749	-2.03384	0.0436271	-1.76335
IDO1	13.2158	4.49484e-126	11.4713	4.94026e-81	-1.74451
NREP-AS1	-1.39888	0.0210007	-3.14331	6.37316e-05	-1.74443
AC004160.1	-0.702245	1	-2.4403	0.00156977	-1.73805
XLOC_001641	-1.49017	0.116559	-3.22807	0.00416665	-1.73791
LINC02542	-0.626963	0.412385	-2.35835	0.000232981	-1.73139
AC022893.1	-0.208146	0.760086	-1.9274	0.026511	-1.71926
DNAJC12	-0.863005	0.0632637	-2.57215	0.0197183	-1.70915
AP000892.1	-0.272903	1	-1.98195	0.0462276	-1.70904
RN7SKP57	-0.687223	0.480544	-2.38539	0.0168897	-1.69817
PCSK9	-0.428773	0.556808	-2.12574	0.00659558	-1.69696
CILP	-0.401522	0.674834	-2.09081	0.0159902	-1.68928
AC026348.1	-1.08697	0.295076	-2.77407	0.0038297	-1.6871
COL9A2	-0.581333	0.502447	-2.25472	0.0170889	-1.67339
RIPK4	-1.87978	1.87735e-06	-3.53268	2.82298e-06	-1.65289
VAV3	0.432944	0.442986	-1.21532	0.0412034	-1.64827
AP001596.1	-1.46808	0.00798263	-3.09415	3.22381e-06	-1.62606
FGFR3	1.89343	0.00100312	0.271708	0.824028	-1.62172
AC107027.3	-0.00367667	0.997061	-1.61615	0.0438444	-1.61247
DPYS	3.82948	4.92979e-09	2.22406	0.0479408	-1.60542
TRPV1	-0.582583	0.303222	-2.18792	0.00568899	-1.60534
GRB14	1.53218	0.00225022	-0.0696244	0.968407	-1.60181
EFCAB12	1.16669	0.0489623	-0.421946	0.634877	-1.58864
XLOC_000567	-0.607093	0.645354	-2.18163	0.0144004	-1.57454
AL139383.1	-0.153599	0.882898	-1.727	0.0322451	-1.5734
CACNA2D2	1.21683	0.00379137	-0.346194	0.67073	-1.56303
LINC02391	-1.09887	0.413699	-2.66126	0.0202166	-1.56239
SRSF9P1	-0.312432	0.770105	-1.87159	0.0142617	-1.55916
ACER2	1.29037	0.00781295	-0.26683	0.841529	-1.5572
TLR5	3.27973	1.97759e-10	1.72557	0.0140701	-1.55416
ANK3	2.25731	9.36674e-06	0.708842	0.495006	-1.54847
TLR2	3.59313	4.44157e-07	2.04498	0.0156346	-1.54814
PARD6G-AS1	0.0830975	0.925471	-1.46432	0.00940711	-1.54742
SEMA5A-AS1	0.144579	0.896518	-1.40031	0.0464227	-1.54489
AC092279.2	-0.0755262	0.935025	-1.61452	0.0111214	-1.53899
AC009949.1	2.8871	3.5174e-07	1.36973	0.0265341	-1.51737
AC245060.6	-0.431695	0.493409	-1.94473	0.0152928	-1.51304

## Sheet: Neg ES HC L IL1B
Gene	log2FC_.Control._.IL1B	padj_.Control._.IL1B	log2FC_.Lupus._.IL1B	padj_.Lupus._.IL1B	ES_.Control._.Lupus._.IL1B
AC010378.1	1.10854	0.153043	-2.70419	0.00209683	-3.81273
AC087457.1	-0.549187	0.753368	-4.10561	0.00615302	-3.55642
AC011385.1	0.915258	0.152913	-2.59505	0.00768791	-3.51031
CBX3P3	0.155419	0.89399	-3.31819	0.000281478	-3.47361
LHX4	-0.155053	0.704384	-3.5711	7.11773e-07	-3.41604
FER1L6	3.21156	0.000457944	0.0629135	0.988961	-3.14864
AL359091.2	1.45959	0.0381252	-1.6618	0.106905	-3.12139
AC022211.2	-0.551981	0.548134	-3.57767	0.0112105	-3.02569
AC068205.2	0.593405	0.477652	-2.40751	0.00757801	-3.00091
AP000253.1	-0.533891	0.672361	-3.43146	1.83053e-05	-2.89757
BX284668.6	-0.713747	1	-3.5883	2.89456e-05	-2.87455
AC026348.1	-0.0150909	0.989528	-2.86094	0.000893913	-2.84585
AC010632.2	0.447034	1	-2.3794	0.046286	-2.82643
SCNN1D	0.0671286	0.919294	-2.70991	0.000622656	-2.77704
AL592424.1	0.0716417	1	-2.70098	0.00821511	-2.77262
AC105114.2	-0.531784	0.585058	-3.29686	2.18978e-05	-2.76508
AC068792.1	-0.0884831	0.951384	-2.82236	0.00671575	-2.73388
AL161937.1	-0.152789	0.895769	-2.86902	0.000492332	-2.71623
AC093162.2	0.647256	0.525084	-2.05758	0.000458104	-2.70484
AC127070.4	0.669779	0.126308	-1.97201	0.0199054	-2.64179
AC009806.1	-0.0423319	0.973709	-2.64582	0.0221718	-2.60349
ANKRD26P1	3.57213	7.09989e-07	0.995558	1	-2.57657
AC011504.1	-1.01359	0.123222	-3.58913	0.000144964	-2.57554
SLC29A2	0.0695988	0.948141	-2.47884	0.0113568	-2.54844
TMEFF2	-0.376113	0.522296	-2.90896	3.50464e-05	-2.53285
AC024257.3	0.139435	0.942401	-2.35591	0.0259029	-2.49535
PLCXD2	-0.534708	0.481481	-3.00388	0.000120615	-2.46917
AL358176.1	-1.08273	0.279179	-3.5357	0.000371784	-2.45298
AC093462.1	-0.539324	0.615521	-2.98488	0.0122687	-2.44556
IL1RL2	-0.916017	0.0360257	-3.33921	3.19208e-07	-2.42319
AC079336.4	0.748238	0.299919	-1.66944	0.0061316	-2.41768
FAM131B	0.0329471	0.960098	-2.33929	0.00111622	-2.37223
SPARCL1	1.3444	0.0470125	-1.02496	0.283161	-2.36937
XLOC_003932	-0.0691626	0.960098	-2.43742	0.00764314	-2.36826
AL645504.1	-0.374545	0.425483	-2.74167	3.95669e-05	-2.36712
MBLAC1	-0.135038	0.865977	-2.49245	0.00486368	-2.35741
RTL1	0.763725	0.272775	-1.58755	0.0480473	-2.35127
AP001056.2	4.04611	1.40555e-05	1.71997	1	-2.32614
MIR3125	-0.688482	1	-3.00208	5.86285e-05	-2.31359
ICOSLG	5.83127	1.38368e-45	3.52816	4.68857e-22	-2.30311
UMODL1	3.76335	0.00130475	1.46182	0.381879	-2.30153
METTL24	-0.431425	0.554685	-2.72841	0.00532586	-2.29698
LRRC4	0.703143	0.208179	-1.56962	0.00146665	-2.27277
AC134349.2	0.730631	0.194001	-1.50812	0.0306635	-2.23875
AL353141.1	0.200185	0.688905	-2.03443	0.0143198	-2.23461
AC027237.4	-1.0477	0.233241	-3.26955	0.00308387	-2.22186
ALOX15B	5.63068	1.20171e-19	3.41149	0.0395928	-2.21919
RIPK4	-1.83317	3.4453e-05	-4.03773	4.35137e-09	-2.20456
AC004160.1	-0.625671	1	-2.82619	0.00780844	-2.20052
AL390728.2	0.23531	0.789916	-1.96097	0.0461133	-2.19628
HSPD1P11	-0.937066	0.219613	-3.12326	0.00502115	-2.1862
ZSWIM5	2.08892	0.0332364	-0.0852747	0.972509	-2.17419
PHACTR2-AS1	-0.24302	0.834623	-2.40125	0.0290975	-2.15823
AC013564.1	-0.850488	0.430579	-2.99888	0.0304237	-2.14839
ADH1C	-0.453971	0.862364	-2.59521	0.013157	-2.14124
DIRC1	4.4709	1.07548e-28	2.3335	3.65771e-10	-2.13739
XLOC_006898	-0.120732	0.84583	-2.24919	0.00631401	-2.12845
HIPK1-AS1	-0.361782	0.680539	-2.48639	0.0148766	-2.12461
C10orf105	-1.22385	0.780197	-3.33503	0.000996596	-2.11118
SPAG5-AS1	2.25924	0.000372011	0.150999	0.932909	-2.10824
AC002451.1	-0.838188	1	-2.91338	0.00114097	-2.0752
RPS3AP44	0.417236	1	-1.65569	0.018067	-2.07292
XLOC_001823	0.246921	0.816978	-1.8235	0.0206189	-2.07042
AP001462.1	-0.172923	0.852665	-2.23858	0.0291979	-2.06566
PPM1L	0.401166	0.53748	-1.66019	0.0239812	-2.06136
AC073389.3	-0.379152	0.794134	-2.43831	0.0166493	-2.05916
AC027020.2	1.87626	0.0299557	-0.180713	0.975999	-2.05697
CCT4P2	-0.60617	1	-2.66092	0.00408937	-2.05475
PAIP1P1	2.65165	0.000345075	0.597051	0.561427	-2.0546
USP44	-0.608023	0.262183	-2.6597	6.85856e-08	-2.05167
KCNIP2	-0.704236	0.492372	-2.7408	0.0109572	-2.03657
NIP7P3	-0.438631	1	-2.45953	0.0398163	-2.0209
RAET1L	2.25203	0.000576512	0.232842	0.78133	-2.01918
SLC7A2	7.94211	2.17611e-47	5.9281	8.89837e-10	-2.01401
STK33	-0.144948	0.858949	-2.15752	0.0391363	-2.01257
ZNF137P	0.847551	0.0615813	-1.16133	0.0304968	-2.00888
AL160313.1	-0.486663	0.627885	-2.49169	0.00961805	-2.00503
ZNF843	-0.528858	0.276639	-2.5312	0.00267794	-2.00234
AC008464.1	-2.37401	0.00627094	-4.36991	1.95899e-08	-1.9959
AC013468.1	0.0229222	1	-1.97102	0.0349471	-1.99394
SEMA5A-AS1	1.44286	0.0086005	-0.541525	0.57727	-1.98439
AC026904.2	-0.355318	0.640598	-2.32354	0.0179504	-1.96822
XLOC_002378	0.145724	0.884902	-1.82198	0.0434265	-1.9677
AC016757.1	-0.642568	0.198793	-2.60779	0.00122514	-1.96522
AL512274.1	2.95685	0.000184051	1.00115	0.213095	-1.9557
LINC00339	0.397156	0.615521	-1.54956	0.0455957	-1.94672
DUSP26	-2.27966	4.13136e-06	-4.22527	0.000304334	-1.94562
CXCL10	11.5867	2.81599e-99	9.64439	7.26441e-31	-1.94232
AC008026.3	1.78512	0.0106298	-0.143838	0.91368	-1.92896
AC000068.1	-0.165098	0.863109	-2.09142	0.0240826	-1.92632
G33806	2.66193	4.53036e-07	0.735976	0.346269	-1.92595
AC243654.2	0.426995	0.56029	-1.49798	0.00469452	-1.92497
AC009163.6	-1.0092	0.0350964	-2.93261	8.61209e-05	-1.92341
SLC24A3	0.227519	0.687375	-1.69508	0.0161989	-1.9226
OR7E22P	3.45962	1.03124e-08	1.53874	0.225217	-1.92088
PNMA8B	-2.22974	1.4186e-05	-4.14897	3.16516e-07	-1.91922
COLEC10	2.47986	2.0818e-08	0.561969	0.391382	-1.91789
AP001596.1	-0.870404	0.112701	-2.78582	4.37102e-06	-1.91541
NOXRED1	-0.305396	0.623174	-2.21875	0.0190418	-1.91335
PKP1	1.81229	0.000501681	-0.0974001	0.953425	-1.90969
FGF9	-3.29696	9.31302e-10	-5.20564	7.29177e-18	-1.90868
AC100788.2	-0.549509	0.581148	-2.45805	0.0185108	-1.90854
AC079336.2	0.2767	0.640655	-1.63118	0.00195794	-1.90788
G42780	0.160222	1	-1.73805	0.00556307	-1.89827
TLR5	1.8169	0.0025375	-0.0782879	0.952739	-1.89518
G39662	-0.945093	0.378768	-2.83994	0.00569116	-1.89485
SLC16A8	-0.418749	0.545437	-2.3127	0.014712	-1.89395
AC009148.1	-1.28085	0.455072	-3.16221	0.00298041	-1.88136
AL109741.1	-2.21055	0.000404315	-4.08997	1.03647e-09	-1.87941
AL050338.1	-1.41103	1	-3.27813	0.0043657	-1.86711
HNRNPA1P50	0.0284742	0.980581	-1.83705	0.00210284	-1.86553
EYS	-0.475985	0.516155	-2.33488	0.00272829	-1.8589
AP001528.2	-0.606788	0.0404561	-2.46136	5.66395e-07	-1.85457
AC005520.5	-0.471312	0.667564	-2.3246	0.00820674	-1.85329
AL354718.1	-0.475626	0.465361	-2.32535	0.00428406	-1.84973
AF178030.1	-0.000697324	1	-1.84357	0.0322667	-1.84287
AC008537.3	-0.295074	0.737898	-2.12973	0.0266247	-1.83466
AC131254.1	-0.764398	0.760777	-2.59896	0.0335632	-1.83456
LINC01517	5.54923	1.59374e-21	3.71692	0.00309399	-1.83232
FAM228A	-0.3315	0.532507	-2.15645	0.0172094	-1.82496
XLOC_008020	-1.24629	0.0686964	-3.06904	8.86123e-05	-1.82275
DLX3	-0.292814	0.687065	-2.11554	0.0163083	-1.82272
CD4	0.103077	0.771435	-1.71223	0.00173204	-1.81531
LINC00908	2.36101	1.27578e-08	0.547315	0.498015	-1.81369
AC127496.5	1.55678	0.040279	-0.252744	0.901337	-1.80953
GDF6	-2.60664	1.77715e-17	-4.41403	3.0986e-12	-1.80739
TRIL	-1.68103	1.63212e-05	-3.47685	7.32499e-06	-1.79582
WARS2-IT1	-1.33334	1	-3.12848	0.00904779	-1.79515
AL137002.2	-1.89749	0.0689998	-3.6861	0.00214836	-1.78862
LINC01443	-1.57772	0.0169038	-3.35255	1.747e-06	-1.77482
SH3RF3-AS1	-0.342875	0.733297	-2.10857	0.0267999	-1.76569
FLJ37035	-0.738478	1	-2.50306	0.0148104	-1.76458
AIRE	5.7261	4.31417e-24	3.96473	9.21565e-05	-1.76137
AC092802.1	-0.744892	0.225604	-2.50599	0.0025282	-1.7611
RNU6-501P	-0.184723	1	-1.94498	0.0275723	-1.76026
BX255923.3	4.32748	4.06961e-08	2.56908	0.269677	-1.75841
AC096708.3	-0.8352	1	-2.58789	0.0296334	-1.75269
PP12613	-1.18215	0.310301	-2.93205	0.00687503	-1.7499
LINC00957	-0.843083	0.651017	-2.59054	0.00474641	-1.74746
AC073367.1	-0.297054	0.648672	-2.04042	0.0114372	-1.74337
AC233728.1	-0.306037	0.688453	-2.04927	0.00667052	-1.74323
G34931	3.25727	1.66667e-05	1.51522	0.142019	-1.74205
U73166.1	-0.486894	0.490617	-2.22605	0.0185603	-1.73916
AL513165.1	0.312186	0.540277	-1.42619	0.0176133	-1.73838
TRIM60P18	-0.270673	0.69726	-2.00547	0.0493713	-1.7348
XLOC_000777	-0.216248	1	-1.94607	0.0244603	-1.72982
G36482	-0.65881	1	-2.38545	0.0162364	-1.72664
FLRT3	-0.283862	0.560312	-2.00981	0.00058458	-1.72595
KLHL13	-0.0843975	0.811524	-1.81016	0.022249	-1.72576
AP003119.3	2.98803	1.34731e-09	1.26284	0.109556	-1.72519
AC068790.3	-0.819667	0.208054	-2.54374	0.00648504	-1.72407
AL354861.2	-1.23244	0.127284	-2.95559	8.69845e-05	-1.72315
AIF1L	-0.631853	0.194526	-2.31856	0.00796911	-1.68671
TMIE	2.19702	8.541e-05	0.514573	0.605396	-1.68244
G36957	0.204116	0.84431	-1.47817	0.0279977	-1.68229
AC012531.1	-1.86799	8.33079e-05	-3.54798	6.15632e-06	-1.67999
XCL1	-0.906323	1	-2.58482	0.0174	-1.67849
PCDHGB9P	0.134819	0.838308	-1.5388	0.0158585	-1.67362
FRMD7	4.12085	2.84213e-09	2.4581	0.224877	-1.66275
C1QTNF1-AS1	3.70075	1.44008e-09	2.0382	0.0052911	-1.66256
AC008494.1	1.55977	0.00553507	-0.097821	0.959555	-1.6576
KYNU	8.22153	4.6803e-51	6.56425	2.97769e-37	-1.65728
TRPV1	-0.0298553	0.954878	-1.68273	0.00221085	-1.65288
LINC01910	-0.249395	0.738317	-1.89607	0.00546536	-1.64668
ROR1-AS1	1.63427	0.00475791	-0.0104263	0.99641	-1.6447
SNORA40	-0.243071	0.827523	-1.88701	0.00707623	-1.64394
LINC00161	1.65999	0.0397688	0.0175712	1	-1.64242
MGAT4A	1.52775	0.0103504	-0.113897	0.928293	-1.64164
AL158151.1	-1.90021	0.00134942	-3.53866	0.00129898	-1.63845
SLC8A3	5.88909	6.8616e-21	4.25186	0.00627783	-1.63723
CACNA1G	3.84856	2.69849e-19	2.21294	0.000463482	-1.63562
AC106786.1	-1.72308	0.000448968	-3.34574	8.30677e-06	-1.62266
XLOC_000133	4.4536	1.51879e-23	2.83741	0.000464078	-1.61619
AC116667.1	0.0341321	0.964303	-1.57805	0.0105669	-1.61218
AC131649.2	5.2183	2.73245e-20	3.60987	8.33444e-06	-1.60843
MST1P2	-0.688941	0.275332	-2.29182	0.0447733	-1.60288
XLOC_008405	-1.19191	0.024167	-2.79145	6.98228e-06	-1.59954
HSPD1P6	5.23857	5.89314e-24	3.64117	1.04417e-11	-1.5974
TPRKBP2	1.54957	0.0130607	-0.0437636	0.972363	-1.59333
AC110015.1	1.42376	0.000696421	-0.166011	0.870344	-1.58977
AL603840.1	0.106624	0.849151	-1.47172	0.00412325	-1.57834
AL109936.2	-1.08894	0.33161	-2.66502	0.00465081	-1.57608
RRN3P2	-0.58488	0.484902	-2.15944	0.00493299	-1.57456
AC092835.1	-0.679109	0.153908	-2.24995	1.2793e-05	-1.57084
STRA6	2.19323	4.18033e-11	0.625158	0.290448	-1.56807
AC130415.1	-1.42401	0.28236	-2.99117	7.61409e-05	-1.56716
XLOC_001641	-1.45488	0.0819834	-3.02172	0.00171761	-1.56684
AC011389.1	-2.0099	1.4584e-06	-3.5651	3.5739e-10	-1.5552
BX322639.1	-0.0191779	0.980581	-1.57158	0.0151774	-1.5524
AL121658.1	-1.04904	0.0350947	-2.60033	0.00010305	-1.55129
AC004585.1	-1.28791	0.00421296	-2.83673	3.95669e-05	-1.54882
AC006252.1	-1.37857	0.0259347	-2.92385	0.000371298	-1.54528
AMD1P3	-0.217233	1	-1.75905	0.029319	-1.54181
HPDL	-0.736804	0.0636313	-2.26991	3.74949e-05	-1.53311
XLOC_004363	-0.246892	0.450367	-1.77866	0.00268174	-1.53177
AC074117.1	-0.0589774	0.897414	-1.58972	9.82327e-05	-1.53074
AL590999.1	-0.48012	0.380211	-2.00979	0.0118451	-1.52967
XLOC_010885	-0.339826	0.42921	-1.86744	0.00879807	-1.52762
MYO5B	-1.1839	0.0350548	-2.69591	0.000227617	-1.51201
ANO1	1.20794	0.00798513	-0.3027	0.784033	-1.51064
LINC02575	-0.695529	0.158028	-2.20044	0.041552	-1.50491

## Sheet: Neg ES HC L TGFB
Gene	log2FC_.Control._.TGFB	padj_.Control._.TGFB	log2FC_.Lupus._.TGFB	padj_.Lupus._.TGFB	ES_.Control._.Lupus._.TGFB
SSR4P1	-1.11076	0.0281889	-4.86705	2.26369e-10	-3.75629
G10734	-0.0362793	1	-3.78831	0.000370421	-3.75203
PKP1	3.04536	5.32888e-09	-0.445852	0.749737	-3.49121
AL136164.4	0.0919656	0.936264	-3.28782	0.000698327	-3.37978
AC087457.1	0.351317	0.805503	-2.94899	0.000621517	-3.30031
TLR2	6.02095	5.08478e-14	2.91149	8.55467e-05	-3.10946
SLCO4A1	0.750896	0.48331	-2.25158	0.0201093	-3.00248
RN7SL368P	1.96476	0.0133746	-0.935528	1	-2.90029
TAS2R31	0.291169	1	-2.55126	0.00614307	-2.84242
AC103760.1	0.472189	0.811275	-2.35022	0.0351911	-2.82241
XLOC_001401	-0.0534632	0.95599	-2.71348	0.00322348	-2.66001
GPR61	0.537471	0.429162	-2.09195	0.0464087	-2.62942
AC092919.2	-0.910484	0.376106	-3.53055	0.000375621	-2.62006
DENND6A-AS1	0.747279	1	-1.82421	0.0214812	-2.57149
HSPA6	1.90377	0.0253821	-0.664353	0.671318	-2.56812
AP003355.2	-0.395503	1	-2.94325	0.0428758	-2.54775
AC100788.2	0.092952	0.941893	-2.44741	0.0374661	-2.54036
AC026348.1	-0.890165	0.431809	-3.39304	0.0007867	-2.50287
APLN	-0.314452	0.660677	-2.81276	0.00150883	-2.49831
RTN4R	-1.75536	0.00048933	-4.25325	3.94356e-06	-2.49788
AC093162.2	0.528783	0.644121	-1.95768	0.0245192	-2.48646
AP000962.1	-0.418705	1	-2.90422	0.0339093	-2.48551
AC004160.1	-0.409456	1	-2.86077	0.00427454	-2.45131
CX3CL1	8.9879	8.43699e-17	6.53894	0.000121796	-2.44897
AP000974.1	0.370164	0.749272	-2.00171	0.0057333	-2.37187
AC005840.3	2.25761	0.0032939	-0.107673	0.967456	-2.36528
ANGPTL5	0.193432	0.818368	-2.14803	0.0384029	-2.34146
SLC29A2	0.167849	0.886369	-2.15768	0.0469433	-2.32552
PCSK9	0.384371	0.539551	-1.94039	0.0135808	-2.32476
MYH13	-0.088348	0.941919	-2.40895	0.0339093	-2.3206
UCP3	-0.526831	0.483349	-2.8424	0.00089821	-2.31556
XLOC_000206	-0.223388	0.809838	-2.53532	0.00784477	-2.31193
PRG4	1.39455	0.00137514	-0.910318	0.286391	-2.30487
ADH1C	-0.412559	0.882868	-2.70612	0.013269	-2.29356
AC011498.7	0.49485	0.470731	-1.78418	0.00195312	-2.27903
ABRA	-0.279032	0.71517	-2.54724	0.0105275	-2.26821
AL773545.3	0.424577	0.629841	-1.8374	0.000899146	-2.26198
XLOC_009409	0.046393	1	-2.1731	0.0322735	-2.2195
AC245884.8	-0.567445	0.30053	-2.77341	0.00386169	-2.20596
TAPT1-AS1	-0.388035	0.499134	-2.59377	0.000383746	-2.20574
AP003071.4	-1.48549	0.0124857	-3.68563	5.40635e-06	-2.20014
AP000442.2	1.26051	0.0297334	-0.939053	0.39539	-2.19957
AC020637.1	-0.305426	0.772056	-2.48398	0.00998717	-2.17856
AC073335.2	-0.777645	0.162418	-2.95582	6.58349e-05	-2.17817
THEGL	0.712434	0.484285	-1.46024	0.0183251	-2.17268
AC026367.2	0.0705215	1	-2.10053	0.043525	-2.17106
XLOC_003932	-0.60296	1	-2.7299	0.00324005	-2.12694
AC087164.1	1.53262	0.00773757	-0.539404	0.591566	-2.07202
AL117339.5	-0.274147	0.717409	-2.34576	0.00064058	-2.07162
CASS4	-1.40975	0.00803477	-3.47057	2.46405e-07	-2.06082
AC096708.3	-1.19378	1	-3.254	0.0230232	-2.06021
WARS2-IT1	-1.37082	1	-3.41601	0.0236962	-2.04519
AC117402.1	0.0643087	0.960814	-1.95675	0.0383935	-2.02106
XLOC_011331	2.4453	0.000472029	0.453125	0.946139	-1.99217
AC008464.1	-1.04199	0.159383	-3.02606	3.26855e-05	-1.98407
KCNJ2-AS1	0.0596829	1	-1.91605	0.0424926	-1.97573
ATP6V0E2-AS1	-0.162624	0.797087	-2.12695	0.00977074	-1.96433
AL645940.1	-0.245653	1	-2.20605	0.0232083	-1.9604
HCP5	-0.658601	0.0425799	-2.61438	0.00157337	-1.95578
AC068205.2	0.251952	0.826283	-1.69206	0.0378944	-1.94401
G35698	-0.0100049	0.9941	-1.93988	0.0263797	-1.92988
AC087636.1	-0.760451	0.432293	-2.68398	5.47698e-05	-1.92352
HNRNPCP7	-0.670829	0.523606	-2.59263	0.0372226	-1.9218
AC012531.1	-0.311864	0.608827	-2.2242	0.00516488	-1.91234
AC243654.2	0.11909	0.902861	-1.77751	0.006249	-1.8966
CDKL4	-0.518075	1	-2.41398	0.0470007	-1.89591
SLC7A2	4.36117	1.6314e-09	2.47391	0.211001	-1.88726
Z99289.1	-1.0601	0.0374561	-2.947	2.90493e-05	-1.88689
AC025031.1	-0.499077	1	-2.37163	0.00795089	-1.87255
IDO1	4.97821	1.13222e-11	3.11757	0.000559816	-1.86063
FGF10-AS1	-1.53933	0.277001	-3.39817	1.90079e-06	-1.85884
AC012313.8	-0.20229	0.852379	-2.05146	0.0154846	-1.84917
AL358176.1	-0.562202	0.652907	-2.40863	0.0276435	-1.84643
AC004988.1	2.77487	9.5649e-05	0.934755	0.56766	-1.84012
PCA3	-0.601501	0.537279	-2.40661	0.0024847	-1.80511
XLOC_003874	-1.79125	0.139221	-3.59329	0.00313911	-1.80204
PROB1	0.341489	0.484554	-1.46045	0.0428249	-1.80194
AC125494.2	-0.0389205	0.977608	-1.83673	0.00256415	-1.79781
AC012617.1	0.171124	0.815071	-1.61244	0.018526	-1.78357
HIPK1-AS1	-0.473991	0.691629	-2.24731	0.0403739	-1.77332
IL21-AS1	-0.171673	0.853797	-1.94424	0.000555445	-1.77257
SNORA26	-1.22676	0.00145338	-2.98844	1.40682e-07	-1.76168
AC020604.1	-0.876615	0.299189	-2.63291	0.00504646	-1.75629
STEAP4	-0.289772	0.638954	-2.03482	3.90528e-05	-1.74505
RN7SL615P	-0.103249	0.883284	-1.84759	0.0133308	-1.74434
AL031432.3	-0.429669	0.581902	-2.16961	0.0143967	-1.73994
KCNB1	-0.20159	0.881189	-1.93653	0.00579614	-1.73494
AC012313.6	-0.393999	1	-2.12835	0.0379479	-1.73435
TULP2	-0.43726	0.881176	-2.16187	0.0286336	-1.72461
MUSK	0.253217	0.739479	-1.4596	0.022393	-1.71282
AL354861.2	-0.976284	1	-2.68305	0.00284434	-1.70676
AC092720.1	-0.763288	0.507668	-2.46872	0.0291413	-1.70544
AL121658.1	-0.616877	0.364671	-2.31961	0.0019125	-1.70273
AC092296.2	-0.367188	0.64971	-2.06711	0.0422649	-1.69992
PCSK2	0.0975201	0.896418	-1.59407	0.0025623	-1.69159
SP9	-1.99914	9.28913e-05	-3.68677	2.46561e-10	-1.68762
C10orf105	-0.976348	0.852841	-2.65775	2.68996e-06	-1.6814
RELN	1.13118	0.0450266	-0.528758	0.753111	-1.65994
RTN4RL1	-1.66674	0.0132912	-3.3244	0.00142852	-1.65766
KMT5C	-0.602907	0.140748	-2.25538	0.000248666	-1.65247
AC025917.1	-0.583433	1	-2.22634	0.0133368	-1.64291
ZBTB20-AS1	-0.414653	0.468502	-2.05474	9.33337e-11	-1.64008
AC068792.1	-0.781289	1	-2.41698	0.0021315	-1.63569
LMO7DN	-1.56563	1.68133e-05	-3.18385	0.000195016	-1.61822
AC006252.1	-0.840579	0.23305	-2.4561	0.000499774	-1.61552
XLOC_005510	-1.25747	0.166554	-2.87058	0.00108333	-1.61311
TBC1D8-AS1	-0.776318	0.421353	-2.38881	0.0380209	-1.61249
AP006219.1	-1.04579	1	-2.65236	0.00017544	-1.60657
HELLPAR	0.0998193	0.874677	-1.50422	0.00407494	-1.60404
XLOC_000263	-1.29148	0.0295195	-2.89161	4.14453e-05	-1.60013
LMO7DN-IT1	-0.85819	0.230706	-2.44999	0.0036658	-1.5918
KRTAP1-1	-1.73056	3.0961e-06	-3.31329	0.000106523	-1.58273
AL355075.2	-0.16173	0.842214	-1.73968	0.0492374	-1.57795
LAGE3P1	-1.20039	1	-2.77708	0.00653061	-1.57668
KIAA0895	-0.892112	0.0384794	-2.45456	0.0022487	-1.56245
AP001469.3	-0.426206	0.54052	-1.98788	0.00257645	-1.56167
AC082651.1	-1.17038	1	-2.7211	0.0393025	-1.55072
TRABD2B	2.15485	0.0273711	0.604846	0.924771	-1.55
AL109936.2	-0.729015	0.535532	-2.27878	0.0255312	-1.54976
IQUB	-0.455695	0.530545	-2.00508	0.0410188	-1.54939
L3MBTL4	1.45236	0.0364219	-0.0905764	0.956768	-1.54294
POU3F2	1.59477	0.0142982	0.0578836	0.976207	-1.53689
AC098679.2	0.23854	1	-1.28954	0.0478459	-1.52808
HOXA1	-1.04642	0.0269913	-2.57278	3.25357e-07	-1.52636
SRRM2-AS1	0.37295	0.566045	-1.14376	0.0456385	-1.51671
CDH6	0.281312	0.201423	-1.23397	0.00172658	-1.51528
CCDC87	-0.24394	0.705467	-1.74817	0.0241655	-1.50423
AMY2B	0.113648	0.8983	-1.38745	0.0286336	-1.5011
CETP	1.59096	0.0191969	0.0906222	0.952202	-1.50033

## Sheet: Neg ES HC L TNFA
Gene	log2FC_.Control._.TNFA	padj_.Control._.TNFA	log2FC_.Lupus._.TNFA	padj_.Lupus._.TNFA	ES_.Control._.Lupus._.TNFA
ITK	8.69082	2.57545e-14	2.35822	0.221782	-6.33261
NR1I3	0.44722	0.605964	-3.53104	0.00573289	-3.97826
AC093162.2	0.461499	0.716987	-3.11123	0.000729419	-3.57273
AC104115.2	0.626599	0.464331	-2.86376	0.0205672	-3.49036
SLCO4A1	2.86969	5.71308e-07	-0.347958	0.729251	-3.21765
AC063976.2	2.0813	7.80643e-05	-1.13618	0.420488	-3.21748
AC068205.2	0.886697	0.294272	-2.24337	0.00340336	-3.13006
IMPDH1P8	-0.314334	1	-3.43472	0.0218917	-3.12038
XLOC_008979	3.46679	3.55638e-10	0.363772	0.735855	-3.10302
AC022336.3	-0.74501	0.162885	-3.82196	3.41458e-07	-3.07695
PKP1	1.46934	0.0400788	-1.50644	0.105504	-2.97578
NPM2	0.164687	1	-2.78524	0.0271399	-2.94993
FNDC11	2.98218	3.46735e-05	0.037711	0.987622	-2.94447
FAM222A	2.08203	3.54965e-06	-0.846128	0.365624	-2.92816
XLOC_001641	-0.790222	0.359404	-3.70885	0.000621025	-2.91863
C8orf34-AS1	0.155222	0.898082	-2.74722	0.0136592	-2.90244
AL513477.2	-0.16176	0.870149	-3.04489	0.000260142	-2.88313
LCP2	9.45307	2.64835e-11	6.58302	9.62686e-06	-2.87004
AC103760.1	0.6105	0.72013	-2.24727	0.0356526	-2.85777
LINC00242	-1.28559	0.0027833	-4.1368	7.41189e-09	-2.85121
EPHB3	-1.4441	1.58608e-16	-4.27856	4.61741e-21	-2.83446
AL080317.1	0.0182907	0.9843	-2.81142	0.000190956	-2.82971
XLOC_012692	-1.67022	0.00042957	-4.46663	4.71473e-07	-2.79641
AC073283.1	0.625335	0.454636	-2.14879	0.00379162	-2.77413
STK4-AS1	-0.351616	0.683311	-3.12314	0.00141947	-2.77153
AP000553.1	0.0413879	0.971591	-2.71983	0.000650154	-2.76122
OVGP1	-0.520679	0.280821	-3.20228	1.75912e-06	-2.6816
XLOC_013093	-1.23072	0.0977423	-3.90775	3.78429e-05	-2.67703
PLCXD2	-0.807165	0.299713	-3.47707	0.000444743	-2.66991
G38514	0.135371	0.834555	-2.51837	0.000454154	-2.65374
AC011369.2	-1.25289	0.0312958	-3.89687	1.08192e-05	-2.64398
GEMIN8P4	-0.154864	0.859553	-2.78879	0.00208325	-2.63392
UBAP1L	0.917624	0.00964031	-1.71233	0.0250568	-2.62995
SPAG5-AS1	1.75556	0.0244562	-0.86379	0.435819	-2.61935
SEMA5A-AS1	1.36964	0.00903991	-1.24409	0.122626	-2.61373
AC011385.1	-0.0999869	0.944212	-2.69221	0.0262448	-2.59223
TTC34	-0.783345	0.185795	-3.35374	0.00500103	-2.5704
RPS6KL1	0.727228	0.25113	-1.82639	0.0291687	-2.55362
SLC29A2	-0.410252	0.654484	-2.9469	0.0017762	-2.53665
AL359317.1	0.435802	1	-2.08857	0.0451363	-2.52438
RNU6-1226P	-0.625903	1	-3.14561	0.0051443	-2.51971
MST1R	0.168593	0.884863	-2.32304	0.000658004	-2.49164
ARHGEF16	1.41933	0.0416465	-1.04218	0.40636	-2.46151
CHST13	2.02115	0.0134592	-0.44024	0.932901	-2.46139
G10734	-0.312165	1	-2.77091	0.00723464	-2.45874
SPRED3	-0.507258	0.062796	-2.94768	0.000287218	-2.44042
AC132872.3	1.93292	0.0111505	-0.501785	1	-2.4347
HSPA6	1.78341	0.00894981	-0.649175	0.631447	-2.43259
ICOSLG	5.55369	1.32841e-41	3.13109	3.47633e-13	-2.4226
XLOC_001415	0.346523	0.634807	-2.06903	0.00635244	-2.41555
ADH4	-0.211133	0.947198	-2.60997	0.0205978	-2.39883
PRR15	-3.01135	5.88327e-22	-5.40831	8.95075e-17	-2.39696
AC131254.1	-0.762042	0.764165	-3.14426	0.0295714	-2.38222
AC016397.2	1.773	0.000132523	-0.607139	0.388848	-2.38014
AL512274.1	2.82029	3.30488e-05	0.444625	0.672782	-2.37567
AKR7L	-0.216624	0.809007	-2.57305	0.0335497	-2.35643
XLOC_000263	-2.36651	4.66329e-05	-4.72049	8.69067e-08	-2.35398
AC020763.3	0.265488	0.618424	-2.05154	0.0364903	-2.31703
GJD2	-0.584228	0.473624	-2.89852	0.000452648	-2.31429
XLOC_000567	-0.664736	0.55946	-2.95127	0.000287478	-2.28654
AC092919.2	-2.04827	0.00842842	-4.32931	4.18201e-05	-2.28104
PCSK9	0.556012	0.154967	-1.71953	0.00447194	-2.27554
AC102945.2	0.378911	0.507239	-1.89005	0.0232904	-2.26896
ANO1	1.1569	0.00349986	-1.11169	0.124877	-2.26859
SLN	-0.68229	0.731218	-2.94572	0.00400824	-2.26343
XLOC_000777	0.225714	1	-2.0374	0.0210607	-2.26311
PROB1	0.729696	0.0756968	-1.52744	0.00279229	-2.25714
AC012313.8	0.293626	0.747478	-1.95896	0.00138051	-2.25258
CRTC3-AS1	-0.102742	0.902759	-2.35465	0.00630507	-2.25191
ATP6V1FNB	-0.56271	0.488845	-2.81322	0.0233212	-2.25051
AP000253.1	0.0680563	0.962786	-2.18071	0.000769883	-2.24877
TLR5	2.87018	5.27702e-09	0.638596	0.20805	-2.23159
CCDC87	-0.595607	0.212012	-2.82718	0.000252571	-2.23158
HRNR	-0.380615	0.71569	-2.60788	0.0146277	-2.22726
AC004160.1	-0.30214	1	-2.52729	0.0167858	-2.22515
AP001056.2	3.46994	0.00561294	1.24733	0.808945	-2.2226
NPTX1	4.37527	2.7661e-39	2.15519	0.000239821	-2.22008
GPAT3	-1.38071	4.72006e-08	-3.59878	8.80388e-11	-2.21807
AC010300.1	0.648475	0.228401	-1.56091	0.0419596	-2.20939
AC135507.1	0.631981	0.36394	-1.57535	0.0312011	-2.20733
ESPNL	-1.15421	0.138172	-3.36005	0.0036297	-2.20585
AC104564.3	0.170199	0.867847	-2.01933	0.0445756	-2.18953
AL139412.1	-0.76908	1	-2.9374	0.00107391	-2.16832
AC096708.3	-0.75573	1	-2.91556	0.0474313	-2.15983
DOCK8	0.0970976	0.956408	-2.04421	0.0439139	-2.14131
FLRT3	-1.83127	3.73707e-08	-3.9663	4.19698e-07	-2.13503
AL132656.1	0.959729	0.0317357	-1.17196	0.114832	-2.13169
CYP2S1	1.97688	0.0287678	-0.149308	0.934867	-2.12619
AL359922.2	-0.231764	0.823255	-2.34944	0.0113857	-2.11768
G41741	-1.0181	0.269196	-3.13333	0.0399399	-2.11522
AL121820.1	-0.0108241	1	-2.11995	0.0349579	-2.10913
AC073389.3	0.253899	0.810468	-1.84575	0.0212078	-2.09965
TFAP2E	-0.806643	0.642509	-2.90433	0.00026167	-2.09769
PRO1804	1.61862	0.0499124	-0.478498	0.713444	-2.09712
ZNF366	7.39941	1.87289e-16	5.3044	4.61063e-08	-2.09502
HNRNPA3P11	-0.201737	0.877834	-2.28645	0.0359529	-2.08471
AC092953.1	0.351848	1	-1.73204	0.0482404	-2.08389
PFKFB4	1.43239	9.63263e-31	-0.649545	0.0472656	-2.08194
PLCH1	-1.28288	0.190764	-3.36215	0.00971388	-2.07927
HELLPAR	0.754356	0.0280505	-1.32362	0.00152054	-2.07798
PRR34	-1.20524	0.00360983	-3.28203	2.71664e-06	-2.07679
PCCA-AS1	-0.277897	0.716923	-2.34994	0.015829	-2.07205
WARS2-IT1	-1.2529	0.601469	-3.32473	0.0193119	-2.07184
AC004925.1	-0.1876	0.954481	-2.24846	0.00841066	-2.06086
XLOC_007038	-2.27439	0.0118221	-4.33115	7.1458e-05	-2.05676
G35821	-0.120727	0.936105	-2.1772	0.00478281	-2.05647
FAXC	0.299409	0.642437	-1.75411	0.00863899	-2.05352
FGFR4	-0.619749	0.721412	-2.67091	0.00875979	-2.05116
RASSF9	-2.61004	1.25876e-17	-4.65189	1.12811e-10	-2.04185
ZNF536	-1.00481	0.00617599	-3.04227	6.52229e-08	-2.03746
AC010359.1	-2.02319	0.000463191	-4.06008	0.000191304	-2.03689
KCNJ2-AS1	-0.487229	0.866978	-2.51689	0.000493323	-2.02966
GFAP	-0.229749	0.63109	-2.25554	0.00673695	-2.02579
NKX2-6	0.635908	0.169372	-1.38253	0.0254207	-2.01844
AC023271.1	-0.250593	0.908726	-2.26291	0.00611017	-2.01232
FAT2	-0.161704	0.892997	-2.16825	0.00576055	-2.00654
AL357033.4	-0.760927	0.847107	-2.76545	0.0407983	-2.00452
AC106820.4	-0.0537347	0.970628	-2.05104	0.0360565	-1.99731
CACNA2D2	0.540304	0.248952	-1.45692	0.00727547	-1.99722
HNRNPCP7	0.125304	0.897213	-1.863	0.0447594	-1.98831
SH3RF3-AS1	-1.24077	0.228382	-3.22806	0.00187327	-1.98729
CASS4	-1.42171	0.000973015	-3.4062	1.8762e-05	-1.98449
AC025917.1	-0.829105	0.468389	-2.80009	0.0129736	-1.97099
LINC01940	1.55609	0.0139254	-0.413609	0.74927	-1.9697
CLMN	0.764342	0.170612	-1.20177	0.0251801	-1.96611
RAP1GAP2	0.876068	0.0451931	-1.07632	0.105966	-1.95239
G15373	-0.060838	0.927404	-2.01011	4.49841e-05	-1.94927
FLJ37035	-0.125658	1	-2.06299	0.0172054	-1.93733
AL731569.1	-0.778374	0.342351	-2.71514	0.000371223	-1.93677
AC018755.1	-1.77941	0.00404935	-3.71428	0.000474139	-1.93486
EYS	-0.0530901	0.95319	-1.98325	0.00657495	-1.93016
GPR63	0.141246	0.896558	-1.78832	0.0448177	-1.92957
TNFRSF25	-0.665407	0.0353671	-2.59482	0.000198413	-1.92942
ARVCF	-0.803898	0.0741232	-2.73316	0.000921006	-1.92926
GRIN2D	0.0165708	0.98321	-1.91257	0.00246912	-1.92914
AC055811.4	0.149676	0.782466	-1.77732	0.0334486	-1.92699
AC092279.2	0.043745	0.957884	-1.88117	0.0144918	-1.92491
AC068790.7	-0.209811	0.816601	-2.12227	0.0181399	-1.91246
VN1R81P	-0.846695	0.220631	-2.75899	0.00410712	-1.9123
DIRC1	4.22635	6.29099e-27	2.31478	2.07442e-08	-1.91157
AC090616.6	0.0676623	0.921365	-1.84309	0.00684021	-1.91075
AC022400.8	0.547571	1	-1.36087	0.0236068	-1.90844
AC007191.1	-0.747586	0.112851	-2.64802	0.00241691	-1.90043
MMP9	3.77661	9.06037e-07	1.88129	0.401528	-1.89532
TPRKBP2	2.08796	0.000190709	0.195126	0.853405	-1.89283
G22256	1.26373	0.043085	-0.62268	0.312936	-1.88641
CCT4P2	-0.443897	0.745708	-2.32681	0.00285904	-1.88292
LHFPL4	2.135	0.00606083	0.25493	0.93867	-1.88007
KMT5C	-0.457391	0.223593	-2.33733	8.19028e-06	-1.87994
AL773545.3	0.301882	0.72621	-1.57621	0.0245821	-1.8781
PCDHGC5	0.122644	0.849501	-1.75169	0.0273908	-1.87433
C9orf24	-0.169364	0.84984	-2.04031	0.041428	-1.87095
LRRC4C	3.64576	2.1147e-17	1.77801	0.0263416	-1.86776
AC004817.3	2.3145	1.08164e-08	0.460445	0.834075	-1.85405
AC012313.6	-0.277806	0.850015	-2.12763	0.0161455	-1.84983
C17orf107	-0.194054	0.651518	-2.03978	4.00003e-05	-1.84573
TUBA3FP	-1.85063	7.11093e-06	-3.69438	2.80952e-09	-1.84375
GNB3	-0.301812	0.472962	-2.11748	5.12795e-05	-1.81567
AL451042.2	-0.277426	0.675044	-2.09279	0.00227984	-1.81536
RN7SL37P	-0.28315	0.778055	-2.09802	0.0298387	-1.81487
PLCB2	-0.748237	0.298625	-2.56175	0.00768534	-1.81351
PPP1R9A	-0.46388	0.344999	-2.25526	0.000245625	-1.79138
HOXA4	1.15587	0.0292007	-0.634441	0.407672	-1.79031
TAS2R10	-0.37656	0.761063	-2.16584	0.0494787	-1.78928
GPRC5B	1.97444	2.81542e-14	0.193194	0.619461	-1.78124
FAM225A	-0.546119	0.42865	-2.32261	0.0400124	-1.77649
NRIP2	3.18957	3.35618e-29	1.41391	0.0273225	-1.77566
ABI3	3.78323	2.32481e-14	2.01399	0.139289	-1.76924
FAM106A	-0.0694379	0.937003	-1.83664	0.00476907	-1.7672
AC127496.5	2.17096	0.00232219	0.407953	0.791552	-1.76301
MDFI	-1.21213	0.00635409	-2.97474	4.50719e-06	-1.7626
PGLYRP2	3.6616	0.0204865	1.90112	0.683083	-1.76049
PRORSD1P	-0.784341	0.072278	-2.5443	6.12597e-06	-1.75996
ATP1A3	-0.251209	1	-2.00862	0.0120781	-1.75741
FAM160A1	1.93854	0.00447071	0.187173	0.874568	-1.75137
AC239802.2	1.74472	0.00109099	-0.00389575	0.99868	-1.74861
TLR2	7.42254	1.04812e-27	5.68151	5.90379e-29	-1.74103
MEX3A	-1.27624	0.00136552	-3.01087	7.56912e-09	-1.73463
C11orf86	3.12062	1.56648e-06	1.39125	0.779134	-1.72937
GJA3	-0.86614	0.306217	-2.59227	0.00195009	-1.72613
TOP3B	0.371025	0.411042	-1.34971	0.0133334	-1.72073
AL354836.1	1.55743	0.0173499	-0.161784	0.92907	-1.71922
TMEM102	-0.000513351	0.999595	-1.71766	0.00665597	-1.71714
RASSF7	-1.01805	2.07559e-07	-2.7329	4.23242e-08	-1.71485
AL139241.1	-0.753061	0.473123	-2.4677	0.0407566	-1.71464
LHX4	-0.204279	0.737196	-1.91743	0.00773441	-1.71315
AC104581.4	0.281051	0.487821	-1.43127	0.00141525	-1.71232
AC010768.2	3.09619	0.000906385	1.38478	1	-1.71142
PPP1R42	-0.271936	0.618636	-1.9783	0.0427286	-1.70636
AC026471.2	-0.946192	0.121101	-2.65082	0.000616172	-1.70463
AC011389.3	-1.67592	0.00373728	-3.37158	8.01331e-05	-1.69566
THBD	-0.826882	0.0109577	-2.51568	8.39518e-06	-1.68879
RAB3A	-0.813335	1.00168e-07	-2.49934	2.26693e-06	-1.68601
RASL11A	-1.70659	0.011314	-3.38661	3.06431e-05	-1.68002
AC068792.1	-0.913304	1	-2.59216	0.00329344	-1.67886
AL133445.2	2.33405	0.000150996	0.659445	0.489142	-1.67461
AC097460.1	0.269063	0.781578	-1.40117	0.0499365	-1.67023
PADI1	-1.24665	0.00136551	-2.91646	0.000364874	-1.66981
LINC00954	-1.59939	0.000477518	-3.26589	8.90962e-06	-1.6665
BX284668.6	-0.716654	1	-2.38041	0.00677472	-1.66375
AC093462.1	-0.641197	0.526986	-2.29148	0.0194927	-1.65028
AC005070.3	0.0680978	0.888646	-1.58119	0.000373953	-1.64929
TEX22	-0.354147	0.816349	-2.0026	0.0292537	-1.64846
AC092802.1	-0.305842	0.635751	-1.95237	0.00810932	-1.64653
PAXBP1-AS1	0.102724	0.889195	-1.5436	0.022986	-1.64633
LINC01134	-0.890569	0.0526634	-2.53631	0.00307778	-1.64574
LINC00622	3.4254	1.48633e-14	1.78091	0.0287615	-1.64449
G39663	-0.71109	0.40426	-2.35291	0.0125107	-1.64182
DBNDD1	-0.369161	0.5501	-2.00089	6.98658e-05	-1.63173
AC105235.1	1.35025	0.0139843	-0.276129	0.795225	-1.62638
XLOC_006485	-0.344908	0.407094	-1.97114	0.0184769	-1.62623
PTPRH	-1.12968	0.00377016	-2.7542	0.0292228	-1.62452
SSR4P1	-1.33124	0.00275082	-2.95556	5.71145e-08	-1.62431
GOLGA2P8	-0.488437	0.561668	-2.11227	0.0377451	-1.62383
TRPV1	-0.460295	0.164846	-2.08402	0.000365427	-1.62373
SNORD83A	-0.0118548	0.99088	-1.63416	0.0273964	-1.62231
AC093249.2	0.0141783	0.992977	-1.60406	0.0497011	-1.61824
PRRT1	-3.38696	4.02439e-12	-4.991	5.89197e-15	-1.60404
MAP3K15	2.0875	0.000758721	0.489862	0.528032	-1.59764
MEX3B	-0.454111	0.0918054	-2.0452	2.05068e-10	-1.59109
AC107068.1	0.219171	0.61708	-1.37076	0.0045999	-1.58993
AC073343.2	-0.0533758	0.96779	-1.6349	0.0168977	-1.58152
FUT8-AS1	-0.18233	0.707763	-1.76243	0.00141133	-1.5801
LEP	0.379306	0.432406	-1.20045	0.00784248	-1.57976
AC127024.5	-0.343987	0.591146	-1.91064	0.00667032	-1.56665
AC098934.1	-0.819792	0.169397	-2.38309	0.00241093	-1.5633
SIRPAP1	1.36654	0.00318826	-0.195869	0.844935	-1.56241
AP000442.2	1.47156	0.0048967	-0.0895368	0.949	-1.5611
FBXO41	0.0514844	0.947367	-1.5074	0.00398273	-1.55888
AC243654.2	0.0220078	0.983941	-1.53642	0.0061031	-1.55843
TRIML2	1.71737	0.00551924	0.160423	0.927671	-1.55694
KCNE2	-1.49975	0.0330632	-3.05617	0.000628684	-1.55642
AL121772.1	-0.98804	0.204675	-2.54369	0.0242584	-1.55565
AC010619.2	2.69721	0.0034129	1.14221	0.427717	-1.555
AC112512.1	-0.30434	0.751824	-1.85635	0.047378	-1.55201
DLEU2L	-0.431598	0.60413	-1.98052	0.0060782	-1.54892
PTCH2	0.139879	0.843317	-1.40592	0.0497937	-1.5458
KIF21B	1.8217	0.00664362	0.279025	0.902907	-1.54268
TAPT1-AS1	-0.332591	0.579945	-1.87443	0.010998	-1.54183
FBXO24	-0.144447	0.856349	-1.68574	0.0257865	-1.54129
CAND2	-0.119323	0.834771	-1.66011	0.00565986	-1.54079
FBXL18	0.165758	0.468659	-1.37115	0.000669309	-1.53691
GLI1	-0.516321	0.471004	-2.045	0.0216595	-1.52868
WEE2-AS1	-1.19019	0.0247292	-2.71862	4.35363e-05	-1.52843
AC012531.1	-0.364332	0.442212	-1.88889	0.00697376	-1.52456
AC106786.1	-0.296045	0.583775	-1.81924	0.0102864	-1.52319
AL691432.2	0.0929122	0.863582	-1.42795	0.0048883	-1.52086
AC004594.1	2.75083	6.56064e-06	1.23049	0.0786328	-1.52034
AL355075.2	-0.0830006	0.914903	-1.60226	0.0447218	-1.51926
AL080317.2	-0.0268655	0.97416	-1.54442	0.0137101	-1.51755
GPR65	-0.320189	0.470261	-1.83525	0.0241993	-1.51506
AC027288.2	-0.461122	0.538195	-1.97596	0.0345408	-1.51483
AC243562.2	-0.569803	0.2285	-2.08277	0.000432553	-1.51296
GLDN	0.385229	0.437144	-1.12211	0.0118287	-1.50734
COL9A2	-0.403133	0.598661	-1.90778	0.0298387	-1.50464
OR7E22P	2.27844	0.0107184	0.774354	0.736794	-1.50409
G36957	-0.37107	0.695508	-1.87226	0.0129357	-1.50119
TMC6	1.98498	1.48665e-06	0.48413	0.75621	-1.50085
AL513534.1	-1.87433	1.21157e-11	-3.37453	3.72136e-06	-1.5002

## Sheet: Neg ES HC L IFNA
Gene	log2FC_.Control._.IFNA	padj_.Control._.IFNA	log2FC_.Lupus._.IFNA	padj_.Lupus._.IFNA	ES_.Control._.Lupus._.IFNA
SELE	6.49873	9.14592e-06	2.32869	0.603502	-4.17004
CYP26B1	-1.13187	0.000765868	-4.86069	1.67107e-14	-3.72882
APLN	0.697119	0.144514	-2.96311	2.80848e-06	-3.66023
AC243654.2	0.318983	0.65873	-3.19531	0.000194117	-3.51429
AL512274.1	2.26738	0.0247206	-1.05276	0.536639	-3.32013
CACNA1G	1.34414	0.00515612	-1.83464	0.0433531	-3.17878
NDST3	0.189152	1	-2.81335	0.0391843	-3.0025
AL135818.2	2.98651	0.000265324	0.0627274	0.970742	-2.92378
G35821	0.604579	0.569373	-2.22658	0.00120048	-2.83116
KCNB1	0.68941	0.420342	-2.09904	0.0141951	-2.78845
AC102945.2	1.04143	0.0256022	-1.65973	0.0409721	-2.70116
G10734	0.154403	0.952614	-2.50086	0.0247338	-2.65526
XLOC_009920	0.783404	0.249719	-1.84074	0.030995	-2.62414
G35698	0.166365	0.85744	-2.45228	0.00338139	-2.61865
AC008026.3	2.1141	0.00155156	-0.465421	0.612345	-2.57952
FGFBP3	0.0120545	0.992171	-2.54861	0.0131172	-2.56067
ZFP92	-0.184113	0.847595	-2.74008	0.00200263	-2.55596
AL139412.1	-0.716682	1	-3.26754	0.000491611	-2.55085
AC068792.1	-0.468999	1	-3.01394	0.00439089	-2.54494
AC093162.2	0.536692	0.683934	-2.00525	0.0172918	-2.54195
XLOC_013093	-0.951898	0.222403	-3.42086	5.66143e-05	-2.46896
SLC7A2	4.02722	7.96174e-07	1.58031	0.46453	-2.44691
G7791	-0.234807	1	-2.66987	0.0334142	-2.43507
MUC4	2.37619	0.0120553	-0.0506466	1	-2.42683
G38514	-1.29706	0.0172698	-3.69401	2.90232e-07	-2.39695
AC023271.1	0.120212	0.950743	-2.26314	0.00680779	-2.38335
FLJ37035	-0.436654	1	-2.81437	0.0156058	-2.37771
PYGM	1.88658	0.00241699	-0.47772	0.771788	-2.3643
C2orf92	0.0691487	0.925037	-2.25932	0.00374218	-2.32847
AL590006.1	0.368178	0.720201	-1.95535	0.00251489	-2.32352
ZNF843	-0.470003	0.376582	-2.78496	2.20452e-05	-2.31495
STEAP4	4.65106	6.1065e-43	2.3674	3.16062e-17	-2.28366
SFMBT2	2.39548	0.00764975	0.118322	0.924157	-2.27716
AL359643.2	0.414585	0.666114	-1.86145	0.015858	-2.27604
AC012313.8	-0.15722	0.903468	-2.43155	5.01575e-05	-2.27433
RPL21P44	1.4228	0.00397722	-0.835161	0.183004	-2.25796
NOS1AP	1.52513	0.0354084	-0.732794	0.73935	-2.25793
XLOC_003932	0.570438	0.5692	-1.68162	0.024396	-2.25205
MYH13	-0.0164162	0.990947	-2.25223	0.0257913	-2.23582
AC124045.1	-0.550418	0.409487	-2.76977	3.91168e-05	-2.21936
ASIC3	-0.120554	0.901837	-2.32682	0.0210795	-2.20626
ICOSLG	3.5691	4.24902e-13	1.38521	0.00571713	-2.18389
GPR156	-1.11523	0.132402	-3.27868	0.000202778	-2.16345
AC004160.1	-0.640131	0.902571	-2.79867	0.0375951	-2.15853
SLN	-0.0893853	0.970863	-2.19328	0.0156058	-2.10389
AL645940.1	0.228597	0.876179	-1.8746	0.0411482	-2.1032
RPL7P38	-0.38045	1	-2.47806	0.0374639	-2.09761
AC073343.2	0.16009	0.898914	-1.9084	0.00177116	-2.06849
MFSD4A	1.82536	0.0106843	-0.216249	0.896218	-2.04161
AC004076.2	-0.112206	0.855439	-2.14532	0.00255389	-2.03311
AC006504.1	-1.26288	0.017389	-3.28646	0.00180074	-2.02358
PIK3C2B	-1.64301	5.66702e-06	-3.65286	2.61961e-06	-2.00985
TAS2R10	-0.953718	0.420146	-2.96119	0.0129482	-2.00747
TDRD6	-0.854787	0.361898	-2.84795	0.00249701	-1.99316
OTOGL	1.39469	0.00700648	-0.592141	0.587834	-1.98683
PLCXD2	-0.776412	0.296819	-2.76197	0.00249314	-1.98556
CABP1	0.838729	0.0258249	-1.1373	0.118671	-1.97603
AC025917.1	-0.726005	0.516248	-2.68662	0.00357209	-1.96062
LRFN5	3.14139	0.000380198	1.18386	0.351427	-1.95753
C8orf34-AS1	-0.216641	0.845348	-2.17198	0.00168051	-1.95534
LINC00957	-0.184297	0.901463	-2.13666	0.00056447	-1.95236
LENG9	-0.700793	0.209185	-2.64928	0.00655179	-1.94849
SLC8A3	4.38559	1.32496e-05	2.43891	0.351711	-1.94668
AC096564.2	2.22826	0.00113979	0.282848	0.819085	-1.94541
BHLHE40-AS1	1.13592	0.00128016	-0.789645	0.271204	-1.92556
BNIPL	-0.261911	0.802124	-2.18069	0.0212877	-1.91878
CACNA2D3	0.115823	0.882885	-1.80148	0.000209241	-1.91731
AL773545.3	0.22051	0.808061	-1.67983	0.0409416	-1.90034
COLQ	-0.750202	0.159778	-2.64122	0.000630366	-1.89101
DSCR9	1.78497	0.0357543	-0.0831603	0.959535	-1.86813
ALOX15B	4.19981	2.71618e-06	2.33597	0.603535	-1.86385
TPRKBP2	1.90436	0.000421303	0.0484682	0.972919	-1.85589
AC127070.4	0.472757	0.237428	-1.38043	0.0438387	-1.85319
POLH-AS1	0.0535482	0.951979	-1.79692	0.0232671	-1.85047
TTYH1	3.47598	2.62565e-06	1.62561	0.0904951	-1.85036
ZNF205	0.416889	0.445714	-1.4306	0.0179073	-1.84749
AL513497.1	-0.277673	0.668984	-2.12161	8.86228e-05	-1.84394
AC091057.2	-0.148813	0.898403	-1.99177	0.0101517	-1.84296
AL360012.1	-0.992301	0.384739	-2.8278	0.000140641	-1.8355
MGAT5B	0.496905	0.481599	-1.33471	0.0134256	-1.83162
ZKSCAN7-AS1	0.0335933	0.970258	-1.78599	0.0319903	-1.81958
TBX6	-1.15367	0.155385	-2.96553	0.0158972	-1.81186
RBMS3-AS1	1.11471	0.0224002	-0.692794	0.38457	-1.8075
ADCY10P1	-0.992174	0.00012748	-2.79427	1.32647e-07	-1.8021
AP000347.1	-0.394265	0.418192	-2.19422	0.00427622	-1.79996
PLCH1	-0.581828	0.539424	-2.37851	0.00955602	-1.79668
AC026348.1	-1.76986	0.0971448	-3.56635	0.000862834	-1.79649
ADH1C	-0.0537474	0.983778	-1.8489	0.017667	-1.79515
DUSP8	-0.681508	0.179492	-2.47388	0.0190595	-1.79238
DHCR24-DT	-1.18755	0.14923	-2.97748	0.0128743	-1.78993
PCA3	-1.25167	0.132085	-3.04019	0.000511028	-1.78852
CAV3	-1.47485	0.107268	-3.26254	0.00219711	-1.78768
AC027288.3	-1.14384	0.0105741	-2.92153	0.000138483	-1.77768
TBILA	2.62372	0.000433273	0.849312	0.457126	-1.77441
TBC1D30	-0.118117	0.851705	-1.89215	0.0158211	-1.77404
XLOC_000263	-0.762288	0.108814	-2.53623	3.23367e-06	-1.77394
HLA-DOA	2.04508	0.000776935	0.27223	0.947618	-1.77285
SLC19A3	2.54597	0.0195559	0.778785	0.683447	-1.76719
AC006213.6	0.285192	0.687871	-1.48044	0.00849241	-1.76563
C1orf162	-0.507422	0.605169	-2.27028	0.0226614	-1.76286
XLOC_000567	-0.594616	0.620109	-2.34602	0.0072495	-1.7514
TTC34	-0.8375	0.225607	-2.58314	0.000964279	-1.74564
XLOC_004166	-0.465852	0.696153	-2.20809	0.0170601	-1.74224
BX284668.6	-0.501195	1	-2.23474	0.0314081	-1.73355
AL133353.1	-0.900304	1	-2.62943	0.00787392	-1.72913
AC087636.1	-0.490355	0.645394	-2.21264	0.0148151	-1.72228
IDO1	11.2142	5.56157e-113	9.49364	1.69359e-102	-1.72056
AC012370.1	-0.58054	1	-2.29502	0.0241787	-1.71448
AC079336.2	-0.027334	0.97431	-1.73401	0.0229271	-1.70668
AC110015.1	1.29	0.00118637	-0.409671	0.652928	-1.69967
AC005520.5	-0.488631	0.637723	-2.18186	0.042693	-1.69323
AC073335.2	0.45161	0.407527	-1.23877	0.0410112	-1.69038
TENT5B	-2.00818	1.94302e-07	-3.69091	3.54729e-05	-1.68273
XLOC_010885	-1.42379	0.00117505	-3.09927	3.25216e-05	-1.67548
AC245060.6	-0.641704	0.235813	-2.31008	0.000252599	-1.66838
RN7SKP57	-0.302126	0.733974	-1.95904	0.0131396	-1.65692
LINC02587	-0.854624	0.129999	-2.51055	0.00336368	-1.65593
AC004594.1	1.95959	0.00806244	0.303945	0.82725	-1.65564
LYZ	-0.165736	0.853306	-1.80767	0.0302401	-1.64193
CLCN2	-0.231758	0.630777	-1.87193	0.0387959	-1.64017
NPM1P37	-0.623514	1	-2.26308	0.00682732	-1.63957
AP000692.2	2.33166	9.30966e-05	0.692598	0.263695	-1.63906
AL683813.1	-0.384209	0.466619	-2.02207	0.0277093	-1.63786
AC091185.1	0.325012	0.431147	-1.30301	0.0462282	-1.62802
EYS	-0.42087	0.610583	-2.04128	0.00253684	-1.62041
ATP1A3	-0.492654	1	-2.09551	0.043275	-1.60286
AC004908.3	-0.230623	0.736573	-1.83325	0.00552979	-1.60263
AP000253.1	-0.460131	0.78823	-2.05421	0.00955594	-1.59408
ELOVL2	1.13476	0.00173942	-0.45795	0.732306	-1.59271
XLOC_006335	-0.145949	0.615523	-1.73736	6.54734e-07	-1.59141
AL133517.1	1.16321	0.0242452	-0.422051	0.589013	-1.58526
AC020915.1	-0.875266	0.106758	-2.45415	0.00439763	-1.57888
G7822	-0.590111	0.279379	-2.16604	0.00494541	-1.57593
CCDC144A	-0.406544	0.0156683	-1.97342	5.09088e-05	-1.56688
PCSK9	0.0519388	0.944629	-1.51093	0.0289983	-1.56287
ZDHHC4P1	3.63296	0.00182103	2.07435	0.553904	-1.55861
Z94721.3	1.25384	0.0415126	-0.301466	0.805488	-1.55531
AL590999.1	-0.626316	0.30372	-2.17922	0.00531182	-1.55291
AC104118.1	-0.0875276	0.923714	-1.63359	0.0134276	-1.54606
AC005293.1	-0.36537	0.659761	-1.91093	0.00139535	-1.54556
EYA1	-0.549336	0.508523	-2.09126	0.0435043	-1.54193
RFX3-AS1	-0.131992	0.868179	-1.67203	0.0329928	-1.54004
CETP	3.53519	3.22772e-13	1.99534	0.00073921	-1.53985
RASL11A	-0.8132	0.225715	-2.353	0.00451038	-1.5398
CXCR6	2.31956	0.0203249	0.791902	0.888711	-1.52766
ATP6V0E2-AS1	-1.97955	0.0002017	-3.50648	8.07023e-06	-1.52694
AL133445.2	1.82852	0.0144547	0.304059	0.814093	-1.52446
AKR7L	-1.12268	0.151806	-2.64538	0.0147529	-1.5227
XLOC_007942	1.01178	0.0241948	-0.502939	0.452933	-1.51472
PROB1	1.22933	0.00158192	-0.284763	0.743126	-1.51409
CASS4	-0.73176	0.120544	-2.24123	0.00245575	-1.50947
COLEC10	1.1869	0.048874	-0.318484	0.578845	-1.50538

## Sheet: Pos ES HC L IFNG
Gene	log2FC_.Control._.IFNG	padj_.Control._.IFNG	log2FC_.Lupus._.IFNG	padj_.Lupus._.IFNG	ES_.Control._.Lupus._.IFNG
CSF3	-2.29865	0.620578	3.72079	0.04888	6.01944
CD38	3.47447	5.8656e-05	7.92733	2.17432e-06	4.45286
LINC01960	-1.92864	0.0277506	1.56524	0.273864	3.49387
AC090227.2	1.1883	1	4.3734	0.000255177	3.18511
RTL3	-2.58352	0.000198108	0.489997	0.733057	3.07352
CXCL2	-0.332196	0.701008	2.62773	0.0185603	2.95993
ASB2	1.00764	0.169851	3.90893	2.49698e-05	2.90129
C3AR1	4.38999	2.16144e-22	7.26953	6.93071e-18	2.87954
LIPG	3.93764	1.43305e-39	6.79786	7.53959e-24	2.86022
TXK	0.714886	0.764746	3.42751	0.00897698	2.71262
AL356234.3	0.129688	0.93777	2.77771	0.0216373	2.64802
KCNH1-IT1	-1.93298	0.00013809	0.696314	0.635204	2.6293
AC129507.1	0.856552	0.090556	3.46387	6.34484e-06	2.60732
FBXO39	2.24919	0.0111659	4.81756	1.33689e-09	2.56837
GUCA1A	1.98458	1.16787e-06	4.48722	2.89229e-08	2.50263
AC002480.1	-2.36291	6.23162e-05	0.117104	0.956134	2.48001
CYP27B1	0.17429	0.739082	2.60062	0.00131795	2.42633
SLC25A47	2.05647	0.373912	4.48077	0.000755106	2.4243
AC117395.1	-2.00971	0.00665909	0.394184	0.896152	2.4039
CD70	-0.904134	0.0424824	1.47266	0.0662166	2.3768
G31829	-2.24395	0.0334825	0.112588	1	2.35654
AC112719.2	1.02754	0.335932	3.37328	4.60775e-05	2.34574
TNFRSF9	0.714208	0.545196	3.056	0.0190827	2.3418
AF131216.4	-1.38673	0.0452922	0.947661	0.236472	2.33439
AC005840.4	0.176074	0.930438	2.50741	0.0456975	2.33133
XLOC_012049	2.54088	3.77508e-15	4.85548	4.17667e-11	2.31459
FUT1	-1.7528	0.0298655	0.543851	0.916942	2.29665
XLOC_001532	-0.00536146	0.997061	2.28053	0.0070443	2.28589
G28331	-0.0233969	0.985173	2.25909	0.0131113	2.28249
AC006305.2	-1.71697	0.0178698	0.521209	0.798191	2.23818
KCNT2	0.998749	0.0162565	3.23423	1.37301e-05	2.23548
PTPRC	-0.895911	0.0722009	1.33254	0.0218455	2.22846
NECTIN4	-1.82298	0.00158028	0.400315	0.852495	2.22329
AL590648.3	2.20334	0.0382752	4.4044	1.91555e-05	2.20107
CFAP58-DT	0.403116	0.51177	2.5956	0.000225325	2.19249
AP006623.1	-1.66766	0.0477065	0.508793	0.788271	2.17645
AP003062.1	1.60611	0.011239	3.75427	0.000207907	2.14816
AC008957.3	0.707549	0.362612	2.84997	0.00230233	2.14242
AC104837.2	2.46981	1	4.60928	0.000179901	2.13948
LRRC2-AS1	-1.87648	0.0351308	0.251342	1	2.12782
XLOC_001195	4.59132	8.74478e-40	6.71896	4.56686e-25	2.12765
TCIM	2.14703	1.09516e-14	4.23511	1.25895e-25	2.08809
PLA1A	4.35557	2.69743e-19	6.3889	7.07734e-20	2.03333
AP005264.1	-2.06507	2.42335e-07	-0.0513025	0.979621	2.01377
GCSAM	0.559878	0.659617	2.56435	0.00423387	2.00447
KU-MEL-3	0.57425	0.53369	2.57254	0.0375544	1.99829
AC025048.1	1.37244	0.00210447	3.36359	0.000268169	1.99115
AC093063.1	3.78156	0.000158882	5.76988	3.03029e-07	1.98832
DGAT2	-1.61169	0.035541	0.356399	0.820452	1.96809
LINC01686	0.936729	0.0902202	2.90258	0.0005934	1.96585
CNTD2	-1.33993	0.039731	0.624385	0.721259	1.96431
ZEB2-AS1	1.21439	1	3.17549	0.000401828	1.9611
Z69890.1	-1.68227	0.00819033	0.249583	0.837196	1.93185
LINC00629	-1.20955	0.0424707	0.71828	0.353318	1.92783
TMC6	1.08748	0.0223417	3.01452	0.000679657	1.92704
AL353583.1	2.08472	0.014183	3.99988	0.00230552	1.91516
RERG	-3.30689	1.71863e-05	-1.41429	0.294083	1.8926
LINC01220	-0.260275	0.635753	1.60286	0.0284099	1.86314
UNC5C	1.2971	0.019865	3.15865	5.98208e-06	1.86155
PLEKHA6	1.29714	0.00215548	3.14887	0.00157717	1.85172
AC022706.1	0.657628	0.248502	2.50681	0.000244313	1.84918
AL357060.1	0.232912	0.647659	2.07816	0.0088576	1.84524
AC011997.1	3.95955	0.0028195	5.80153	2.30925e-11	1.84198
Z99943.1	-2.01811	3.10545e-05	-0.182915	0.906442	1.83519
AC091563.1	-1.166	0.0356588	0.665557	0.473345	1.83155
AC079610.2	0.333449	0.683787	2.13257	0.00109968	1.79912
ACKR2	1.49664	0.0022122	3.28592	0.000522114	1.78928
AC121338.2	-2.52858	0.00348996	-0.749761	0.816418	1.77882
SRPK3	-1.38799	0.00985246	0.390625	0.843654	1.77862
CA3	2.53046	3.96413e-05	4.30787	0.000788874	1.77741
AC131009.3	0.445206	0.567486	2.21527	0.0216499	1.77006
AC010615.2	-1.97404	0.0042215	-0.209329	0.927522	1.76471
AP005264.7	-1.63193	0.000807263	0.131896	0.938102	1.76383
LVRN	0.105922	0.920117	1.86701	0.0373167	1.76109
AL049796.1	-1.43747	0.0388853	0.318097	0.846009	1.75556
AC008507.1	-1.1532	0.0196499	0.594374	0.576301	1.74757
BIRC3	-1.12999	0.00322153	0.606418	0.448538	1.73641
AC002044.2	0.557933	0.349726	2.2832	0.0212918	1.72527
CYP2J2	0.151168	0.911552	1.86616	0.0377548	1.715
AC083949.1	3.57415	2.84161e-11	5.27365	2.19136e-16	1.6995
AC136475.1	-0.412086	0.615028	1.268	0.019632	1.68009
AC009078.3	0.175802	0.782288	1.85496	0.04888	1.67915
TRPA1	0.183923	0.676528	1.85858	0.0059768	1.67466
SEPT4-AS1	3.56115	8.66156e-14	5.22469	8.00421e-12	1.66354
XLOC_010311	-1.85773	1.43578e-06	-0.19774	0.797243	1.65999
BTC	3.47474	2.81411e-08	5.13326	1.45428e-10	1.65851
SCT	0.259481	0.540819	1.91692	0.0419797	1.65744
BMP4	-1.55215	4.33859e-05	0.0971703	0.932644	1.64932
FAM66B	-1.13056	0.0293746	0.518532	0.643991	1.64909
GUCY1A1	2.35604	2.67197e-08	3.9939	1.13216e-13	1.63786
AC004551.1	3.51045	0.00502739	5.14667	2.3726e-05	1.63621
AC004825.2	-0.295084	0.796529	1.33697	0.0424017	1.63205
EGF	-1.01213	0.0304335	0.601563	0.478564	1.6137
DSCAM	0.983217	1	2.59564	0.0438166	1.61242
FCGR2A	3.24341	1.22092e-07	4.85489	1.47549e-06	1.61148
MYCT1	-2.27813	0.00161622	-0.673128	0.923233	1.605
NFE2	-2.70633	0.00149947	-1.10356	0.548512	1.60277
XLOC_001489	-1.40672	0.0018307	0.188876	0.895065	1.5956
PANX2	0.20877	0.793733	1.80085	0.0122134	1.59208
AC079949.2	-2.02859	0.00098443	-0.436745	0.710281	1.59184
MEI1	-0.218869	0.557557	1.37257	0.0304895	1.59144
GRHL1	-0.216732	0.720781	1.37054	0.000233907	1.58727
CCL5	0.45808	0.629851	2.04341	0.0481814	1.58533
CXCL1	-1.13221	0.034344	0.451397	0.736912	1.58361
XLOC_005900	1.55974	0.00657183	3.13562	1.43692e-09	1.57589
VCAM1	2.19263	7.45874e-17	3.76821	2.57461e-11	1.57558
MRGPRF-AS1	-1.70348	0.016494	-0.128752	0.927522	1.57473
TMC7	-1.51233	0.000383408	0.0588726	0.97082	1.57121
FCRL6	4.02283	4.45243e-07	5.59396	2.25801e-06	1.57112
AC106791.1	-1.13236	0.0330459	0.43729	0.58098	1.56965
LINC00943	1.27172	0.466486	2.83374	0.0228968	1.56202
CXCL9	11.3805	2.00105e-110	12.8974	1.95342e-34	1.51684
PLSCR2	2.2178	1	3.72374	0.00294598	1.50594

## Sheet: Pos ES HC L IL1B
Gene	log2FC_.Control._.IL1B	padj_.Control._.IL1B	log2FC_.Lupus._.IL1B	padj_.Lupus._.IL1B	ES_.Control._.Lupus._.IL1B
LIF	5.06294	2.07929e-67	8.23646	2.48732e-37	3.17351
SULT2B1	-1.89946	0.0005932	1.12978	0.0561734	3.02924
AC068535.1	2.76246	0.478167	5.71346	0.00016145	2.951
AL365434.2	2.67728	0.0213892	5.56163	6.62329e-12	2.88435
AC064801.2	0.837069	0.654005	3.66067	0.000353732	2.8236
RNU5B-1	-0.362902	0.631981	2.44692	0.00569269	2.80982
FAM198A	-2.53009	1.85826e-06	0.24252	0.877229	2.77261
AC073316.3	1.3044	1	3.98372	0.003234	2.67932
LGALS17A	1.85086	0.654747	4.45684	0.000260593	2.60599
AC117395.1	-2.12013	0.00117703	0.437434	0.79266	2.55757
IBSP	3.89155	7.11346e-23	6.44807	1.17067e-12	2.55651
LINC02182	0.752008	0.241108	3.2994	2.43074e-05	2.54739
AC009093.6	1.75773	1	4.29738	0.0424331	2.53964
ADCY8	1.67842	1	4.18935	0.00222954	2.51093
AC022706.1	0.521568	0.412023	3.01167	1.07878e-06	2.4901
TNF	7.39766	1.59429e-54	9.87284	4.02896e-36	2.47518
LINC01989	0.551373	1	2.99608	0.00871374	2.44471
AL162377.1	-0.717436	0.22925	1.71456	0.00251769	2.432
HEXA-AS1	0.165396	0.884303	2.46865	0.0227661	2.30325
AC004551.1	3.1964	0.0562878	5.49636	4.90085e-07	2.29996
PTGS2	5.4367	5.11032e-69	7.73203	4.06282e-39	2.29533
NPY1R	-2.20563	0.0225586	0.086516	0.990431	2.29215
CD69	5.8813	4.4066e-17	8.16616	4.98979e-27	2.28485
B3GNTL1P1	0.833713	1	3.11545	0.000236	2.28174
ATP6V1G1P2	1.52178	1	3.79857	0.000201514	2.27679
WDR82P2	1.81587	1	4.07586	0.0021596	2.25998
AC090136.3	5.45311	2.67104e-13	7.69419	4.51802e-29	2.24108
IL17C	3.75318	3.76684e-06	5.98897	0.000116808	2.23579
GIMAP8	2.46969	0.35152	4.70259	0.000147694	2.2329
ANXA10	0.999093	0.0782461	3.22583	0.001441	2.22674
NDUFB4P11	3.03349	1	5.22054	1.48856e-06	2.18705
CLIC5	-1.28984	0.0391956	0.863834	0.463249	2.15367
LDB3	-1.7696	0.00590469	0.33786	0.778184	2.10746
AL050327.1	0.14858	0.886801	2.23119	0.03739	2.08261
HRASLS2	1.60274	0.300558	3.67139	0.01055	2.06865
PCDHA11	-1.85615	0.00947178	0.190834	0.976643	2.04699
IFI30	2.167	0.0497673	4.20877	2.39409e-05	2.04176
RCSD1	7.36989	1.01805e-44	9.38163	2.38847e-34	2.01174
XLOC_011515	-2.0762	0.00619933	-0.0737998	1	2.0024
CDH18	-1.94203	0.000370538	0.0514766	0.978741	1.99351
FUT1	-1.91305	0.00333917	0.075657	0.988948	1.98871
RPS4XP17	-0.0154147	1	1.96854	0.0365995	1.98396
SLC16A6	3.53051	1.35475e-09	5.50755	4.52219e-11	1.97705
TSPAN33	1.0206	0.155198	2.99532	0.00975411	1.97472
NR5A2	-2.3262	0.00268063	-0.370105	0.827872	1.9561
IGF2-AS	1.59842	0.704557	3.55256	0.00016791	1.95414
CSF2	11.2575	1.46983e-102	13.2083	5.28979e-57	1.95077
LINC01920	1.51846	0.720748	3.45689	5.60808e-05	1.93843
AC008121.2	1.38876	0.340511	3.31192	0.000258891	1.92315
XLOC_009415	2.65472	1.089e-05	4.5694	1.53906e-11	1.91468
MTND5P2	0.988395	0.378049	2.88888	0.000249496	1.90048
G30960	1.71218	1	3.599	0.00486368	1.88681
CCL4	4.4399	5.50552e-15	6.3168	1.8533e-15	1.87689
HLA-DRB5	-0.168645	0.736157	1.69731	0.0138548	1.86595
HGC6.3	1.50049	0.40059	3.35961	0.00225477	1.85912
XLOC_001591	2.52428	1	4.38276	2.05516e-05	1.85848
G30965	3.03398	0.0721881	4.89213	0.000989516	1.85815
MIR3142HG	7.79957	2.44476e-46	9.64749	2.47223e-63	1.84793
Z97634.1	-1.67354	0.035057	0.166818	1	1.84036
AC002480.2	1.0678	0.00455797	2.9048	0.0016174	1.837
AC009704.2	0.747619	1	2.57661	0.0291617	1.82899
GIMD1	0.154709	0.879001	1.98098	0.00589787	1.82627
EBI3	5.13232	1.53392e-38	6.95637	1.66162e-33	1.82405
GRK6P1	0.259815	0.800603	2.07554	0.005948	1.81573
CCL3	4.68907	1.28803e-22	6.50332	1.83209e-15	1.81426
CCL13	1.02119	9.27796e-05	2.8308	3.68699e-06	1.80961
SERPINA1	3.17559	1.62661e-13	4.98039	4.45631e-19	1.8048
AC093218.1	-1.74509	0.00556785	0.0574004	0.972437	1.80249
LINC00996	3.63567	0.00341347	5.437	1.21495e-08	1.80133
TESMIN	-1.09318	0.0317241	0.706108	0.342765	1.79928
AL137918.1	0.936161	0.0183282	2.73369	1.86998e-05	1.79753
C3AR1	2.69704	8.78943e-07	4.49043	1.76689e-10	1.79339
CXCL2	10.7607	8.94239e-166	12.5508	2.82142e-90	1.7901
AL162742.1	1.71481	0.00180946	3.50058	4.86043e-06	1.78577
UNC13A	3.61457	2.4549e-14	5.39719	1.2457e-10	1.78262
AC116351.1	-2.67287	0.0114189	-0.893901	0.881288	1.77897
TCIM	4.98194	5.76063e-97	6.75808	1.76046e-45	1.77613
AP003557.2	2.20859	0.0848538	3.98406	1.14129e-06	1.77547
SPAG17	-0.639721	0.154216	1.13355	0.0329207	1.77327
TMEM100	-1.39793	7.40743e-05	0.373102	0.812334	1.77103
XLOC_003514	2.08357	1	3.8218	0.010065	1.73823
FPGT-TNNI3K	-1.5343	0.018217	0.174685	0.93474	1.70898
AC008760.2	4.27967	8.49072e-09	5.98219	3.54391e-09	1.70252
SLCO5A1	2.89896	1.67044e-13	4.59527	1.86745e-21	1.69631
AC005522.1	0.494524	0.416776	2.17982	0.000102413	1.6853
LINC00310	-2.05337	0.000690446	-0.371759	0.798772	1.68161
XLOC_012049	2.81591	1.98536e-22	4.49534	1.64827e-10	1.67943
TNFRSF9	7.33263	1.08836e-55	8.9978	8.0386e-71	1.66518
LMO2	2.40182	0.000889625	4.06661	5.35117e-05	1.66479
PRAL	2.01226	1	3.67367	1.64871e-05	1.66141
AC022816.1	5.1203	5.27909e-21	6.77009	1.10747e-29	1.6498
KLHL38	3.98101	1.26475e-20	5.62054	1.56622e-13	1.63953
GVINP1	0.500385	0.350606	2.13913	0.00505643	1.63875
AC008895.1	-1.80917	0.000755234	-0.177361	0.894718	1.63181
XLOC_004677	0.67908	0.208561	2.28	0.000420279	1.60092
FOXC2	0.171237	0.671525	1.76676	0.000607629	1.59553
FLG-AS1	-1.33602	0.000122216	0.258798	0.684154	1.59482
MCF2L2	1.66944	0.122658	3.25991	0.000218584	1.59047
LST1	3.56977	3.38247e-11	5.15685	8.20241e-16	1.58707
AC104837.2	2.06526	1	3.65097	0.0174475	1.58571
ERICD	0.543864	0.303802	2.11816	0.000440811	1.57429
MAOB	1.25378	3.00165e-07	2.8273	2.07753e-05	1.57352
ATF3	2.77679	1.36065e-32	4.34485	5.7938e-19	1.56806
CFAP58-DT	3.6664	3.82352e-28	5.22413	5.06947e-29	1.55773
IL20	3.97025	3.97399e-16	5.5181	7.30608e-13	1.54784
TMEM88	1.16778	1	2.7151	0.0204276	1.54732
AC005549.3	3.29206	2.67077e-10	4.83406	8.94532e-17	1.542
AL355102.4	3.44015	4.7911e-16	4.98116	2.05094e-15	1.54101
XLOC_001195	3.2089	2.13067e-15	4.74796	1.597e-13	1.53907
XLOC_002925	-1.42114	0.000310546	0.109922	0.916457	1.53107
MSTN	-3.08566	2.66447e-11	-1.55755	0.0331941	1.52811
AC026310.2	3.15638	1	4.68334	1.92092e-05	1.52696
AL353708.1	0.715499	0.10145	2.23939	5.48403e-05	1.52389
TRPA1	4.77206	4.63555e-76	6.29006	1.20829e-61	1.51799
XLOC_010389	-1.43148	3.62794e-05	0.0864371	0.923737	1.51792
RPRM	-2.54948	0.0202606	-1.0334	0.567901	1.51608
MECOM	-2.08665	4.63581e-06	-0.579064	0.336269	1.50759
IFNB1	4.37762	0.0140852	5.88387	1.907e-06	1.50625
XLOC_000695	1.02944	0.201687	2.53416	0.00174418	1.50473
GRPR	-1.77016	8.75229e-11	-0.266405	0.783586	1.50375

## Sheet: Pos ES HC L TGFB
Gene	log2FC_.Control._.TGFB	padj_.Control._.TGFB	log2FC_.Lupus._.TGFB	padj_.Lupus._.TGFB	ES_.Control._.Lupus._.TGFB
CCL1	4.82758	0.00446501	9.15087	2.68996e-06	4.32329
CD69	6.66617	4.72871e-08	10.6949	1.47189e-14	4.02875
GPR84	7.91025	1.39939e-16	11.4744	2.82046e-07	3.56414
AC022509.1	4.95996	0.000822975	8.41582	0.00206029	3.45585
AC019109.1	0.836649	1	4.15142	0.0126103	3.31477
CCL3	2.47654	0.00161497	5.68588	0.00650175	3.20934
AC092999.1	-0.371242	0.789202	2.72846	0.00420211	3.0997
CSF2	4.98002	5.94518e-12	7.95891	1.08042e-12	2.97889
AC129507.1	1.2586	0.00903695	4.15247	8.1473e-08	2.89386
AC012447.1	-0.144097	1	2.74049	0.0356861	2.88458
TNFRSF9	4.78062	5.07945e-13	7.63735	8.08935e-11	2.85672
LIF	3.50528	1.44381e-29	6.34049	7.21257e-24	2.83522
CCL4	1.91758	0.0196844	4.7501	2.04507e-06	2.83251
ANXA10	0.692162	0.244815	3.50179	0.0195903	2.80963
AC110373.1	-0.296153	0.705763	2.44778	0.000831017	2.74393
CD79A	-1.11127	0.27501	1.59511	0.00344896	2.70638
KLHL38	2.59633	5.4644e-06	5.2767	4.19954e-06	2.68037
CSF3	6.53748	3.50699e-06	9.21675	4.45945e-13	2.67927
CXCL2	5.29285	8.12304e-20	7.95914	1.39927e-20	2.66629
AC117395.1	-1.89773	0.00549711	0.764123	0.740092	2.66186
IL20	2.57336	8.19463e-08	5.21333	3.12514e-11	2.63997
KU-MEL-3	0.0240064	0.988197	2.64137	0.0255436	2.61736
LCP2	3.33732	0.0369979	5.94209	0.000540499	2.60477
UNC13A	2.71905	4.69176e-08	5.31179	0.000152118	2.59275
MRGPRX3	6.32868	1.34374e-07	8.88111	9.94637e-05	2.55243
CD38	3.7616	0.00145389	6.31244	0.000148982	2.55085
EFNA1	4.19515	2.77895e-09	6.73567	2.07795e-10	2.54052
IP6K3	0.61097	0.438592	3.14939	0.0056189	2.53842
AC073115.1	1.13352	1	3.67162	7.71875e-05	2.5381
AL050327.1	0.371305	0.726927	2.87917	0.00531689	2.50786
AC103770.1	0.860146	0.87265	3.34877	0.0128892	2.48862
ELOVL7	4.41418	3.03775e-07	6.90102	1.31001e-10	2.48684
ZPLD1	0.220967	0.864085	2.68876	0.0263971	2.4678
G12797	1.90036	0.0705441	4.36746	0.000786109	2.4671
TMEM52B	2.76101	6.74835e-06	5.20169	6.69394e-12	2.44068
TAC1	-0.048786	0.977581	2.38186	0.00079941	2.43064
IL12RB1	2.30992	0.000103463	4.721	1.64635e-05	2.41108
LINC01160	-0.880234	0.357668	1.52951	0.0466536	2.40974
MIR122HG	1.40057	1	3.78645	0.00748281	2.38587
NKAIN1	0.394726	0.727429	2.73117	0.0258753	2.33644
LINC00824	1.2648	0.255006	3.58249	4.04552e-05	2.31769
LINC02550	-1.18002	0.0345245	1.12799	0.284072	2.30801
IL1A	1.79082	0.0138076	4.08623	0.00439316	2.29541
RASSF5	1.90449	1.7818e-05	4.19877	7.35598e-10	2.29429
AL158064.1	2.6312	0.511522	4.9175	0.0100504	2.2863
AC055854.1	1.78041	0.460802	4.05124	0.000233756	2.27084
CFAP58-DT	2.49793	1.21415e-09	4.7501	7.18977e-20	2.25217
ARHGAP9	-0.357027	0.43966	1.88478	0.00948923	2.24181
XLOC_004201	1.99537	0.206773	4.22839	0.000532954	2.23303
AL139317.4	0.0594997	0.960066	2.26837	0.03832	2.20887
AC008507.1	-1.33944	0.0166264	0.862193	0.200224	2.20163
AL109924.4	-1.87841	0.0465734	0.300355	0.864893	2.17876
NOD2	5.32225	7.84288e-15	7.49747	1.65065e-09	2.17522
EGR2	3.69592	9.62156e-47	5.84226	3.08669e-38	2.14634
TNF	4.96747	1.91645e-15	7.10398	2.79534e-07	2.13651
C3AR1	2.1223	0.00106909	4.25413	9.59177e-07	2.13184
G24578	6.1658	1.19795e-07	8.29633	5.36347e-09	2.13053
AL162377.1	-0.436945	0.457124	1.68732	0.0221074	2.12427
ADORA2A	2.80857	0.351784	4.92762	0.0200925	2.11905
EBI3	2.60365	2.68816e-06	4.72015	9.2729e-05	2.11651
XLOC_012049	2.40286	1.15107e-09	4.51454	3.19528e-05	2.11168
CHI3L2	3.204	7.87479e-09	5.29474	5.00753e-10	2.09074
KANK4	2.78028	1.16874e-19	4.85013	5.79807e-08	2.06984
LIPG	3.04379	4.01844e-22	5.10374	1.68691e-09	2.05995
LIVAR	0.115831	1	2.17008	0.0207544	2.05425
AC008957.3	1.15997	0.10327	3.18127	0.00257806	2.0213
AC109347.2	1.69253	0.00220176	3.71024	9.31444e-05	2.01772
ACKR2	0.497734	0.432983	2.51241	0.0163104	2.01468
IL1B	5.89803	2.144e-22	7.90729	1.7254e-12	2.00926
CD70	2.15408	4.97388e-10	4.161	6.93023e-12	2.00692
XLOC_012442	2.37398	0.0790663	4.37618	2.29846e-06	2.0022
XLOC_001195	1.64893	0.00236197	3.64303	2.96188e-06	1.99409
GZMK	1.42696	0.000229636	3.41972	0.00115974	1.99276
BMP4	-2.723	1.93844e-14	-0.739191	0.473874	1.98381
B3GNT5	0.551701	0.327251	2.52924	0.000427105	1.97754
EGR3	0.700647	0.240116	2.67569	0.000371426	1.97504
F2RL1	0.499694	0.353274	2.47132	0.00233505	1.97163
AC022509.2	5.3836	1.8293e-23	7.35238	1.36273e-12	1.96877
SERPINA1	1.85109	0.000260481	3.81244	3.04688e-07	1.96135
LINC01539	6.34503	7.06158e-10	8.30551	0.000128962	1.96048
TNFSF15	1.62425	0.0045231	3.58446	0.0214068	1.96021
G1562	0.784979	0.388661	2.74492	0.000113508	1.95995
EPHA5	-0.780917	0.0431053	1.17766	0.374919	1.95857
LINC01111	-1.25283	0.00781926	0.698582	0.280311	1.95142
NEURL3	2.69509	0.139537	4.64517	8.2787e-05	1.95008
RND1	2.27408	0.000230714	4.21364	1.93344e-05	1.93956
MEOX1	5.28116	9.88496e-18	7.21577	8.13874e-14	1.93461
AC011511.5	3.4629	0.000304597	5.36903	8.64906e-05	1.90613
G26207	4.47443	1.24413e-21	6.37928	5.20776e-19	1.90484
AC093503.1	-0.197668	0.851826	1.68981	0.0498198	1.88748
NFE2	-3.25276	0.00138932	-1.36958	0.471182	1.88319
TRAF1	3.53271	7.41634e-22	5.41564	1.05515e-16	1.88292
AC099552.1	2.67047	0.0016798	4.54695	0.0134298	1.87648
AL357060.1	1.51594	5.58917e-05	3.39011	7.93957e-07	1.87417
NOTUM	2.82131	0.00875879	4.69276	9.50341e-09	1.87146
AL592546.1	1.91988	0.0116181	3.78806	8.34145e-05	1.86818
ANXA8L1	0.793348	1	2.65872	0.0310793	1.86537
CLIC6	2.51929	9.0147e-06	4.38256	4.52167e-08	1.86326
CXCL9	6.32277	3.1765e-06	8.18107	1.15155e-09	1.85831
U62317.1	2.56403	0.210085	4.40569	0.00877508	1.84166
HTR1D	2.3852	9.69836e-07	4.22512	2.91935e-08	1.83992
MMP8	1.82106	0.0038932	3.64838	8.56139e-06	1.82732
AC022816.1	3.041	0.00574989	4.85762	0.000113254	1.81662
AC107959.2	1.54271	0.104252	3.35822	0.000936235	1.81551
PRSS36	-1.66997	4.45754e-05	0.137881	0.921307	1.80786
HECW1-IT1	1.8091	0.102591	3.61157	0.00990074	1.80247
AL033397.2	2.34436	0.00443883	4.13994	0.00133066	1.79558
LMO2	2.27189	0.00968092	4.06491	0.000359121	1.79301
DEUP1	-0.415463	0.577916	1.3758	0.0231133	1.79126
SCT	0.416043	0.268703	2.20082	0.00764927	1.78478
NIPAL4	2.56415	5.55899e-12	4.33824	6.02016e-18	1.7741
FLNB-AS1	-1.63483	0.00192666	0.12783	0.925662	1.76266
AP002852.1	2.07319	9.32897e-06	3.82923	8.0898e-10	1.75604
AL356414.1	4.34635	0.000323786	6.10131	0.0610574	1.75495
AL356234.3	4.48002	1.81582e-15	6.2325	2.07795e-10	1.75248
PCED1B-AS1	0.153819	0.820144	1.9059	0.0161606	1.75208
SYNPO2L	-1.33054	0.0423092	0.413431	0.717029	1.74397
DUSP26	0.51158	0.363633	2.25553	0.00681612	1.74395
AL024508.1	2.03428	0.0218116	3.77674	0.000753569	1.74246
SLCO5A1	2.27639	2.93039e-05	4.00926	1.07321e-09	1.73287
TPPP3	-0.210282	0.619914	1.51712	0.0140711	1.7274
SOST	2.82052	3.13822e-09	4.53691	2.06993e-06	1.71639
NANOS1	-0.371901	0.642864	1.3441	0.0377692	1.716
ELF3	4.08059	1.37997e-06	5.79471	9.28251e-09	1.71413
AC105383.1	-1.02047	0.0468416	0.68839	0.442738	1.70886
Z97634.1	-1.42226	0.0309047	0.286382	1	1.70864
AL122023.1	-0.0873413	0.947504	1.59624	0.00864586	1.68358
PCSK4	-1.21118	0.0110196	0.462781	0.69301	1.67396
KRT16	0.84702	0.0177658	2.51852	1.68309e-05	1.6715
MTCO3P11	1.97928	1	3.6501	0.00164737	1.67082
CR1L	2.32677	0.230431	3.98975	0.00125489	1.66297
IBSP	1.53857	0.00151914	3.18982	0.000106627	1.65125
AC110285.7	1.64737	0.0750047	3.29347	0.000530649	1.6461
GPR18	-0.120894	0.860294	1.51638	0.0383395	1.63727
AP005131.6	1.21342	0.187613	2.83777	0.00524602	1.62435
FUT1	-1.65434	0.0226678	-0.0425857	0.994836	1.61175
GCSAM	1.56686	0.0360478	3.17027	1.56446e-05	1.6034
ACOD1	4.74245	0.00470295	6.33967	0.000263417	1.59722
EREG	3.44376	1.42679e-07	5.03369	0.000540865	1.58992
TMEM266	-0.0121678	0.99336	1.5773	0.0122575	1.58947
AP002847.1	-0.508094	0.370519	1.07724	0.047721	1.58533
GUCY1A1	0.805657	0.194293	2.38967	0.000418843	1.58401
RADIL	0.0377115	0.961481	1.59981	0.0492666	1.5621
PHOSPHO1	3.56323	5.47083e-13	5.12184	1.11521e-11	1.55861
RFPL4B	1.08094	0.271592	2.63939	0.00943474	1.55845
HAS3	0.762934	0.0575175	2.3181	0.00667052	1.55517
TEN1-CDK3	1.11406	0.4118	2.66662	0.000499774	1.55256
SLC22A3	1.31675	0.00224919	2.86444	1.96736e-05	1.54769
AL359736.1	0.684925	1	2.23193	0.00710628	1.54701
MEI1	0.246075	0.413244	1.79091	0.00013477	1.54483
NAPSA	-1.81276	0.00153198	-0.268148	0.88981	1.54462
IL23A	1.56798	1.80021e-05	3.11185	5.43416e-10	1.54386
CXCL5	4.81649	7.6107e-19	6.35933	1.09215e-12	1.54284
AC005899.8	2.22909	0.000509566	3.75927	0.000234824	1.53017
AL109615.3	0.490545	0.450457	2.01657	0.0406019	1.52603
AL844908.1	-1.5059	0.000691447	0.0156483	0.987779	1.52155
CRACR2B	-0.146045	0.77362	1.3749	0.0375078	1.52095
RNU5B-1	0.226016	0.765019	1.73467	0.00777198	1.50865
KLRG1	-1.92908	0.000296014	-0.421461	0.70951	1.50762
BANF1P1	0.382913	0.483468	1.88668	0.00128834	1.50376
AC026461.3	2.81325	0.0194192	4.31523	3.84401e-05	1.50198

## Sheet: Pos ES HC L TNFA
Gene	log2FC_.Control._.TNFA	padj_.Control._.TNFA	log2FC_.Lupus._.TNFA	padj_.Lupus._.TNFA	ES_.Control._.Lupus._.TNFA
GIMAP8	4.13997	0.00148879	11.9084	6.21854e-11	7.76844
C3AR1	2.49539	5.72236e-06	6.73454	5.71314e-14	4.23916
IRF4	0.363932	0.948075	4.41844	0.00741789	4.05451
AC011997.1	3.04631	0.387046	6.99805	2.58547e-10	3.95174
XLOC_001195	2.16821	8.03695e-06	5.94434	3.65162e-15	3.77613
LGALS17A	4.76528	0.000118886	8.36977	0.000123179	3.60449
AC015849.5	1.65222	1	5.18426	1.45308e-06	3.53204
AL050327.1	0.087821	0.947988	3.58034	2.25576e-07	3.49252
LINC01055	5.87119	3.62698e-23	9.31233	2.48603e-13	3.44114
LMO2	2.69137	1.42682e-07	6.12085	2.1472e-12	3.42948
AC090136.3	3.38044	0.0699664	6.71291	4.77744e-09	3.33247
IFNLR1	1.01102	0.475539	4.27675	2.60558e-05	3.26572
UBE2E1-AS1	0.852958	0.334698	4.05423	0.0014609	3.20127
AL096711.2	1.09701	1	4.26382	0.00518333	3.16681
AC015911.7	1.21507	1	4.2888	0.0391019	3.07373
AC069224.1	-1.89299	0.0251339	1.15095	0.370679	3.04394
CCL13	0.842228	0.0285639	3.87221	2.55297e-07	3.02998
AC104232.2	1.92195	1	4.90199	9.14164e-09	2.98004
GPR84	10.7091	6.68522e-67	13.6041	3.36517e-43	2.89502
IBSP	3.29006	5.39362e-16	6.17191	3.23632e-19	2.88185
AC018647.1	-2.06606	0.0439425	0.8093	0.579548	2.87536
LTA	3.67034	0.00155933	6.50177	1.09861e-08	2.83142
ZBP1	1.52234	1	4.33694	0.0225237	2.81461
AC092198.1	1.86153	0.638549	4.67493	0.000395609	2.8134
HRASLS2	3.98598	1.10503e-12	6.79661	3.06063e-06	2.81064
AL713852.1	1.40369	1	4.203	6.52299e-05	2.79931
AC129507.1	0.164991	0.786693	2.95715	0.00261727	2.79216
HSH2D	1.11597	0.813207	3.87052	0.000180467	2.75454
CD69	6.09995	1.87661e-13	8.8161	4.37786e-34	2.71615
UNC13A	3.99526	4.96491e-19	6.68948	3.92907e-13	2.69422
KLHL38	4.17714	1.30995e-34	6.84621	2.32058e-16	2.66908
CCL4	3.11396	4.7237e-07	5.77656	1.7528e-25	2.6626
LINC02393	1.30918	0.776285	3.9608	0.0187089	2.65162
AL591719.1	0.31679	0.851192	2.88993	0.0268548	2.57314
HYMAI	-0.0404334	1	2.50955	0.0220173	2.54998
AC022706.1	0.159793	0.847603	2.70465	5.96774e-06	2.54486
MRGPRX4	4.63644	5.99253e-05	7.18086	6.03374e-32	2.54442
TNFRSF9	6.56696	9.23395e-50	9.11078	3.32475e-49	2.54382
CCL3	3.3869	3.16274e-07	5.91532	6.47434e-09	2.52841
CLCA3P	0.995444	0.619373	3.47069	0.000247414	2.47525
BHLHE22	1.4452	0.666614	3.9005	0.00294099	2.4553
DGAT2	-0.385628	0.446091	2.05708	0.012975	2.44271
GVINP1	1.13994	0.021263	3.57312	1.73477e-07	2.43318
LINC01767	2.44808	0.0817909	4.87717	7.76604e-07	2.42909
SEPT4-AS1	1.44863	0.0943997	3.8772	0.00117091	2.42857
AC068535.1	2.54701	0.527624	4.96767	0.0240719	2.42067
BMP4	-1.55896	6.66355e-06	0.861507	0.210722	2.42046
PTGS2	3.37491	6.4155e-24	5.7705	3.21982e-21	2.39559
AL645608.1	0.369328	1	2.76226	0.00407414	2.39293
AC116345.3	0.363089	1	2.7535	0.0437348	2.39042
CXCL2	7.48284	1.30503e-65	9.87021	1.33863e-60	2.38737
AC006305.2	-0.422026	0.502343	1.95994	0.00202447	2.38197
AC069528.2	2.44084	6.55221e-06	4.81061	5.5147e-13	2.36976
IL17C	3.68371	2.58792e-06	6.05023	9.83552e-10	2.36652
AL365434.2	2.62704	0.00892568	4.98356	2.19589e-10	2.35652
TNF	8.83302	9.06846e-68	11.1884	1.05656e-42	2.35543
PLP1	-0.207342	0.740134	2.13888	0.0182872	2.34622
XLOC_014389	2.44897	0.179727	4.78969	4.75555e-05	2.34072
AL024508.1	2.85379	1.09513e-06	5.19429	1.49324e-11	2.3405
FOXF1	2.44593	0.00859139	4.78092	1.04563e-06	2.33499
AL162377.1	-0.907871	0.104496	1.42624	0.0169809	2.33411
ANXA10	0.934989	0.0155061	3.25632	0.0101357	2.32134
APOL4	2.14343	0.0227568	4.46176	2.50772e-09	2.31833
G1562	0.988702	0.132631	3.29999	6.20985e-11	2.31129
SLC22A1	0.519612	0.508064	2.83077	9.66499e-06	2.31116
UBD	3.28352	0.0918232	5.581	1.36534e-09	2.29748
NPY1R	-1.93146	0.034862	0.355252	0.958851	2.28672
TSPAN33	1.34519	0.0745672	3.62232	8.42099e-05	2.27713
CDRT15	2.04492	0.069717	4.31705	1.39999e-07	2.27213
LIPG	3.51144	1.00723e-26	5.77198	6.87233e-14	2.26053
CPHL1P	1.4267	1	3.68694	0.00503082	2.26024
GUCY1A1	3.06455	2.84769e-16	5.32146	3.59771e-27	2.25691
GAPLINC	-1.7044	0.0118808	0.542179	0.597125	2.24658
MMP8	3.16425	1.49738e-11	5.40927	1.72023e-13	2.24503
XLOC_009415	1.78434	0.00465827	4.0255	9.97414e-06	2.24116
ISG20	2.87538	4.15509e-28	5.1031	5.97354e-22	2.22772
ZNF385B	-2.12421	0.00271932	0.0964166	0.945378	2.22063
GATA6-AS1	1.37117	0.0481562	3.58322	4.86832e-06	2.21205
G12797	2.79513	1.52416e-05	4.9928	1.22147e-10	2.19768
RPRM	-3.01358	0.00359504	-0.823523	0.853388	2.19006
FRMD7	4.2688	3.71655e-11	6.45297	4.60052e-13	2.18416
EBI3	5.46893	1.70217e-38	7.65111	1.01939e-33	2.18217
TRIM31	2.61291	0.0395135	4.79462	7.16012e-06	2.18171
AL133523.1	1.01108	0.17541	3.1757	1.21644e-07	2.16462
AC079921.1	-0.119834	1	2.04444	0.0100701	2.16427
NEBL	0.712425	0.889273	2.86488	0.00223117	2.15246
KU-MEL-3	2.68179	1.12096e-10	4.82978	6.21665e-14	2.14799
FUT1	-2.24288	0.00375143	-0.0953291	0.989322	2.14755
AC016877.3	-0.245786	0.825455	1.89135	0.00357411	2.13714
BTC	2.67495	0.00106432	4.8076	3.17231e-07	2.13265
XLOC_008100	-1.20849	0.0403599	0.92106	0.0413369	2.12955
MRGPRX3	9.22605	7.69619e-88	11.3507	4.38345e-54	2.12468
CCDC190	-1.80727	0.0072677	0.311996	0.879126	2.11926
AC079089.1	3.00139	0.00245009	5.11368	2.00758e-08	2.11229
BEST3	1.46446	0.0254381	3.57398	0.000387919	2.10953
AC005304.2	3.63103	1.95979e-06	5.73633	9.18092e-09	2.1053
CSF2	7.80674	1.41661e-43	9.90882	1.60572e-41	2.10208
MYB	2.96639	1.0341e-07	5.06671	1.70962e-08	2.10032
TRPM1	1.02617	1	3.12257	0.00723591	2.0964
AC003101.2	1.63173	0.0749514	3.71808	2.5539e-09	2.08635
ZMYND15	3.17379	0.0178998	5.25933	8.82494e-12	2.08554
ELOVL7	7.28077	7.79443e-32	9.36618	4.81276e-39	2.08542
LIF	4.48646	3.50595e-70	6.54566	1.35327e-28	2.0592
AL662890.1	-0.530865	0.505617	1.5163	0.00811083	2.04716
CCL20	10.0469	9.61708e-96	12.0859	3.79043e-57	2.03905
LINC02550	-1.62845	0.00507628	0.405787	0.695952	2.03423
AL445231.1	0.283344	0.840834	2.31082	0.0191897	2.02747
SERPINB9P1	1.15564	0.0412289	3.18023	4.5995e-06	2.0246
LINC02392	5.75299	1.50943e-26	7.77101	4.37786e-34	2.01803
HGC6.3	1.98964	0.210974	4.00424	0.00027727	2.0146
SHISA9	-0.458343	0.457693	1.5522	0.00118409	2.01055
AC073115.1	2.34529	6.47555e-05	4.33799	2.25909e-07	1.99271
AL136987.1	2.61765	0.11393	4.60005	0.0108607	1.9824
AC073410.1	-0.0116149	0.989332	1.95973	0.000229669	1.97134
AC073957.3	1.06455	0.643605	3.03413	0.0410572	1.96959
XIRP1	3.642	1.60952e-09	5.59948	9.9176e-06	1.95748
AC097662.1	-1.51819	7.55422e-06	0.414254	0.594326	1.93244
MIR3142HG	5.05421	1.23866e-09	6.9857	1.9823e-16	1.93149
RNU5B-1	-0.173898	0.8283	1.74384	0.0292589	1.91773
IFI30	3.93167	1.7964e-09	5.84649	1.94496e-10	1.91481
SCNN1A	0.0712742	0.930765	1.98347	0.000458181	1.91219
SLCO5A1	3.89357	3.93854e-35	5.80353	3.64371e-43	1.90996
AC099063.4	2.28207	1	4.18971	0.000137696	1.90764
TOMM20P2	3.58681	0.00655055	5.49431	0.0886793	1.9075
G30965	3.80901	0.00200907	5.70906	1.64077e-06	1.90005
KCNT2	1.42018	8.66179e-06	3.31969	2.45714e-08	1.89951
AC104083.1	3.18275	2.97186e-06	5.08047	1.48058e-05	1.89773
AC023043.4	-0.624577	0.341398	1.27132	0.0346804	1.8959
CISH	-2.31172	1.29275e-07	-0.416028	0.623335	1.89569
XLOC_010942	2.25477	1	4.14794	0.00335652	1.89317
AC022509.1	6.06859	2.76558e-26	7.96034	3.77175e-34	1.89176
LINC02182	0.507204	0.297241	2.39711	0.000365427	1.8899
CFAP58-DT	2.96276	4.93672e-20	4.84901	6.02833e-22	1.88625
TNK2-AS1	0.863254	1	2.73132	0.0295085	1.86807
CD38	6.92253	1.12798e-27	8.78652	2.90591e-16	1.86399
AL022724.1	2.4205	1.02588e-05	4.2776	4.24068e-06	1.8571
G32068	3.13251	1.14653e-05	4.98954	3.16684e-07	1.85703
AL357054.2	-0.609458	0.429497	1.23897	0.00448121	1.84843
TRAF1	6.13573	2.02453e-111	7.97282	1.947e-69	1.83709
AC002076.1	2.53823	1	4.37316	0.000526382	1.83493
AC004551.1	4.1124	0.000125757	5.93521	5.46622e-09	1.82282
CD70	4.32274	1.21818e-55	6.14371	5.51479e-51	1.82098
PLA1A	5.45068	5.49695e-20	7.26822	2.01064e-12	1.81754
AC112719.2	1.50652	0.0313577	3.31722	3.17764e-06	1.8107
AP000808.1	2.63598	0.039235	4.44644	0.0398272	1.81046
AL035681.1	0.660707	0.000195088	2.4701	2.25092e-15	1.80939
XLOC_000129	3.46987	1.77805e-06	5.27899	2.78616e-13	1.80912
AL356414.1	6.2465	4.09968e-37	8.04976	5.59322e-39	1.80326
PDSS1P1	2.38515	0.0103277	4.18698	0.000117224	1.80183
PAX5	1.76792	0.124338	3.56371	8.50302e-06	1.79579
AC005899.8	3.12807	9.98588e-12	4.92226	9.88189e-11	1.79419
XLOC_003514	2.87653	0.165187	4.66976	7.35577e-05	1.79323
AC080188.1	-1.09151	0.0454557	0.686717	0.575742	1.77823
AC244093.3	0.543032	1	2.32018	0.0216521	1.77715
PIK3AP1	4.66625	5.23371e-19	6.42964	6.26335e-17	1.76339
CCL3L1	4.44651	4.76289e-06	6.20766	1.69933e-09	1.76115
TMEM52B	3.45138	1.07342e-12	5.19371	6.09024e-17	1.74233
XLOC_001532	0.141576	0.882956	1.88123	0.00549239	1.73965
AC099552.1	3.02994	3.89474e-06	4.76605	0.000332489	1.73611
AC008149.1	-0.259898	0.742617	1.47373	0.0488106	1.73363
LINC00996	2.58603	0.222294	4.31783	0.00639304	1.7318
XLOC_010385	2.04413	0.000391855	3.76601	2.28879e-08	1.72187
CD80	1.95081	0.111263	3.66619	0.0342434	1.71538
KCNA3	1.06693	1	2.76487	0.0355411	1.69794
RPEP4	0.270903	0.737662	1.96847	0.0220208	1.69757
LST1	4.41575	7.01542e-17	6.10808	7.72485e-22	1.69233
XLOC_013866	0.203768	0.78539	1.88878	0.0370858	1.68501
AC245014.3	2.66493	0.00107885	4.34805	9.03219e-06	1.68313
XLOC_006144	3.14601	2.05457e-15	4.82713	3.41049e-13	1.68111
P2RY1	3.74097	1.42854e-15	5.41831	4.73476e-11	1.67734
VWA7	-1.13144	0.0434788	0.544285	0.544913	1.67572
LINC02539	4.27914	5.20715e-09	5.95468	1.67495e-13	1.67554
DNER	4.75124	8.12799e-24	6.42086	1.01067e-13	1.66962
AC026979.3	-1.38974	0.0412547	0.277855	0.80263	1.66759
CCL11	5.47897	4.97673e-53	7.13865	6.41707e-30	1.65969
IL1B	8.66353	1.06369e-83	10.3187	1.35198e-41	1.65521
AC144652.1	-1.04008	0.0349252	0.612867	0.504527	1.65295
ACOD1	6.58164	8.97041e-12	8.23298	1.94883e-12	1.65134
DRD4	2.45804	0.000404272	4.10859	7.55036e-05	1.65054
XLOC_003651	0.246446	0.793929	1.89667	0.0175118	1.65023
IFNB1	4.51364	4.63e-05	6.16123	0.012877	1.6476
AC079610.2	0.209413	0.72177	1.85691	0.0019343	1.6475
AC084876.2	-2.49034	0.0405094	-0.84839	0.688937	1.64195
AC073862.4	1.31245	0.479333	2.95256	0.0368755	1.64011
CCL1	7.84489	6.69436e-40	9.48394	1.23791e-50	1.63905
C2orf66	0.664528	0.388546	2.30235	0.0226251	1.63782
AL022097.1	-2.04144	0.035256	-0.403763	0.785865	1.63768
RN7SL600P	1.30617	0.240445	2.94366	0.00232338	1.63748
CXCL9	9.54762	4.2896e-33	11.1807	5.06442e-32	1.63311
SSTR2	7.80488	7.73611e-43	9.43444	1.87707e-42	1.62957
PCDHA11	-1.55311	0.0456522	0.0658878	0.99135	1.619
AP000786.1	-1.12691	0.0237764	0.484227	0.580643	1.61113
CHI3L2	5.09092	1.7552e-26	6.6998	5.7381e-19	1.60888
RNU7-41P	0.325785	1	1.93197	0.0433451	1.60618
C12orf56	-0.0123662	0.990153	1.5901	0.0463716	1.60247
AL022341.1	-1.09672	0.00802561	0.505215	0.53566	1.60193
AC022816.1	5.36825	3.42861e-25	6.96761	5.53648e-36	1.59936
LINC01169	3.42318	5.3579e-06	5.01162	2.07969e-07	1.58843
AC005522.1	-0.0861322	0.93285	1.50138	0.0393042	1.58751
MTCO3P11	1.83241	1	3.41888	0.0167329	1.58646
TMEM139	3.26511	1.39179e-05	4.8508	1.27435e-06	1.58568
PLSCR2	2.28963	1	3.87008	0.000455601	1.58045
XLOC_004677	0.416096	0.488734	1.99572	0.00482479	1.57962
MYL4	-0.547228	0.0250479	1.032	0.165773	1.57922
NDUFB4P11	3.22347	0.0368429	4.79895	0.00416139	1.57548
EFHC2	1.24532	0.0885538	2.82002	0.00326732	1.57471
AL356234.3	5.35612	8.33589e-36	6.92985	1.01358e-25	1.57372
AC104837.2	2.80197	0.143113	4.36724	0.0091303	1.56528
AC013394.1	-1.38975	0.00373358	0.175504	0.896309	1.56526
COLCA2	1.34606	0.489787	2.91018	0.0201227	1.56412
AL391839.2	0.192125	1	1.75415	0.012954	1.56203
CYP2J2	0.991347	0.196554	2.54337	0.000821729	1.55202
AL022345.4	-1.54839	0.0216221	0.00255909	0.998685	1.55095
HAS3	2.16557	2.60159e-18	3.7165	3.4014e-10	1.55093
MTMR8	-1.60735	0.0117457	-0.0569041	0.977095	1.55044
HESX1	-1.34091	0.00672722	0.203349	0.875386	1.54426
AC083949.1	3.88434	1.33171e-15	5.42777	1.08287e-15	1.54343
MBL1P	-1.94142	0.00372636	-0.408585	0.653286	1.53284
TCIM	4.62088	6.95019e-74	6.15008	2.58058e-65	1.5292
LINC00484	-1.94619	0.00778376	-0.41838	0.773062	1.52781
CTB-178M22.2	-2.4592	1.33827e-06	-0.933617	0.401543	1.52558
RNU6-531P	1.91168	0.0160898	3.42985	0.000372025	1.51816
MMP13	3.6676	2.25074e-13	5.18197	1.04936e-12	1.51437
XLOC_011515	-1.44085	0.0186621	0.06596	0.979769	1.50681

## Sheet: Pos ES HC L IFNA
Gene	log2FC_.Control._.IFNA	padj_.Control._.IFNA	log2FC_.Lupus._.IFNA	padj_.Lupus._.IFNA	ES_.Control._.Lupus._.IFNA
C6orf141	1.77124	0.407288	5.96201	0.000172839	4.19077
EXOC1L	2.81998	0.476524	6.74018	1.21944e-12	3.92021
KU-MEL-3	0.0175907	0.987676	3.65674	1.6986e-07	3.63915
AC073862.4	0.634659	0.826665	4.06577	7.44273e-06	3.43111
XLOC_000556	2.2613	0.585911	5.64667	5.77731e-11	3.38537
LINC00996	1.69152	1	5.02175	0.000486693	3.33023
LINC00364	2.34655	0.568977	5.54364	2.24269e-06	3.19709
CD69	5.00598	3.6048e-05	7.96173	3.61798e-11	2.95576
AP000924.1	0.714274	0.82482	3.64976	0.0175834	2.93549
CXCL2	5.62249	4.14025e-40	8.49267	4.14355e-36	2.87018
AC129507.1	3.36462	4.23407e-28	6.23347	1.64918e-23	2.86885
AC022706.1	0.036079	0.975456	2.89362	3.78801e-06	2.85754
CSF2	2.47505	0.00254778	5.31532	7.83497e-13	2.84028
ELOVL7	5.10916	1.00336e-14	7.91633	2.84175e-23	2.80717
RXRG	2.96863	0.345981	5.75901	6.4013e-09	2.79039
AKR1C7P	-2.39514	0.00156452	0.376735	0.807728	2.77188
LINC01055	4.35431	0.0145526	7.1184	4.2703e-06	2.76409
TMEM139	2.34203	0.0521507	5.07497	4.9807e-09	2.73294
AL050327.1	0.907634	0.177263	3.62918	4.23287e-07	2.72155
ARHGAP15	0.768061	0.104544	3.42928	0.000106772	2.66122
AC074050.4	0.768555	1	3.41089	0.0334427	2.64233
KLHL38	3.83468	1.22877e-29	6.44522	1.37668e-12	2.61053
LINC01960	0.153685	0.878447	2.7364	0.0213239	2.58272
AL136987.1	3.05108	0.0371749	5.5245	2.16393e-08	2.47342
PCSK4	-1.16944	0.00321749	1.30355	0.171031	2.47299
AC024475.3	3.33519	0.0235616	5.80346	4.32201e-14	2.46827
AP001065.1	1.08998	0.103405	3.55026	7.25138e-07	2.46028
TNFRSF8	3.48064	3.28822e-11	5.93108	1.93584e-09	2.45044
AC110285.7	1.32813	0.135689	3.7403	0.000404962	2.41217
CCNA1	2.49358	0.000664328	4.90364	0.000319681	2.41006
HEATR9	2.39098	0.075136	4.79763	1.3809e-05	2.40665
LGI2	2.19985	0.0217302	4.59381	1.44748e-07	2.39395
BEST3	3.49455	3.10676e-11	5.88473	4.47508e-12	2.39018
TESMIN	-1.72277	0.00110342	0.663386	0.425797	2.38616
C3AR1	6.74923	7.33385e-52	9.1347	3.96786e-57	2.38547
TNFRSF9	3.86939	3.04721e-13	6.25452	2.95077e-17	2.38513
SH2D1B	2.91427	0.0214938	5.28701	3.86353e-05	2.37274
UBE2E1-AS1	1.34372	0.165132	3.71403	0.000102386	2.37031
ANKRD45	3.47008	3.62356e-05	5.83529	3.57471e-13	2.36521
AP005264.7	-2.07958	4.55743e-05	0.2808	0.813607	2.36038
AC026124.2	0.64384	1	2.99656	0.0169761	2.35272
AC051619.5	-1.15301	0.0285811	1.19625	0.348234	2.34926
AL590438.1	2.06887	0.0150938	4.40685	1.33104e-05	2.33798
AC135279.3	0.76142	1	3.08729	1.23596e-05	2.32587
CSAG1	3.49159	0.029133	5.81372	2.13469e-08	2.32213
LRRC2-AS1	-2.0037	0.0456513	0.311912	0.869147	2.31561
EBI3	3.19138	1.25897e-12	5.49601	5.26555e-16	2.30463
IBSP	1.39357	0.000719245	3.67882	1.37413e-06	2.28525
AL162377.1	-0.0931052	0.90929	2.19054	0.000325119	2.28364
AC008507.1	-1.91424	8.95661e-05	0.368586	0.755194	2.28283
AL355102.4	2.43207	1.86762e-08	4.70653	3.06865e-13	2.27446
FOXF1	3.60677	4.92483e-08	5.86598	8.78252e-09	2.25921
P2RY1	2.35947	5.01858e-05	4.61598	4.13429e-10	2.25651
LIPG	4.0004	2.94427e-50	6.24946	7.36519e-20	2.24906
KCNH1-IT1	-1.76717	0.00117216	0.476258	0.659602	2.24343
PCED1B-AS1	-0.640843	0.402682	1.60256	0.0170314	2.2434
IL17C	2.20814	0.113256	4.44775	0.0151461	2.23961
DLX2-DT	-0.196081	0.889877	2.02924	0.00400562	2.22532
KCNA3	0.993236	0.738111	3.1839	0.0116919	2.19067
RAB39B	-1.34706	0.0373428	0.825287	0.465601	2.17235
FIRRE	0.446568	0.609131	2.60921	0.0272187	2.16264
AC021237.1	2.4634	4.45143e-05	4.61629	4.74526e-10	2.15289
AC010890.1	0.6702	0.355328	2.82241	0.00100976	2.15221
MEOX1	3.1862	3.36982e-08	5.33305	2.86843e-17	2.14685
PCDHAC2	2.20193	0.00033519	4.33354	2.0618e-07	2.13161
XLOC_014147	1.74218	0.690541	3.87135	3.83175e-05	2.12917
ADAM21	-0.499173	0.358802	1.61627	0.0225295	2.11544
AC098851.1	0.250219	1	2.3581	0.0349007	2.10788
LINC01169	2.048	0.236926	4.14422	0.000175827	2.09623
AC006305.2	-0.123553	0.861317	1.95682	0.0103343	2.08038
AL356234.3	3.62023	2.13109e-10	5.70043	2.50501e-15	2.0802
GSTA8P	1.54464	1	3.61721	8.55508e-06	2.07257
XLOC_001195	5.73315	3.0822e-39	7.79373	8.8127e-37	2.06058
UGT3A2	0.637884	0.0816347	2.67726	1.00803e-05	2.03938
TNF	6.88917	6.14788e-36	8.92643	2.60325e-23	2.03726
LIF	2.66499	2.42217e-19	4.70116	9.10473e-14	2.03616
G30965	3.49966	0.147749	5.53566	1.54725e-05	2.036
C3orf67-AS1	1.4447	1	3.47187	0.0307508	2.02716
HINT2	-0.737673	0.24048	1.28641	0.0167394	2.02408
CD70	2.02839	8.02645e-15	4.05241	1.25146e-19	2.02401
AP000911.1	-2.15693	9.30553e-09	-0.135502	0.89575	2.02142
G28331	-0.0808748	0.939771	1.93005	0.0439026	2.01092
LINC02392	3.14524	2.70769e-05	5.15124	1.06472e-06	2.006
LINC02044	0.219152	0.804689	2.22041	8.21851e-06	2.00126
AC116345.3	1.24998	1	3.24444	0.0209532	1.99446
CCL4	2.76447	2.17032e-05	4.75762	4.15672e-18	1.99315
LINC02539	2.36174	0.465658	4.35414	0.0271635	1.9924
MIR3142HG	4.05048	0.000536647	6.04062	1.29885e-07	1.99014
AC008105.3	0.57676	0.481847	2.54812	0.0323877	1.97136
G24578	6.05488	2.08124e-21	8.02269	2.20717e-29	1.96781
OGFR-AS1	1.16645	0.0259084	3.13256	7.30633e-07	1.96611
HOXD3	0.390639	0.552206	2.34319	0.0013256	1.95255
HPGD	1.07116	0.64161	3.00249	0.00964002	1.93133
DRC1	1.62396	0.0324463	3.55281	1.97292e-05	1.92885
AC011997.1	6.99022	2.37426e-51	8.91367	1.81053e-56	1.92345
AIPL1	3.47179	0.00357267	5.38724	9.27014e-09	1.91545
MZB1	2.96487	0.013571	4.87767	1.11888e-06	1.9128
TRAF1	4.22434	7.80593e-35	6.12385	2.79634e-43	1.8995
FAM162B	0.707781	0.407972	2.60625	0.000362373	1.89847
UBD	2.33136	0.572354	4.22677	0.0422741	1.8954
AC069528.2	3.52986	1.551e-14	5.41854	1.00206e-14	1.88869
KRT18P22	4.13125	2.02e-07	6.01714	4.73055e-09	1.88588
AL035681.1	1.78121	1.14934e-22	3.66682	7.1097e-23	1.88561
SLC16A12	1.2345	0.31348	3.10868	0.0181857	1.87417
FLVCR2	1.37178	0.00515709	3.2451	2.65469e-06	1.87332
GPR84	10.4115	8.69796e-56	12.2811	6.00195e-43	1.86957
CHI3L2	5.66467	1.61547e-32	7.52869	4.98415e-26	1.86402
ANXA10	2.26255	3.00921e-06	4.12382	6.73359e-07	1.86126
LINC01905	4.00307	1.2582e-09	5.86256	2.68764e-15	1.85949
HOGA1	-0.536665	0.381837	1.32106	0.0326566	1.85773
AC017076.1	3.60595	2.36484e-05	5.45718	4.49336e-12	1.85123
PLA1A	6.52861	8.05348e-43	8.37929	6.35361e-35	1.85068
Z84488.1	2.94244	0.0397611	4.78854	6.96022e-08	1.8461
LST1	4.19601	5.53662e-19	6.03339	8.13717e-19	1.83739
TM6SF1	-0.131739	0.782942	1.69746	0.0417691	1.8292
CLEC7A	2.54364	0.0247504	4.36763	4.33981e-07	1.824
AC092168.2	1.3922	0.285303	3.21327	0.000328893	1.82106
BCL2	0.618268	0.160806	2.43909	0.000168777	1.82082
GVINP1	2.20952	7.2292e-06	4.02664	8.65711e-10	1.81712
AL592429.1	3.4181	2.12163e-06	5.23305	4.07264e-12	1.81495
AC008808.2	3.91359	0.021882	5.7256	4.59684e-09	1.81201
AC026691.1	-0.149584	0.882253	1.66072	0.0318451	1.81031
AC009065.8	-1.46991	0.0287742	0.33445	0.732846	1.80436
LINC01081	0.361953	0.638612	2.1652	0.0119797	1.80325
CCL20	6.47948	5.02096e-25	8.28093	1.0507e-23	1.80146
AL137145.2	0.289198	0.818017	2.08638	0.0438858	1.79718
VCAM1	4.99616	2.14581e-69	6.79194	1.30794e-52	1.79578
XLOC_012858	-0.16989	1	1.6164	0.0413591	1.78629
AC117395.1	-1.68359	0.0203651	0.102406	0.969591	1.786
AC073115.1	0.724617	1	2.49891	0.0236201	1.77429
CALB1	1.57664	0.0456445	3.35024	0.00926474	1.7736
AC092106.1	1.25896	1	3.02668	0.000799318	1.76772
AL591468.1	4.80637	3.00663e-07	6.57153	7.20522e-18	1.76516
AC018647.1	0.310191	0.715984	2.0743	0.0197022	1.76411
IL1B	5.32824	2.95087e-31	7.08495	8.67774e-18	1.75671
AC004551.1	6.15825	1.19905e-34	7.91082	1.74014e-40	1.75257
AC245014.3	3.619	1.66833e-09	5.37108	1.16779e-15	1.75207
KCNE5	0.956396	0.352872	2.70688	0.0145591	1.75048
ST7-AS1	0.258145	0.87333	2.00612	0.0196843	1.74798
SEPT4-AS1	3.47165	1.76825e-15	5.21438	1.6138e-14	1.74273
AL390066.1	0.568156	0.413368	2.30433	0.00134268	1.73617
XLOC_009415	1.08677	0.157726	2.81333	0.0407337	1.72657
AP003068.2	-0.671186	0.0760998	1.05065	0.0401197	1.72184
AC135279.1	-1.7425	0.0310428	-0.0208807	0.991367	1.72162
AL139407.1	0.755554	0.561337	2.4676	0.028771	1.71204
TM4SF4	0.0160857	0.987092	1.72368	0.039377	1.7076
GCNT2	3.39527	0.00196426	5.09764	0.00022202	1.70236
MYB	3.49544	2.32294e-11	5.19619	9.46325e-09	1.70074
BMP4	0.321969	0.336982	2.02211	9.70269e-05	1.70014
AURKC	0.103958	0.842026	1.80111	0.00991036	1.69715
EPHA7	4.1939	5.36397e-11	5.88789	2.28961e-10	1.69399
TRPA1	4.26456	1.22312e-38	5.95439	9.64965e-39	1.68983
CFAP58-DT	2.48312	9.13006e-11	4.17231	4.47032e-12	1.68919
AC007569.1	-1.66486	0.0277026	0.0199786	0.987932	1.68483
AL024508.1	2.11138	0.0179578	3.79387	1.61411e-05	1.68248
CCL3	2.89536	1.39356e-05	4.56501	1.26195e-05	1.66965
KRT43P	3.67538	0.00236636	5.33951	3.48058e-06	1.66414
AL356019.2	-1.96023	0.0318261	-0.296399	0.919357	1.66383
AC016738.2	1.34838	1	3.00217	0.0485456	1.6538
RPS29P14	1.7198	0.0191609	3.37327	0.000100265	1.65347
AC079610.2	1.45073	0.00059582	3.09652	1.80069e-07	1.64579
SLC39A2	1.78278	0.0128298	3.42676	4.88054e-05	1.64398
IFNB1	2.74463	0.394968	4.38781	0.000196691	1.64319
F7	-1.44748	0.0408748	0.178485	0.860768	1.62596
SPATA22	-0.037968	0.976403	1.58753	0.0241521	1.62549
CFAP206	1.53911	1	3.1626	4.2752e-06	1.62349
XLOC_008701	0.568074	0.514369	2.19112	0.000736165	1.62305
CCL1	6.75159	6.75524e-23	8.36407	5.46426e-33	1.61248
MEP1B	4.11339	0.000375134	5.72491	7.21749e-10	1.61152
AL359182.2	1.19141	0.264985	2.79833	0.0184166	1.60692
AC007919.1	3.21047	0.0149444	4.81475	3.3874e-10	1.60428
MTCO2P11	2.97137	0.000397346	4.57395	1.07256e-08	1.60258
PKIA-AS1	0.418502	1	2.01552	0.0411744	1.59701
AL353708.1	1.27163	0.0016842	2.86542	1.7379e-05	1.59379
SLC22A3	0.436789	0.446152	2.02921	0.00178263	1.59242
LINC01750	-1.67929	1.72004e-08	-0.0901687	0.916907	1.58912
EFHC2	1.02257	0.263908	2.6107	0.0161024	1.58814
XLOC_003514	2.91062	0.458871	4.49327	2.3339e-05	1.58265
TRIM36	3.74176	2.28585e-16	5.32386	1.75626e-15	1.5821
TXLNB	1.92973	0.00523649	3.51071	3.92295e-10	1.58098
BOLL	4.62676	4.41482e-08	6.204	2.60066e-16	1.57724
AC022509.1	3.43109	0.0123731	5.0076	3.36693e-06	1.57651
CLIC5	1.78976	0.000245077	3.36014	4.36788e-06	1.57038
EPGN	1.8458	9.83274e-09	3.41611	4.04516e-07	1.5703
LINC02470	1.79853	0.0446826	3.36854	2.09874e-10	1.57001
KCNT2	2.39015	4.29111e-14	3.9595	7.62168e-13	1.56935
MUC20	-1.66185	0.0130294	-0.0944516	0.963355	1.5674
HIST2H2BA	0.771314	0.339941	2.33703	0.0328368	1.56571
AC105383.1	-1.17166	0.0159373	0.393265	0.726046	1.56493
AC083973.1	2.53026	0.00302915	4.09096	5.61126e-07	1.5607
LINC01220	-0.0418415	0.958423	1.5147	0.00583407	1.55654
TRGV7	1.61446	0.0101497	3.16619	0.000114524	1.55173
XLOC_012049	2.49546	9.59038e-11	4.0444	6.84708e-06	1.54894
AC079089.1	3.94114	7.95647e-08	5.48862	2.70089e-10	1.54748
TSPAN33	3.13144	9.72409e-12	4.67213	3.7926e-14	1.54069
CHRDL1	0.221317	0.659945	1.76112	0.0051138	1.5398
HAVCR2	5.04986	1.3474e-26	6.58942	1.86162e-22	1.53956
TCIM	3.34448	6.14662e-34	4.88102	1.56572e-35	1.53653
RP11-495P10.8	-1.01053	0.0409628	0.524673	0.77276	1.5352
AL590632.1	0.882715	1	2.41573	0.0468594	1.53301
AC024587.2	2.95377	5.99468e-06	4.48584	4.2025e-08	1.53207
SCNN1A	2.75342	6.12725e-14	4.28293	8.51978e-15	1.52951
XLOC_009475	0.715263	1	2.23977	0.0233773	1.5245
AC003958.2	2.94227	0.00264326	4.46091	8.29347e-06	1.51864
RN7SL315P	4.22921	2.12569e-11	5.74601	3.67571e-12	1.5168
ZPLD1	1.25369	0.104179	2.76782	0.00350309	1.51413
ZNF385B	1.0346	0.0859287	2.54801	8.59217e-06	1.51341
AC068722.2	2.17664	1	3.68624	0.0249658	1.5096
BCL2A1	5.81877	8.14545e-21	7.32705	8.69138e-21	1.50828
AL590783.1	2.41826	0.0105062	3.91917	2.06989e-05	1.50091
HCK	2.56242	3.19618e-19	4.06303	1.9205e-08	1.50061
KPNA7	5.93876	7.23159e-18	7.43925	1.78714e-33	1.50049

[truncated: 10 more sheets: Neg ES NS S IFNG, Neg ES NS S IL1B, Neg ES NS S TGFB, Neg ES NS S TNFA, Neg ES NS S  IFNA, Pos ES NS S IFNG, Pos ES NS S IL1B, Pos ES NS S TGFB, Pos ES NS S TNFA, Pos ES NS S IFNA]
