# Supplementary material for: Lupus dermal fibroblasts are proinflammatory and exhibit a profibrotic phenotype in scarring skin disease
Source: JCI Insight. 2024 Feb 15;9(6):e173437. doi: 10.1172/jci.insight.173437 (PMC10972618; doi:10.1172/jci.insight.173437)
Supplement: Supplemental table 4 [file jciinsight-9-173437-s139.xlsx]

## Sheet: Sheet1
	skin_biopsy_nonlesional.log2FoldChange	skin_biopsy_nonlesional.pvalue	skin_biopsy_nonlesional.padj	skin_biopsy_lesional.log2FoldChange	skin_biopsy_lesional.pvalue	skin_biopsy_lesional.padj
AC013553.2	NA	NA	NA	-30	1.54281e-20	NA
AL445523.1	-0.801605	0.817644	0.999877	-30	1.54637e-20	NA
PTP4A1P3	NA	NA	NA	-30	1.54739e-20	NA
RPL31P47	NA	NA	NA	-30	1.55455e-20	NA
OR5AS1	NA	NA	NA	-27.6274	1.1245e-17	NA
PNLIPRP1	NA	NA	NA	-27.6274	1.1245e-17	NA
XLOC_010133	NA	NA	NA	-20.1533	3.08232e-10	7.5526e-06
AC008680.1	1.27014	0.713376	0.999877	20.1695	3.95412e-10	NA
XLOC_008992	-0.461843	0.894039	0.999877	-18.8087	1.93605e-09	NA
XLOC_004180	NA	NA	NA	-18.7986	2.32008e-09	NA
LINC01529	NA	NA	NA	-18.6108	7.92273e-09	NA
IGKJ1	0.48095	0.819089	0.999877	5.23272	3.74465e-08	0.000319233
CYP1A2	-0.62041	0.535585	0.999877	-7.15441	3.9085e-08	0.000319233
AC012123.1	-0.0615303	0.985901	0.999877	-17.6624	4.24824e-08	NA
IGKC	4.30926	4.14065e-11	2.60947e-08	5.03158	5.66762e-08	0.000347184
CHRDL2	-4.30589	0.0163448	0.80395	4.79518	1.25455e-07	0.000614806
AC005529.1	NA	NA	NA	-16.9383	1.46484e-07	NA
IGLV3-25	5.0102	0.131128	0.999877	6.4402	1.68946e-07	0.000649892
LINC00668	-1.36799	0.38894	0.999877	-5.32879	1.86291e-07	0.000649892
IGHV4-4	1.74041	0.60509	0.999877	6.99822	2.17721e-07	0.000649892
IGHV4-34	-2.12158	0.429278	0.999877	6.21788	2.38707e-07	0.000649892
LINC01602	0.896927	0.79641	0.999877	-16.6625	2.39453e-07	NA
IGHA2	8.7266	1.29425e-26	3.91511e-22	4.7124	2.65859e-07	0.000651433
ARHGAP36	-0.452139	0.814362	0.999877	-16.5734	2.68391e-07	NA
MMP3	-1.5642	0.160751	0.999877	5.20143	2.9958e-07	0.000667327
G30725	-0.143975	0.894256	0.999877	-5.65524	3.9197e-07	0.00080037
SFRP2	0.741528	0.218504	0.999877	2.25555	1.18164e-06	0.00222721
IGLV2-23	4.29869	0.0568826	0.999877	5.98815	1.52873e-06	0.00267561
Z98885.1	2.38493	0.483712	0.999877	-15.4963	1.62055e-06	NA
AL161621.1	NA	NA	NA	-15.4765	1.66988e-06	NA
IGHA1	4.85449	4.9134e-10	2.80435e-07	4.333	1.6918e-06	0.00276361
CCL18	0.818499	0.369749	0.999877	3.48696	1.87909e-06	0.0028777
AC141424.1	NA	NA	NA	-15.2677	2.28919e-06	NA
CACNA1G-AS1	-0.446491	0.693561	0.999877	4.91327	3.3548e-06	0.00483545
HMGA2	-0.431387	0.789612	0.999877	4.08672	4.09442e-06	0.00557364
PLS3-AS1	1.2919	0.0605469	0.999877	-3.52952	5.12496e-06	0.00654749
HIST1H1E	-0.61028	0.317256	0.999877	-3.05174	5.34423e-06	0.00654749
IGHG2	4.12869	0.0117208	0.670474	5.26852	5.75614e-06	0.00671632
SNORD3B-2	-1.04537	0.330214	0.999877	-4.31054	6.14228e-06	0.00684111
IGHV3-23	3.50798	0.0109714	0.645692	4.67021	7.61511e-06	0.00811274
RNASEH2A	-2.38025	0.222638	0.999877	-3.92022	8.18866e-06	0.00836028
IGLV1-51	2.68143	0.0097923	0.613286	4.16838	9.58648e-06	0.00922299
HTR3A	0.313641	0.778166	0.999877	4.48665	1.00106e-05	0.00922299
ARL14	-4.51808	0.0991048	0.999877	4.64099	1.01629e-05	0.00922299
GLMP	0.11962	0.476141	0.999877	0.89518	1.61718e-05	0.0137797
C1QTNF6	-0.770766	0.275441	0.999877	2.71205	1.63086e-05	0.0137797
RAP2B	-0.232324	0.368023	0.999877	0.845642	1.77725e-05	0.014516
RPS19P7	0.662478	0.849113	0.999877	-4.06845	1.92718e-05	0.0152328
GTF2IP1	-0.0977484	0.680667	0.999877	-1.03417	2.05325e-05	0.0157221
CBLN1	-0.933522	0.568868	0.999877	-4.90979	2.43411e-05	0.0180737
INHBA	0.109312	0.860167	0.999877	2.13212	2.58353e-05	0.0186189
IGLV2-8	6.13705	0.0019375	0.239291	5.49342	3.32012e-05	0.0232437
RAC1P2	-0.262101	0.542748	0.999877	-2.1787	3.60193e-05	0.0241475
IGKV3D-20	3.7022	0.0104587	0.633473	5.04771	3.69175e-05	0.0241475
PRSS27	-0.797534	0.0780739	0.999877	2.74001	3.74487e-05	0.0241475
MZB1	4.49134	0.000994874	0.162675	3.61027	3.96893e-05	0.0245748
OOEP	1.20375	0.300298	0.999877	-4.88808	4.01661e-05	0.0245748
IGKV3-20	6.3163	3.3845e-08	1.48379e-05	4.5705	4.11201e-05	0.0245748
MTRNR2L8	-2.70823	0.0315049	0.999877	-2.27825	4.83634e-05	0.0282154
COL5A1	-0.550949	0.378451	0.999877	3.08999	5.37346e-05	0.03062
FKBP11	-0.23813	0.47299	0.999877	0.891392	6.16914e-05	0.0343551
IGKV2-30	5.76704	0.000909859	0.153761	4.71929	6.52611e-05	0.0352813
STMN2	-0.462923	0.445882	0.999877	2.40533	6.62343e-05	0.0352813
LINC02223	0.513734	0.597294	0.999877	3.37661	7.11647e-05	0.037101
IGKV3D-15	4.18846	0.00187941	0.239291	5.2918	8.1198e-05	0.0406456
AC006372.2	-0.770377	0.79629	0.999877	5.11605	8.12813e-05	0.0406456
IGKV1D-39	0.62711	0.794421	0.999877	4.68015	8.32083e-05	0.0407771
MT-RNR2	0.0904887	0.844389	0.999877	-1.7554	8.56086e-05	0.0411307
MZT2B	-0.0579573	0.847318	0.999877	-1.96413	9.38138e-05	0.0442061
G826	0.135994	0.927108	0.999877	-2.35189	9.87777e-05	0.045667
AL078595.1	NA	NA	NA	-4.86402	0.000101573	0.0460898
GUF1	-0.0216362	0.911351	0.999877	-0.609191	0.000103474	0.0460986
MMP14	-0.222687	0.421047	0.999877	3.41498	0.000105951	0.0461103
COL1A1	0.514649	0.623341	0.999877	2.622	0.000107264	0.0461103
LINC01705	NA	NA	NA	4.66572	0.000112522	0.0464115
CD37	-0.190671	0.612866	0.999877	2.3272	0.000113385	0.0464115
PTPN20B	-0.718811	0.390152	0.999877	-2.22497	0.000113677	0.0464115
RPL3L	-0.490289	0.538408	0.999877	-3.00521	0.000115541	0.0464115
SLC16A3	-0.393692	0.275947	0.999877	3.37915	0.000118995	0.0464773
CRNDE	-0.203621	0.46868	0.999877	-1.39486	0.000119747	0.0464773
AL033527.5	-0.913911	0.47339	0.999877	-4.90829	0.000124217	0.0464773
EPGN	-1.76025	0.0630098	0.999877	3.39513	0.000128036	0.0464773
PTHLH	0.0197517	0.979834	0.999877	2.3519	0.0001282	0.0464773
IGHV4-28	0.563987	0.871333	0.999877	6.59534	0.000128945	0.0464773
IGHJ6	1.29493	0.707683	0.999877	5.74362	0.000128982	0.0464773
COL5A2	-0.236778	0.691834	0.999877	2.63276	0.000146801	0.050733
CXCL1	-1.25427	0.117706	0.999877	3.16472	0.000148316	0.050733
EVI2B	-0.146534	0.724148	0.999877	1.59446	0.000149684	0.050733
MTND2P28	0.333493	0.620776	0.999877	-2.76151	0.000152239	0.050733
MDK	0.107553	0.8371	0.999877	1.70887	0.00015242	0.050733
AC091488.1	1.73113	0.44582	0.999877	-5.33242	0.000153216	0.050733
CCL4L1	-3.00382	0.3024	0.999877	5.17296	0.000158187	0.0516807
SIGLEC10	-0.542164	0.342632	0.999877	2.94778	0.000170712	0.0538415
LGALS2	0.481466	0.348574	0.999877	2.26655	0.000172478	0.0538415
SLC7A8	-0.0116127	0.975294	0.999877	1.15565	0.000174166	0.0538415
MTRNR2L10	2.28124	0.50272	0.999877	-4.26192	0.000176537	0.0538415
NCF1C	-0.192031	0.812489	0.999877	3.47533	0.000178957	0.0538415
XLOC_010219	-1.38934	0.688609	0.999877	-3.34692	0.000181907	0.0538415
PPP1R14D	-1.28695	0.372181	0.999877	-3.8732	0.000182006	0.0538415
RETN	-2.24375	0.200647	0.999877	3.99419	0.000182759	0.0538415
ISG15	-0.143055	0.899327	0.999877	2.77302	0.000184577	0.0538415
FNDC1	-0.843208	0.0565839	0.999877	2.76349	0.000189229	0.0539943
NDP	-0.663008	0.442367	0.999877	2.47643	0.000189508	0.0539943
XLOC_000595	-0.906467	0.30581	0.999877	-4.05149	0.000194971	0.0549124
FKBP1B	-0.424679	0.565687	0.999877	-2.71057	0.000202639	0.0561405
TREM1	0.141529	0.872981	0.999877	3.69749	0.000203914	0.0561405
TNFRSF12A	-0.758239	0.105133	0.999877	1.24565	0.00020777	0.0565665
AC006994.2	-0.0588046	0.948157	0.999877	-4.15431	0.00021323	0.0565759
FHL2	-0.0397623	0.83739	0.999877	0.661557	0.000213914	0.0565759
AC108449.2	-0.244033	0.688032	0.999877	-2.03004	0.000216654	0.0565759
GPR15	2.52019	0.289975	0.999877	5.26499	0.00021704	0.0565759
AC239798.2	-1.96156	0.408819	0.999877	4.42468	0.00021897	NA
AC126768.2	-0.375783	0.668658	0.999877	-1.43011	0.000223456	0.0576352
AC007608.3	-2.57843	0.0734227	0.999877	2.44278	0.000230556	0.058847
LCE3A	0.606859	0.692284	0.999877	4.33397	0.000235425	0.0594704
AL132780.4	-4.15506	0.00275902	0.271858	-4.75231	0.000249132	0.0622906
AP002748.3	-0.024649	0.957606	0.999877	-1.43581	0.000257944	0.0632912
FCRL5	2.75736	0.12114	0.999877	5.03834	0.000258585	0.0632912
AC093510.1	0.0183201	0.989961	0.999877	-4.10227	0.000263094	0.0632912
AL355338.1	-0.310702	0.38137	0.999877	-1.05181	0.000263466	0.0632912
SETD9	0.0888624	0.824404	0.999877	-1.06769	0.00027164	0.0646213
AC007038.1	1.38384	0.522705	0.999877	-3.99167	0.000280677	0.0661291
AC009949.1	-3.06167	0.253807	0.999877	4.55701	0.000290828	0.0673382
LCE3E	-0.798005	0.196601	0.999877	2.71973	0.000291305	0.0673382
KRT16	-1.17789	0.00434285	0.373214	3.36473	0.000295455	0.0675085
AC011451.3	0.0282062	0.990596	0.999877	-5.08455	0.000297552	0.0675085
IGLC2	5.35335	3.39221e-13	2.50279e-10	3.97423	0.000305936	0.0687739
AC008691.1	0.373112	0.797087	0.999877	3.85337	0.00031692	0.0705953
ABHD6	0.283572	0.385377	0.999877	-1.13264	0.000328094	0.0721458
AC015813.8	1.05735	0.760588	0.999877	11.5251	0.000329145	NA
IGKV3D-11	4.00985	0.182204	0.999877	5.04744	0.000329769	0.0721458
MTRNR2L1	-1.44539	0.671118	0.999877	-3.37787	0.000343917	0.0743561
TMEM271	-0.663796	0.169076	0.999877	-3.38191	0.00035055	0.0743561
PM20D2	0.046763	0.884833	0.999877	-0.987549	0.00035284	0.0743561
ZNF469	-0.655776	0.196826	0.999877	3.3609	0.000354956	0.0743561
COLQ	0.375617	0.751123	0.999877	3.26801	0.000355045	0.0743561
XLOC_007264	2.08357	0.248304	0.999877	-2.42637	0.000358095	0.0743593
AC040174.1	0.0546981	0.936178	0.999877	-3.0119	0.000366152	0.0753934
FKBP10	0.221052	0.620492	0.999877	2.50322	0.00037631	0.0768393
NCF1	-0.269934	0.62887	0.999877	3.32706	0.000382493	0.0774563
B3GNT7	-0.837975	0.0798177	0.999877	1.56194	0.000387815	0.0778905
IGHV1-8	1.7475	0.443746	0.999877	5.23258	0.000394703	0.0786293
PKIA	0.1295	0.756836	0.999877	-2.3356	0.000399855	0.0790134
RCN3	0.12896	0.792947	0.999877	1.57431	0.000412871	0.080139
IFIT1	0.00692799	0.994757	0.999877	2.2848	0.000414513	0.080139
XLOC_004545	1.8885	0.114277	0.999877	-7.21502	0.000415364	0.080139
CCDC121	0.527464	0.163259	0.999877	-1.36318	0.000431099	0.0825252
IGFL1	-1.86049	0.0476389	0.999877	3.39979	0.000443453	0.0842321
XLOC_002675	0.659507	0.507998	0.999877	2.46711	0.000447892	0.0844208
ANKRD30BL	-1.1883	0.522629	0.999877	-3.02916	0.000456149	0.0853207
STAP1	1.63287	0.0690086	0.999877	2.58979	0.000464852	0.0857751
NDUFA7	0.374436	0.768652	0.999877	-1.94936	0.000466307	0.0857751
AP002986.1	0.90431	0.51565	0.999877	-2.3439	0.000470462	0.0857751
AL359182.1	0.146649	0.874581	0.999877	2.12103	0.000472587	0.0857751
AP001043.1	0.223865	0.790595	0.999877	1.88149	0.000476081	0.0857751
ECM1	0.252972	0.388434	0.999877	0.931071	0.000484413	0.0866392
FAM20C	-0.45485	0.0760106	0.999877	2.34892	0.000490341	0.0870639
AC112491.1	NA	NA	NA	-3.25532	0.000502927	0.0886562
AC138207.8	-0.340923	0.352389	0.999877	-1.1599	0.000511254	0.0894804
LYZ	-0.440016	0.305527	0.999877	3.13117	0.000518733	0.0901455
DERL3	0.0699401	0.950188	0.999877	2.78505	0.000523387	0.0903137
CFAP65	-3.02275	0.0276262	0.970862	-3.86533	0.000527993	0.0904714
GALNT5	-0.441011	0.429906	0.999877	2.29623	0.000535557	0.0911302
AC007952.4	-0.274525	0.830031	0.999877	-2.57215	0.000557767	0.0936368
FAM89B	-0.448136	0.628198	0.999877	-2.05756	0.000560483	0.0936368
AC004130.1	0.421458	0.442428	0.999877	-1.87943	0.000561752	0.0936368
CD14	-0.15029	0.737643	0.999877	1.92197	0.000578684	0.0953001
MIR3936HG	0.32437	0.694648	0.999877	-1.87975	0.000581382	0.0953001
AC026356.2	0.483122	0.695639	0.999877	4.26417	0.000583398	0.0953001
MTCO1P40	-0.862322	0.565663	0.999877	2.66001	0.000588049	0.0954237
CAMP	1.85111	0.125288	0.999877	3.53679	0.00060055	0.0968064
TTC3P1	-0.401279	0.0614827	0.999877	-1.08237	0.000604472	0.0968064
AC010198.1	-3.71764	0.0381808	0.999877	-4.33767	0.000613334	0.0975877
PLAUR	-0.569465	0.0683863	0.999877	1.73693	0.000622697	0.0981875
IGKV2-28	4.39413	0.00067494	0.123739	3.9927	0.000628138	0.0981875
JCHAIN	4.73431	1.57897e-10	9.18534e-08	2.65993	0.000629124	0.0981875
SNORA12	0.563987	0.871333	0.999877	-2.75232	0.000633433	0.0982342
HHIP-AS1	-3.04552	0.0207694	0.893821	-2.84769	0.00064301	0.0990923
ADAM12	1.63202	0.100568	0.999877	2.89618	0.000650348	0.0995967
SEMA6B	0.0383361	0.932421	0.999877	3.3701	0.00065767	0.100093
AGTRAP	0.132405	0.735746	0.999877	0.856563	0.000695422	0.105185
HMGN1P36	-0.413265	0.617756	0.999877	-1.42982	0.000703088	0.105475
CEMIP	-0.57381	0.289274	0.999877	2.74163	0.000705948	0.105475
RP11-292F22.7	-2.20585	0.0974453	0.999877	-4.40294	0.00071395	0.105643
IGKV1-27	-2.80203	0.281025	0.999877	4.85125	0.000715697	0.105643
C10orf99	-0.686891	0.284081	0.999877	3.00887	0.000729709	0.107066
AC012146.1	-0.63346	0.548317	0.999877	-2.16213	0.000765629	0.111668
ARMC10P1	0.119978	0.863415	0.999877	-2.42947	0.000771957	0.111925
LILRB4	0.124374	0.824456	0.999877	3.41108	0.000795759	0.114697
LINC01050	NA	NA	NA	5.82921	0.000808015	0.115782
AP001362.2	-0.351984	0.554271	0.999877	-1.41042	0.000840064	0.119675
PDPN	-0.162082	0.657721	0.999877	1.37057	0.00085215	0.120695
TRDN-AS1	2.22961	0.238182	0.999877	-4.88932	0.000868945	0.122366
MMP13	0.608347	0.565413	0.999877	3.84564	0.000876706	0.122754
KRT6B	-0.0769164	0.883202	0.999877	3.0283	0.000882246	0.122828
AL020996.1	-0.306387	0.663687	0.999877	-1.8908	0.000920083	0.125633
SAMD9	-0.499303	0.505138	0.999877	1.84353	0.00092063	0.125633
VAV1	0.0155945	0.974121	0.999877	3.07543	0.000921794	0.125633
CDK8P2	-3.64812	0.0179135	0.838828	-4.34364	0.000923402	0.125633
NCF1B	0.237288	0.727367	0.999877	2.73464	0.000928032	0.125633
PPT2-EGFL8	1.27029	0.713341	0.999877	-4.64491	0.00096392	0.129774
HIST1H4E	-0.152231	0.800479	0.999877	-2.66328	0.000990165	0.131695
HEBP2	0.120738	0.624803	0.999877	-1.94478	0.00099051	0.131695
GBP3	-0.0142451	0.984381	0.999877	1.41005	0.000999638	0.131695
AC022784.1	0.283025	0.541899	0.999877	-1.89721	0.000999686	0.131695
SH3PXD2B	-0.246037	0.460797	0.999877	1.84712	0.00100605	0.131825
LINC02030	-0.852694	0.583145	0.999877	-4.57463	0.00102338	0.132831
CKB	-0.492752	0.000626627	0.117736	-0.836518	0.00102457	0.132831
ZNF66	0.0417507	0.937494	0.999877	-1.44967	0.00103802	0.133867
XLOC_013542	-1.20273	0.569077	0.999877	4.05166	0.0010533	0.134569
IGHV1-18	2.63347	0.121698	0.999877	4.67568	0.00105525	0.134569
AL138900.3	NA	NA	NA	10.5203	0.00105823	NA
AK4	0.101978	0.694493	0.999877	-0.523828	0.00105994	0.134569
TRIM25	0.681203	0.0732968	0.999877	1.24037	0.00106586	0.134622
IGHV3-33	2.95859	0.0186074	0.8558	4.9033	0.00108177	0.135931
AL139289.2	-0.0859242	0.838506	0.999877	-1.77973	0.00112112	0.140157
ACP5	0.0128036	0.968732	0.999877	1.44472	0.00113909	0.14168
IL6R	0.36473	0.315636	0.999877	1.11039	0.00117507	0.145126
CCL3L3	0.251358	0.942455	0.999877	4.19438	0.00117976	0.145126
LINC01579	0.631914	0.514443	0.999877	-2.68839	0.00118469	0.145126
OASL	-0.387827	0.755522	0.999877	2.75583	0.00119048	0.145126
OSCAR	-0.21471	0.515271	0.999877	2.22563	0.00120549	0.146228
ANAPC4	0.160213	0.495129	0.999877	-0.87417	0.00122248	0.147082
AL445205.1	-2.20091	0.0925394	0.999877	3.13676	0.00122453	0.147082
LINC01186	-1.2898	0.683842	0.999877	-2.41462	0.00126423	0.151109
SLC14A1	0.458714	0.705372	0.999877	-2.16833	0.00128582	0.15226
SERPINA1	-0.484868	0.323398	0.999877	2.68946	0.00128629	0.15226
GRID1	0.0500561	0.896241	0.999877	1.88225	0.00129636	0.152715
IFIT2	-1.10058	0.323579	0.999877	1.92274	0.00130581	0.152945
RNU2-59P	0.530736	0.732308	0.999877	-2.61867	0.00131598	0.152945
MSR1	0.0769183	0.845062	0.999877	2.37169	0.00133172	0.152945
APLN	0.604283	0.341064	0.999877	2.59553	0.00133193	0.152945
NOG	0.0707162	0.877586	0.999877	2.03914	0.00133862	0.152945
AL121601.1	0.127351	0.97046	0.999877	-3.04887	0.00134201	0.152945
IGHV3-74	6.41175	6.20687e-11	3.75516e-08	3.39311	0.00134556	0.152945
FAM133CP	0.247628	0.811731	0.999877	1.76686	0.00134892	0.152945
MFSD2B	1.77766	0.254185	0.999877	2.16216	0.00135449	0.152945
IGHV3-15	4.32997	0.000333398	0.0710232	3.93542	0.00137242	0.154235
IGLV3-19	8.43561	0.000307601	0.0669419	6.11009	0.0013785	0.154235
C11orf87	-6.05225	0.000106729	0.0256235	3.69413	0.00138544	0.154306
AGXT	1.57062	0.369262	0.999877	-4.57815	0.00143796	0.15929
IGHV4-31	1.19923	0.65471	0.999877	4.58367	0.00144318	0.15929
SLC11A1	0.391104	0.35117	0.999877	2.14001	0.00145649	0.159632
MFAP2	0.0936236	0.829836	0.999877	1.1629	0.00146411	0.159632
CD79A	1.17104	0.0854056	0.999877	3.23175	0.00146583	0.159632
PXMP2	-0.120988	0.893711	0.999877	-1.93908	0.00148679	0.161198
FGFR2	0.0789803	0.723329	0.999877	-1.26243	0.00150432	0.162381
AL365361.1	-2.22271	0.0973184	0.999877	3.7521	0.00151153	0.162443
IGSF6	-0.863881	0.119868	0.999877	1.56946	0.00151977	0.162616
IGKV1-39	4.05082	0.00118106	0.181355	4.31976	0.001528	0.162753
IGLL5	3.96261	0.0794383	0.999877	4.52981	0.00153434	0.162753
PAPPA	0.110458	0.803236	0.999877	2.21294	0.00154216	0.162878
MSH3	0.152332	0.443847	0.999877	-0.443726	0.00156593	0.164678
KCNC3	-0.609331	0.181102	0.999877	2.82269	0.00157321	0.164736
MMP11	-0.654738	0.271633	0.999877	2.74558	0.00162423	0.169015
CPXM1	-1.6439	0.00298979	0.28659	2.5474	0.00162786	0.169015
SPANXA2-OT1	2.92585	0.109097	0.999877	-4.50116	0.00164362	0.16993
RFX8	-1.36751	0.383658	0.999877	3.23767	0.00165356	0.17024
CD48	-0.324248	0.626087	0.999877	2.69871	0.00168029	0.172268
ATOH7	-1.60572	0.450834	0.999877	-3.93226	0.00170434	0.174006
AC100771.2	1.55567	0.0765336	0.999877	-3.04516	0.00173417	0.175615
SPINK9	-2.18052	0.384188	0.999877	3.50462	0.00173811	0.175615
S100A8	-0.947865	0.189528	0.999877	2.79327	0.0017416	0.175615
CTSA	-0.0896851	0.659848	0.999877	0.373091	0.00177346	0.176019
AP000580.1	1.8473	0.447563	0.999877	-2.69886	0.00178067	0.176019
G5850	-0.0925122	0.961751	0.999877	-4.9762	0.00178204	0.176019
IFNG-AS1	-1.62636	0.625038	0.999877	4.24644	0.00179961	0.176019
PCCA	0.0865586	0.735654	0.999877	-0.734236	0.00181339	0.176019
NLGN4Y	-0.862453	0.246425	0.999877	3.95779	0.0018159	0.176019
CERNA2	-1.9594	0.204355	0.999877	4.39807	0.00183348	0.176019
GREM1	0.0640064	0.913616	0.999877	2.0047	0.0018347	0.176019
THBS1	0.212378	0.716714	0.999877	1.6115	0.00184127	0.176019
ALPL	0.258211	0.663612	0.999877	2.27102	0.00184381	0.176019
FHAD1	0.497249	0.455003	0.999877	2.78738	0.00184672	0.176019
B4GALT1-AS1	0.462069	0.391061	0.999877	-1.75531	0.00184944	0.176019
IGLV6-57	1.72301	0.267751	0.999877	4.11063	0.00185909	0.176019
CP	0.53977	0.299018	0.999877	1.98343	0.00186343	0.176019
G10215	2.27513	0.37461	0.999877	-3.12148	0.00186858	0.176019
AC097534.1	-0.943312	0.369794	0.999877	-2.38085	0.00187749	0.176019
RXYLT1	-0.271864	0.189136	0.999877	-0.79577	0.00188383	0.176019
PLPP4	-1.17278	0.211998	0.999877	1.6535	0.00188505	0.176019
XLOC_002813	-1.09348	0.614971	0.999877	4.44918	0.00188652	0.176019
DPYSL4	-1.28284	0.0183613	0.85058	3.0063	0.00188927	0.176019
XLOC_002124	-1.51547	0.660149	0.999877	7.06215	0.00191401	NA
XLOC_002925	-2.25815	0.0671492	0.999877	-2.28567	0.00192149	0.177044
LINC00273	-0.801605	0.817644	0.999877	-3.09588	0.00192408	0.177044
IGHV3-48	2.19619	0.515087	0.999877	3.81726	0.001927	0.177044
NELL2	-0.136631	0.82443	0.999877	1.6788	0.00193353	0.177044
SLC13A5	-0.611614	0.732815	0.999877	3.11892	0.00194198	0.177044
NLGN2	-0.303878	0.423267	0.999877	2.48916	0.00194929	0.177044
PAK5	-0.32467	0.602062	0.999877	-2.81066	0.00195086	0.177044
RNU2-61P	NA	NA	NA	-3.17236	0.00195936	0.177159
C1QC	0.151867	0.771523	0.999877	2.09872	0.00197802	0.178189
C5orf64	3.59921	0.0509377	0.999877	-4.27142	0.00198963	0.178579
AC131392.1	0.787071	0.484572	0.999877	-2.07091	0.00200309	0.178885
IGHV3-20	1.52116	0.656502	0.999877	6.04811	0.00200773	0.178885
RENBP	0.160587	0.645337	0.999877	2.5546	0.00201495	0.178885
AL160006.1	1.03773	0.053025	0.999877	1.06718	0.00203558	0.179528
LINC01094	-0.498646	0.35717	0.999877	1.10839	0.00204763	0.179528
HMGB1P24	-0.875088	0.80094	0.999877	-2.32583	0.00206896	0.179528
C19orf66	-0.202245	0.674989	0.999877	1.09975	0.0020701	0.179528
GPSM3	-0.229131	0.509457	0.999877	1.80042	0.00207031	0.179528
IGKV1D-33	6.68854	0.0298265	0.996728	4.45274	0.00207979	0.179528
TNFSF13B	-0.192752	0.741108	0.999877	1.70623	0.00209072	0.179528
POU2F2	-0.19164	0.68613	0.999877	2.25524	0.00209077	0.179528
AC079313.2	-0.697374	0.625561	0.999877	-2.48667	0.00209355	0.179528
AC144831.1	0.547968	0.307789	0.999877	1.53422	0.00209546	0.179528
ABCA1	0.676737	0.0213203	0.893821	1.00147	0.00211802	0.180177
COL27A1	-0.370564	0.364107	0.999877	2.00997	0.00212312	0.180177
PABPC1P4	-0.143668	0.786601	0.999877	0.976627	0.00212509	0.180177
AKNA	0.165547	0.612973	0.999877	2.61289	0.00216355	0.182236
WISP1	0.436564	0.469701	0.999877	2.30071	0.00216425	0.182236
HAMP	0.0710442	0.957886	0.999877	2.55932	0.00218113	0.18266
SVIP	0.271339	0.181736	0.999877	-1.31874	0.00218662	0.18266
TSGA10IP	0.863748	0.396543	0.999877	2.22414	0.00219165	0.18266
PPM1B	0.226172	0.454722	0.999877	-1.12265	0.00220118	0.182832
ABL2	-0.0525447	0.824252	0.999877	1.14654	0.0022504	0.18607
AL662884.3	-1.60223	0.642537	0.999877	-2.53756	0.00226877	0.18607
CFB	-0.655574	0.470854	0.999877	1.68805	0.00227698	0.18607
IGLC3	4.73377	3.28309e-11	2.11305e-08	3.17371	0.00228025	0.18607
UVRAG-DT	1.22343	0.00547221	0.436766	-0.983415	0.00228556	0.18607
SLC38A5	-0.114181	0.70718	0.999877	1.05603	0.00228572	0.18607
DMXL2	0.040246	0.926484	0.999877	1.77437	0.00229469	0.186181
AKR1B15	0.17975	0.791754	0.999877	2.38519	0.0023176	0.18742
PGBD5	-0.238073	0.711035	0.999877	2.71554	0.00232756	0.187606
ACTG1P14	-0.511362	0.883248	0.999877	4.0122	0.00234569	0.188247
EHHADH	0.319653	0.394827	0.999877	-0.895777	0.00235339	0.188247
SPRR1A	-0.445695	0.529821	0.999877	2.55479	0.0023605	0.188247
SLC35E2A	-0.954612	0.0525852	0.999877	-0.881336	0.00236624	0.188247
AC112243.1	-1.23286	0.4037	0.999877	-4.81072	0.00243124	0.192285
EXOSC6	-0.222774	0.303272	0.999877	-0.662149	0.0024327	0.192285
LGALS9	0.197588	0.713678	0.999877	1.72692	0.00247047	0.194643
AP001107.9	-0.814848	0.0368445	0.999877	-1.23033	0.00251385	0.197426
TP53I3	-0.179506	0.649325	0.999877	0.9742	0.00253751	0.198285
B4GALT1	-0.0847028	0.693344	0.999877	1.18558	0.00254097	0.198285
AC009275.1	-0.874697	0.680689	0.999877	3.21	0.0025569	0.198895
DDX60L	-0.00262215	0.99633	0.999877	1.47246	0.00257805	0.199848
AL512343.2	6.05985	0.0247747	0.928306	-3.19922	0.00258547	0.199848
AC063960.1	0.112318	0.927695	0.999877	-3.99955	0.00259532	0.199979
MT-TY	0.827188	0.447106	0.999877	-2.2285	0.00261466	0.200837
BCL7C	0.146915	0.51912	0.999877	-1.50436	0.00263763	0.201968
TCERG1L	-0.115352	0.896761	0.999877	-2.93998	0.00265813	0.202904
AC007098.1	-0.522318	0.565363	0.999877	-1.323	0.00267874	0.203298
TMPRSS11D	-3.69418	0.0110704	0.648994	4.2321	0.00267989	0.203298
CTPS2	0.333733	0.292285	0.999877	-0.604783	0.00270708	0.20435
AC110995.1	0.483136	0.503877	0.999877	1.6357	0.00271044	0.20435
STC2	-0.299928	0.491919	0.999877	1.89966	0.00272371	0.204721
AL031728.1	6.6439e-06	0.999998	0.999998	3.10607	0.00273442	0.204898
SH3GL2	-6.02136	8.99147e-09	4.24988e-06	-4.48422	0.00277048	0.205203
SLAMF8	-1.21518	0.0561698	0.999877	2.15546	0.00277269	0.205203
ZNF295-AS1	0.0788026	0.965055	0.999877	-2.38892	0.00277966	0.205203
AC005034.4	-0.982137	0.695331	0.999877	-4.24098	0.00278582	0.205203
AC008105.2	4.44881	0.000467018	0.093153	-1.76719	0.00278983	0.205203
AC002044.2	1.13475	0.674733	0.999877	3.00426	0.00280124	NA
IRF7	-0.369541	0.600063	0.999877	1.71958	0.00280442	0.205203
GPAA1P1	1.16857	0.731303	0.999877	3.1346	0.00280749	0.205203
LINC01605	-0.572172	0.197562	0.999877	1.94761	0.00281601	0.205203
CD86	0.0264541	0.941278	0.999877	1.41388	0.00281636	0.205203
BBS10	0.161394	0.544256	0.999877	-0.729848	0.00282694	0.205203
AC064807.4	-0.255819	0.810543	0.999877	-3.11958	0.00283061	0.205203
OSTCP6	NA	NA	NA	6.00634	0.00283419	NA
PTCRA	-0.115916	0.97344	0.999877	3.92796	0.00285236	0.206169
RPL12P14	-1.48459	0.660508	0.999877	-2.62635	0.00287422	0.207138
ID4	0.131868	0.624442	0.999877	-1.51244	0.00290362	0.207375
NOC2LP1	-1.32573	0.0590536	0.999877	-1.53717	0.00290857	0.207375
BST2	-0.477778	0.533176	0.999877	2.02372	0.00292325	0.207375
KLHL6	0.0799781	0.881524	0.999877	2.94417	0.00292408	0.207375
C5AR2	-0.616183	0.174973	0.999877	2.32615	0.00292599	0.207375
GRN	-0.253332	0.214231	0.999877	0.897731	0.00293302	0.207375
LCE3D	-0.230804	0.727966	0.999877	2.29923	0.00294157	0.207375
AL683887.1	-3.03182	0.0277153	0.970862	-1.88483	0.00294597	0.207375
ABHD10	0.206681	0.381295	0.999877	-1.10588	0.00295493	0.207375
AC009690.2	2.51793	0.456216	0.999877	2.58096	0.00296041	NA
REEP3	0.159097	0.484476	0.999877	-0.639803	0.00296213	0.207375
FYB1	-0.11656	0.786473	0.999877	1.6675	0.00297626	0.207604
FPR3	-0.0400192	0.941798	0.999877	2.01286	0.00298235	0.207604
PKD1P5	0.0738588	0.929372	0.999877	3.21068	0.00299392	0.207819
SPRR1B	-0.957361	0.192988	0.999877	2.40002	0.00300307	0.207865
COL12A1	0.466022	0.40052	0.999877	1.71012	0.00302851	0.209035
FBXL3	0.296759	0.26629	0.999877	-0.998739	0.00312606	0.215162
IRF9	0.594329	0.692362	0.999877	1.74176	0.00317167	0.21769
NFAM1	0.00848918	0.985662	0.999877	2.29277	0.00320494	0.218565
AC008033.3	-1.09513	0.75295	0.999877	6.39796	0.00321502	NA
HIST1H1B	-1.70642	0.181298	0.999877	-3.10864	0.00321894	0.218565
PLA2R1	-0.240995	0.630589	0.999877	-1.06158	0.00322061	0.218565
BMF	-0.0702008	0.804666	0.999877	2.05156	0.00322618	0.218565
SDS	-1.05371	0.233807	0.999877	2.66903	0.00323236	0.218565
IGKV1D-17	2.02267	0.550309	0.999877	6.13559	0.00323794	0.218565
SAMM50	0.131093	0.623703	0.999877	-0.512095	0.00326001	0.21945
NCOA7	-0.000912409	0.997641	0.999877	0.955397	0.00327857	0.219971
PDE6G	-3.29795	0.00303202	0.288786	1.67931	0.00328569	0.219971
SHISAL1	0.237619	0.662878	0.999877	2.42133	0.00332229	0.221764
IGKV4-1	6.71219	0.023375	0.91533	3.5066	0.00333058	0.221764
SCNN1D	-1.20145	0.0682137	0.999877	3.4076	0.00337361	0.223665
RPS15AP17	4.55812	0.173827	0.999877	-2.53656	0.00338126	0.223665
CLEC2D	0.0209328	0.975818	0.999877	1.50432	0.00338651	0.223665
SIAH1	0.128511	0.606234	0.999877	-1.07643	0.00341059	0.22465
IGF2BP3	-0.958787	0.517515	0.999877	2.84275	0.00343659	0.225604
ALDH2	0.495388	0.0710372	0.999877	-0.589956	0.00345037	0.225604
VWFP1	2.93064	0.0159575	0.791334	2.11399	0.00347335	0.225604
LINC02421	0.259506	0.939742	0.999877	-5.50362	0.00348436	0.225604
RPLP0P2	-0.836816	0.481796	0.999877	1.59863	0.00348826	0.225604
RPS2P7	-1.29056	0.297944	0.999877	-1.96512	0.00350585	0.225604
U62317.1	1.10092	0.737891	0.999877	2.39488	0.00351441	0.225604
HLA-F	-0.0883204	0.816838	0.999877	1.16079	0.003526	0.225604
RALYL	-1.25561	0.716427	0.999877	-4.96458	0.00352831	0.225604
CLEC7A	-1.09652	0.167809	0.999877	1.59317	0.00353763	0.225604
SDHAF4	0.0946679	0.750326	0.999877	-0.667709	0.0035464	0.225604
PQLC2L	0.839648	0.291058	0.999877	-1.81542	0.00354713	0.225604
AC107956.1	-1.96118	0.285274	0.999877	-3.27695	0.00355373	0.225604
P3H3	-0.134519	0.735688	0.999877	1.69183	0.00355773	0.225604
BGN	-0.207032	0.672398	0.999877	1.44482	0.00356319	0.225604
AL031847.1	-1.22816	0.723727	0.999877	-3.99953	0.00357542	0.225632
BRSK1	-1.12349	0.0964045	0.999877	2.52615	0.00359943	0.225632
CST3	0.124743	0.693619	0.999877	0.758155	0.00360601	0.225632
XLOC_005405	-1.47421	0.669916	0.999877	-3.40774	0.00360961	0.225632
SCGB2B2	-0.939671	0.368378	0.999877	-1.91593	0.00360968	0.225632
AMDHD2	-0.17538	0.519907	0.999877	0.833264	0.00362281	0.22574
MUC5B	-1.88249	0.0485801	0.999877	4.07654	0.00363436	0.22574
FNBP1P1	-0.0788935	0.918064	0.999877	-1.84249	0.00363904	0.22574
TMEM86A	0.242379	0.638192	0.999877	1.14133	0.00365648	0.226249
EIF3C	-0.438289	0.105634	0.999877	-0.707206	0.00367622	0.226774
LY6E	0.157179	0.774684	0.999877	1.23381	0.00368489	0.226774
DRD4	0.276639	0.701399	0.999877	3.49745	0.00370573	0.226774
IGHV1-3	-0.496358	0.853975	0.999877	4.12768	0.00371829	0.226774
CDH12	-0.514425	0.365539	0.999877	-1.9064	0.00371832	0.226774
PLAU	-0.300743	0.577995	0.999877	1.12709	0.0037214	0.226774
IGKV2-29	3.87231	0.250715	0.999877	6.28583	0.00375307	0.226774
FADS2	0.883705	0.260722	0.999877	-2.27035	0.00375344	0.226774
POLR3G	-0.0822342	0.823119	0.999877	1.22558	0.00375623	0.226774
MSTN	-1.83048	0.209895	0.999877	-2.88707	0.00376927	0.226774
COL1A2	0.834312	0.469931	0.999877	1.76672	0.00378451	0.226774
ACOT4	0.551672	0.490181	0.999877	-1.27152	0.00378488	0.226774
KCNJ6	0.215115	0.949006	0.999877	4.13092	0.00379142	0.226774
HES5	0.663354	0.225422	0.999877	-2.76028	0.00379823	0.226774
KRT16P2	-3.42205	0.0105766	0.636067	2.58427	0.00380378	0.226774
ANKRD1	-1.95815	0.56094	0.999877	3.43233	0.00382633	0.227045
G40988	-0.352131	0.477809	0.999877	1.28239	0.00382686	0.227045
IL7R	0.434911	0.509611	0.999877	2.67028	0.00385333	0.227584
AL031316.1	0.063854	0.984571	0.999877	-2.55205	0.00385452	0.227584
PTGER2	0.35369	0.41448	0.999877	1.34844	0.00390877	0.229843
METTL21EP	0.573339	0.83348	0.999877	-4.03783	0.00391155	0.229843
AC011008.2	0.0351799	0.968044	0.999877	-3.16395	0.00397637	0.232127
ANKLE1	0.819691	0.567084	0.999877	1.72868	0.00397821	0.232127
PLA2G4C	0.663538	0.21259	0.999877	1.36909	0.0039796	0.232127
PRSS23	-0.148725	0.717741	0.999877	1.15322	0.00398831	0.232127
GALNT1	0.390528	0.270555	0.999877	-1.27308	0.00404151	0.234666
RBM26-AS1	-1.35295	0.159473	0.999877	-1.66947	0.00406374	0.234681
PRKY	0.682099	0.329696	0.999877	3.47367	0.00406875	0.234681
QSOX1	-0.0899296	0.718318	0.999877	1.27149	0.00408688	0.234681
SULT1C2	1.83413	0.287639	0.999877	3.68514	0.00409063	0.234681
SMIM18	-1.24282	0.719108	0.999877	2.32124	0.00409806	0.234681
BX284668.5	-0.785488	0.302935	0.999877	-1.58576	0.00409924	0.234681
CRISP3	-0.0436627	0.975524	0.999877	-2.37331	0.00412965	0.235871
TLR2	0.151812	0.718312	0.999877	1.68765	0.00415637	0.236845
HIST1H2BJ	-0.535875	0.539148	0.999877	1.53627	0.00416624	0.236857
PCDH17	-0.410361	0.448214	0.999877	1.93599	0.00417729	0.236935
HAS2	0.423755	0.277286	0.999877	1.28887	0.0041983	0.237577
FAIM2	0.250954	0.790811	0.999877	1.40599	0.00423858	0.238524
AL121790.1	-0.086803	0.966104	0.999877	-3.01544	0.00424487	0.238524
UPP1	-0.138377	0.734988	0.999877	1.36331	0.00425743	0.238524
IGHV3-64	NA	NA	NA	5.84123	0.00425845	0.238524
DDTL	0.294	0.698391	0.999877	1.46281	0.00427174	0.238524
KCNJ1	0.354428	0.778085	0.999877	3.1282	0.00427344	0.238524
EEF1A1P4	-1.04462	0.595361	0.999877	-1.64835	0.00428365	0.238551
THEMIS2	0.533047	0.229982	0.999877	1.92081	0.00429807	0.238811
AC020928.1	-2.52838	0.181176	0.999877	-4.58154	0.00431665	0.238976
COL3A1	1.28135	0.383428	0.999877	1.92562	0.00432055	0.238976
ALOX5	-0.708881	0.176535	0.999877	1.48319	0.00434404	0.239734
EEF1A1P6	-0.00930104	0.974949	0.999877	-0.59394	0.00436705	0.240463
CERCAM	0.392871	0.558145	0.999877	1.54684	0.00438407	0.240859
CD33	-0.186667	0.6854	0.999877	1.48784	0.00440033	0.241211
AL020997.3	-0.558462	0.872582	0.999877	-5.01169	0.00440491	NA
AC104129.1	-1.55389	0.608055	0.999877	9.14436	0.0044182	NA
HERC5	0.232582	0.697907	0.999877	1.58611	0.00443093	0.242243
NT5C3A	0.0146537	0.967485	0.999877	0.72651	0.0044451	0.242243
PLD4	-0.374734	0.500416	0.999877	1.9326	0.00445477	0.242243
AC090236.2	NA	NA	NA	-5.13435	0.00448687	0.242243
XLOC_005595	-0.368122	0.500039	0.999877	-1.17032	0.00449171	0.242243
GJB2	-0.412895	0.28653	0.999877	2.06956	0.00449377	0.242243
MUC21	1.02515	0.603039	0.999877	-5.06413	0.0045261	0.242243
CDH22	-0.654608	0.0637796	0.999877	-2.29708	0.00453561	0.242243
KRT20	-3.85363	0.021413	0.893821	-4.44536	0.00453754	0.242243
AC138207.5	0.686341	0.251759	0.999877	2.05338	0.00454074	0.242243
HIST1H1C	-0.0140301	0.969213	0.999877	-0.95254	0.00454856	0.242243
AL109613.1	0.453721	0.718436	0.999877	2.09816	0.00454946	0.242243
LINC02544	-3.00624	0.091317	0.999877	2.52947	0.00455597	0.242243
ZNF396	0.106591	0.782628	0.999877	-1.60669	0.00455757	0.242243
AL583722.1	0.91905	0.358358	0.999877	3.64854	0.00457614	0.242704
PRB1	-1.82432	0.111058	0.999877	-2.71291	0.00459487	0.243127
LMAN2L	0.197434	0.396897	0.999877	-0.798679	0.00460511	0.243127
AC004069.1	0.675497	0.804308	0.999877	-2.62858	0.00461767	0.243127
AP000925.1	0.00885789	0.997954	0.999877	4.17579	0.00462381	0.243127
RNU1-60P	0.324572	0.753285	0.999877	-2.07458	0.00465209	0.24409
MIR635	0.938658	0.290718	0.999877	2.87983	0.00467741	0.244895
TSLP	1.16733	0.0685237	0.999877	1.22319	0.00469426	0.245038
SLC7A7	0.352823	0.42681	0.999877	1.87431	0.00470015	0.245038
OR1N1	NA	NA	NA	-4.38281	0.00471842	0.245468
MPG	-0.200809	0.411714	0.999877	0.591959	0.00475693	0.246947
VMO1	-0.0688442	0.855805	0.999877	1.37527	0.00479686	0.248494
NTN1	0.352029	0.406106	0.999877	2.49077	0.00482116	0.249226
TPTE2P5	-0.0577364	0.966499	0.999877	-2.48771	0.00484009	0.249677
FNTA	0.186951	0.299296	0.999877	-0.997865	0.0048582	0.250085
XLOC_000600	0.680513	0.689801	0.999877	-3.07437	0.00487984	0.25035
AC093908.1	-0.195268	0.755092	0.999877	1.98902	0.00488378	0.25035
G36296	-3.52093	0.0735363	0.999877	2.05924	0.00490547	0.250664
PBRM1	-0.0461867	0.846662	0.999877	-0.841461	0.00491037	0.250664
LGMN	0.285034	0.378692	0.999877	1.0035	0.00492186	0.250728
SIRPB2	-0.00846978	0.987097	0.999877	1.90518	0.00494402	0.250748
AC239799.1	-0.650224	0.434374	0.999877	1.38983	0.00494525	0.250748
ENC1	-0.452999	0.296429	0.999877	1.41197	0.00495295	0.250748
AC012313.8	0.0910533	0.913856	0.999877	-3.48056	0.00500185	0.252702
MAPKAPK2	-0.0442522	0.805425	0.999877	1.75213	0.0050475	0.253893
AC090517.5	0.181529	0.789359	0.999877	-0.994411	0.00506375	0.253893
AP003680.1	-0.0615303	0.985901	0.999877	-4.6477	0.00506534	0.253893
AL132780.2	0.215176	0.677249	0.999877	-1.3302	0.00507705	0.253893
FRZB	-0.53504	0.337205	0.999877	-1.09626	0.00507724	0.253893
ZHX1	-0.0225671	0.916631	0.999877	-0.453026	0.00511963	0.255491
AL161756.3	0.0898446	0.979181	0.999877	4.19388	0.00518995	NA
WAS	-0.698215	0.131199	0.999877	1.96922	0.00519922	0.257936
TIMP1	0.0850063	0.832956	0.999877	1.02304	0.00519975	0.257936
MT1G	-0.455351	0.278894	0.999877	-1.51902	0.00520761	0.257936
TRPM2	0.230489	0.701338	0.999877	2.56609	0.00521072	0.257936
LINC00996	-0.611522	0.770663	0.999877	3.97389	0.00523218	0.258476
AC107032.2	-0.414565	0.653443	0.999877	-1.57773	0.00528167	0.260396
AC104237.2	2.61954	0.1185	0.999877	-4.29418	0.00529803	0.260678
TRIM52-AS1	-0.28814	0.326944	0.999877	-0.934405	0.0053424	0.262127
G42895	-0.131161	0.882926	0.999877	-2.93199	0.00534888	0.262127
TTC33	0.318001	0.332244	0.999877	-1.01826	0.00541675	0.264843
PRSS48	-0.461895	0.858005	0.999877	3.72925	0.00542317	NA
TOMM20L	-0.277351	0.778196	0.999877	-2.11856	0.00542592	0.264843
PTAFR	-0.338355	0.313069	0.999877	1.76003	0.00546932	0.266431
AC138474.1	-0.916073	0.576675	0.999877	-3.28215	0.00552744	0.268728
MTATP8P1	-1.26494	0.713364	0.999877	-2.6266	0.00554397	0.268998
KATNAL2	-0.226289	0.663532	0.999877	-1.68366	0.00556147	0.269313
Z99129.3	-0.801605	0.817644	0.999877	-4.06134	0.0055963	0.270005
AC004233.2	0.560079	0.674429	0.999877	-3.7549	0.00559781	0.270005
HTR2A	-0.559025	0.527308	0.999877	1.81347	0.00562033	0.270005
SPCS2P4	-0.352742	0.427276	0.999877	-1.16451	0.00562204	0.270005
SPATA31D5P	-0.0507726	0.988367	0.999877	-2.10963	0.00565354	0.270005
SYNGAP1	-0.633281	0.0472607	0.999877	2.34152	0.00566898	0.270005
LINC02156	0.563987	0.871333	0.999877	4.01927	0.00567111	0.270005
EZR-AS1	0.981174	0.777545	0.999877	-3.45989	0.00567798	NA
OLFML3	0.605809	0.22425	0.999877	1.23993	0.00568359	0.270005
RHOXF2	-4.44069	0.19645	0.999877	-4.98899	0.00568968	NA
IFITM1	0.237651	0.641072	0.999877	1.20915	0.00569112	0.270005
AC046158.1	1.13241	0.743981	0.999877	-4.08637	0.00569795	0.270005
SLC2A9	-0.357042	0.273067	0.999877	0.891223	0.00570497	0.270005
LCP2	0.25588	0.571703	0.999877	1.57695	0.00572809	0.270005
MXD1	0.0506746	0.895318	0.999877	0.873924	0.0057285	0.270005
AC008972.2	-0.0514622	0.965915	0.999877	1.99026	0.00573001	0.270005
ISG20	-0.490733	0.400433	0.999877	1.63824	0.00575336	0.270584
LINC01152	0.559127	0.569042	0.999877	-2.23733	0.00577304	0.27099
GK-IT1	0.563987	0.871333	0.999877	4.40827	0.00580817	0.272118
AC090578.1	-1.36744	0.693061	0.999877	-3.65841	0.00580924	NA
SULF1	-0.28048	0.5737	0.999877	1.67787	0.00583132	0.272427
COL4A4	-1.47624	0.0132982	0.722208	2.9633	0.00584615	0.272427
PAQR3	0.242069	0.387717	0.999877	-1.10077	0.00585605	0.272427
LINC00871	0.588641	0.545237	0.999877	-3.83382	0.00585925	0.272427
AC187652.1	-1.18904	0.220934	0.999877	3.70954	0.00587187	0.272497
AL390037.1	-0.791231	0.812955	0.999877	-3.68795	0.00589646	0.273121
CHN1	-0.639119	0.311352	0.999877	1.62089	0.0059368	0.274114
NEXMIF	-0.85571	0.00811794	0.555572	-1.68147	0.00594028	0.274114
PRSS22	-0.283334	0.628606	0.999877	2.43903	0.00599292	0.276024
DLGAP1-AS5	-0.905268	0.511847	0.999877	-3.5166	0.00601008	0.276295
XLOC_000916	0.332411	0.781502	0.999877	-2.85448	0.00603421	0.276803
MNDA	-0.12747	0.804673	0.999877	1.18876	0.00604373	0.276803
SLC47A1	-0.363582	0.17763	0.999877	-0.981401	0.00606734	0.277366
BMP8A	0.324087	0.782087	0.999877	3.86905	0.00617383	0.281708
H19	1.2369	0.0131964	0.72167	1.55345	0.00621784	0.282718
TTYH3	-0.77228	0.00965854	0.608689	2.12524	0.00622053	0.282718
AKR1B10	-0.976764	0.0171438	0.825046	2.06275	0.00623769	0.282718
RNU2-64P	NA	NA	NA	-3.0419	0.00624211	0.282718
IRAK1BP1	-0.226918	0.289637	0.999877	-0.954288	0.00626302	0.283142
AC015909.1	-0.522618	0.879706	0.999877	4.5553	0.00627554	NA
AC010168.1	0.437541	0.576691	0.999877	-2.19642	0.00629752	0.284177
XLOC_009670	1.40971	0.681523	0.999877	-3.82283	0.00633405	NA
IGKV2D-30	3.66265	0.0554211	0.999877	3.81892	0.00638324	0.287151
HLA-V	0.0318942	0.974486	0.999877	1.35097	0.00639587	0.287151
SGCA	0.643476	0.311837	0.999877	1.43822	0.00639858	0.287151
ACADL	0.338098	0.349543	0.999877	-1.61897	0.00644354	0.287486
MGST1	2.398	0.0336985	0.999877	-1.84221	0.00645056	0.287486
AC007608.4	1.44352	0.412658	0.999877	-3.47085	0.00645779	0.287486
ADAM23	-0.468104	0.367673	0.999877	2.15078	0.00646772	0.287486
TMSB4XP8	-0.154324	0.622668	0.999877	-1.14516	0.00648409	0.287486
HSD17B1	-0.400105	0.158348	0.999877	-1.52282	0.00648859	0.287486
PROSER2-AS1	-0.186093	0.785562	0.999877	-2.03864	0.00650456	0.287486
OLFML2B	-0.261908	0.605592	0.999877	1.86568	0.00651486	0.287486
CREB3L1	0.106672	0.849795	0.999877	1.31383	0.00652255	0.287486
FAM173B	0.12054	0.717053	0.999877	-0.964098	0.00652338	0.287486
CMPK1	0.0974519	0.598298	0.999877	-0.65655	0.00655498	0.28836
TENM3	0.952363	0.202141	0.999877	2.09533	0.00657333	0.288649
ITGAM	0.0950152	0.8376	0.999877	2.16435	0.0066443	0.290847
C1QB	0.339627	0.54533	0.999877	1.93425	0.00664712	0.290847
AC079089.1	-1.52409	0.657964	0.999877	-3.58885	0.00666601	NA
TNFAIP8L2	-0.437553	0.528592	0.999877	1.32879	0.00670674	0.292435
RP1	-0.43674	0.649365	0.999877	-2.34259	0.0067127	0.292435
KRT37	-2.12188	0.168664	0.999877	3.69173	0.00671922	0.292435
ZNF683	-0.0173483	0.987619	0.999877	2.64294	0.0067457	0.293067
RNU2-63P	-10.5568	0.00205716	0.239291	-2.5832	0.00675854	0.293105
DACT3-AS1	-0.999286	0.595824	0.999877	-5.02633	0.00676777	NA
RBFOX2	0.14675	0.659284	0.999877	0.418093	0.00679265	0.293182
XLOC_007053	-2.21648	0.32483	0.999877	1.65797	0.00679283	0.293182
IGKJ5	NA	NA	NA	4.76075	0.00679621	0.293182
HMGN2P6	-1.01719	0.765351	0.999877	-1.7296	0.00681173	0.293335
SCAMP5	0.910462	0.242178	0.999877	1.98466	0.00685891	0.293823
AC005696.4	-0.615946	0.186376	0.999877	-2.48132	0.00686909	0.293823
FOLH1B	-1.60315	0.641453	0.999877	2.94123	0.00687155	0.293823
STEAP1B	-0.763689	0.202018	0.999877	1.69565	0.00687229	0.293823
MCUR1	0.131691	0.70313	0.999877	-0.731921	0.006883	0.293823
MYO1G	-0.548716	0.25841	0.999877	2.3657	0.00690871	0.294407
AC009950.1	0.451115	0.586234	0.999877	1.49698	0.00692459	0.294572
CASP4	-0.177537	0.509769	0.999877	0.742593	0.00695418	0.295318
PCOLCE	0.318072	0.590862	0.999877	1.4306	0.00700609	0.296602
ZNF471	0.395901	0.290065	0.999877	-1.48802	0.00701552	0.296602
SCD	1.03657	0.74441	0.999877	-2.15714	0.00702074	0.296602
AC241584.1	-1.38037	0.684632	0.999877	-2.86779	0.00706571	0.297457
EFCAB11	0.0360527	0.901108	0.999877	-0.666282	0.0070833	0.297457
DNAJC27-AS1	0.148238	0.733496	0.999877	-1.12879	0.0070936	0.297457
TAGAP	0.315436	0.477509	0.999877	1.65336	0.0071213	0.297457
AL356056.1	NA	NA	NA	3.18661	0.00712334	0.297457
C16orf54	-0.0311417	0.967457	0.999877	1.49792	0.0071242	0.297457
YBX3	-0.0909651	0.760798	0.999877	-1.44115	0.00712594	0.297457
CD300A	-0.217394	0.578685	0.999877	1.46282	0.00718469	0.299134
AC006511.3	0.19766	0.851096	0.999877	-1.78047	0.00722086	0.299134
AC009902.3	2.94929	0.0752613	0.999877	-3.26412	0.00722639	0.299134
LYPD1	-0.462977	0.645659	0.999877	3.04918	0.00722846	0.299134
AVL9	0.0888972	0.631246	0.999877	0.748689	0.00725719	0.299134
KLK12	-0.274901	0.904304	0.999877	2.595	0.00727042	0.299134
TF	2.31799	0.138201	0.999877	-2.25552	0.00728276	0.299134
AC068282.1	-2.39441	0.0192692	0.873902	-1.41936	0.00728573	0.299134
AC012618.3	-1.87397	0.473536	0.999877	2.51816	0.00729313	0.299134
THBS2	0.0290737	0.931025	0.999877	0.838324	0.0073067	0.299134
SMIM22	2.84137	0.0222563	0.897669	-1.87188	0.00730833	0.299134
CCDC91	-0.0963184	0.642854	0.999877	-0.654108	0.00731262	0.299134
RNU5A-1	-2.8784	0.290011	0.999877	-2.22013	0.00734802	0.2998
PPIAP59	0.645421	0.776296	0.999877	2.8695	0.00735696	0.2998
MVB12A	-0.286844	0.240042	0.999877	0.308203	0.0073656	0.2998
CTSL	0.164346	0.679519	0.999877	1.37071	0.00741123	0.301157
AL139156.2	-0.350316	0.705472	0.999877	-1.36873	0.00743296	0.301235
CCL11	-1.38934	0.688609	0.999877	3.41303	0.00743775	0.301235
AL359317.2	0.530323	0.590344	0.999877	-2.28663	0.00747555	0.301933
RGS4	-1.42903	0.17189	0.999877	3.06921	0.00747962	0.301933
AEN	-0.564909	0.0924526	0.999877	1.33762	0.00750154	0.302123
RN7SL138P	-0.799423	0.496653	0.999877	1.85899	0.00750899	0.302123
PTK7	-0.101517	0.71531	0.999877	1.34353	0.00752402	0.302229
MIR5689HG	0.981174	0.777545	0.999877	3.87076	0.00753636	0.302229
LY9	0.17816	0.804152	0.999877	2.07001	0.00755035	0.302229
ADIPOR2	0.433019	0.101132	0.999877	0.888888	0.00756096	0.302229
MIR181A1HG	NA	NA	NA	3.04346	0.00759578	0.303126
AC108673.2	-0.893347	0.313225	0.999877	3.36638	0.00761905	0.303236
ZSCAN16-AS1	0.50767	0.459742	0.999877	-1.12387	0.00762328	0.303236
TRAF3IP2	-0.0940793	0.703513	0.999877	0.565375	0.00764307	0.30353
AL121672.2	1.38514	0.271611	0.999877	-2.68912	0.00766121	0.303758
B3GAT1	0.173233	0.945771	0.999877	3.40561	0.00767571	0.303841
PTPN1	-0.071458	0.752708	0.999877	0.916705	0.00775798	0.306303
C1QA	0.203737	0.678411	0.999877	1.74035	0.00776288	0.306303
SHMT1	-0.058744	0.809066	0.999877	-0.863012	0.00783899	0.308412
DUXAP10	-0.628377	0.416399	0.999877	2.28406	0.00784152	0.308412
GKAP1	0.0786102	0.854531	0.999877	-1.66812	0.00786821	0.308966
AP002008.1	NA	NA	NA	8.53818	0.00787106	NA
GPR183	-1.03274	0.130936	0.999877	1.21679	0.00794453	0.311464
AL034376.1	-2.50799	0.0245211	0.923741	1.9944	0.0079921	0.312828
G30347	-1.35994	0.0585999	0.999877	3.39625	0.00802	0.313249
NARS2	0.0519346	0.782881	0.999877	-0.76269	0.00803025	0.313249
G25302	-3.091	0.00173804	0.230596	-3.1331	0.0080412	0.313249
GAL	0.151006	0.924668	0.999877	-2.62851	0.00807062	0.313896
AC083829.2	0.426218	0.90254	0.999877	-2.65527	0.00813141	0.31549
TIMD4	-0.11786	0.916613	0.999877	2.19172	0.00814384	0.31549
TYROBP	-0.293913	0.474197	0.999877	1.30853	0.00815023	0.31549
LRRC37A	0.421976	0.474887	0.999877	1.04281	0.0082007	0.315979
PLD3	-0.138583	0.600376	0.999877	1.05926	0.00820095	0.315979
PAX6	-0.492455	0.556535	0.999877	-2.39687	0.00820155	0.315979
G39617	-0.968931	0.636124	0.999877	-2.36296	0.00825468	0.317527
LINC02446	-1.23795	0.380294	0.999877	3.69599	0.00828902	0.318348
LL22NC03-N14H11.1	2.33718	0.179672	0.999877	4.29823	0.00830699	0.318538
RAD51-AS1	0.769162	0.0919959	0.999877	-1.04682	0.00836327	0.319595
RPL9P29	-0.239755	0.891493	0.999877	2.95317	0.00836726	0.319595
NLGN4X	0.213953	0.511203	0.999877	1.51701	0.00838581	0.319595
AL357833.1	1.31534	0.155389	0.999877	1.93496	0.00838671	0.319595
ADAMTS16	-1.74974	0.159733	0.999877	2.91071	0.00844661	0.321209
AC105094.1	-0.176673	0.868249	0.999877	-2.15706	0.00845937	0.321209
RTP4	-0.409276	0.619092	0.999877	1.63389	0.00847474	0.321209
WNT5A	-0.609241	0.0444808	0.999877	1.61575	0.00849584	0.321209
TYW1B	2.00558	0.00572998	0.450213	1.24131	0.00851126	0.321209
ADA2	-0.385126	0.255308	0.999877	1.60253	0.0085381	0.321209
POC1B-AS1	0.0334251	0.956463	0.999877	-1.06223	0.00853845	0.321209
EFNA3	-0.0592654	0.899066	0.999877	-1.41868	0.00854285	0.321209
MC5R	0.290335	0.782602	0.999877	-3.14769	0.00857553	0.321209
IGSF5	-0.885349	0.416565	0.999877	-2.54694	0.00859194	0.321209
EYA2	0.0817639	0.882564	0.999877	1.17766	0.0085971	0.321209
ZNF565	-0.197592	0.589315	0.999877	-0.869511	0.00860634	0.321209
CCDC62	-0.22503	0.769811	0.999877	-2.42357	0.00863757	0.321209
LGALS3BP	0.128263	0.833513	0.999877	1.30838	0.00864091	0.321209
PLA2G5	0.914809	0.140306	0.999877	1.55476	0.00865485	0.321209
CTD-2328D6.1	0.0595052	0.848934	0.999877	-1.69438	0.00866541	0.321209
AC018638.7	2.98481	0.378429	0.999877	5.70153	0.00866743	0.321209
EPSTI1	-0.218842	0.760551	0.999877	1.80417	0.00867466	0.321209
CEP70	-0.030109	0.915518	0.999877	-0.748162	0.00867814	0.321209
B4GALT5	0.393407	0.208448	0.999877	1.50385	0.00872378	0.322411
FAM53B-AS1	1.4449	0.67348	0.999877	-3.91331	0.00874175	0.322589
FCGR3A	-0.546504	0.374912	0.999877	2.30514	0.00877903	0.322905
IGKV1D-27	1.42514	0.678034	0.999877	4.08971	0.00878078	0.322905
IL10	0.0566125	0.948002	0.999877	2.21094	0.00878984	0.322905
AL109628.1	NA	NA	NA	-3.41857	0.00882514	0.323716
AP005717.1	-3.62305	0.283396	0.999877	-3.82368	0.00885673	0.324199
XLOC_011805	0.551909	0.773084	0.999877	-3.64363	0.00886478	0.324199
LATS2	-0.158762	0.516254	0.999877	1.23866	0.00895291	0.326935
RIN2	-0.182429	0.277833	0.999877	0.645101	0.00898313	0.327162
GATC	0.0760323	0.757469	0.999877	-0.489434	0.00898583	0.327162
G38234	-0.800256	0.674668	0.999877	-3.12121	0.00903907	0.328057
ACP2	0.0140916	0.958559	0.999877	0.796731	0.00906305	0.328057
COL5A3	-0.6183	0.0254861	0.928835	1.9019	0.00908223	0.328057
MAP4K5	0.0674053	0.822752	0.999877	-0.590712	0.00908277	0.328057
AC011473.4	-0.450442	0.482248	0.999877	1.70025	0.0090917	0.328057
KPNA2	0.0411595	0.87702	0.999877	0.566875	0.00909468	0.328057
C5AR1	0.342634	0.417569	0.999877	1.92025	0.00912448	0.328057
C1QL4	0.00257719	0.99663	0.999877	-3.10894	0.00913985	0.328057
SZRD1	-0.0147467	0.937854	0.999877	0.662829	0.00914116	0.328057
LINC01203	-1.93425	0.573791	0.999877	-3.91503	0.00915306	0.328057
TRBV7-6	4.09755	0.104259	0.999877	2.26398	0.0091577	0.328057
AP001024.1	-2.04446	0.551606	0.999877	-2.15913	0.00919832	0.328658
TFP1	1.96887	0.27312	0.999877	-3.49209	0.00920129	0.328658
KRT6A	-0.56779	0.212998	0.999877	2.48376	0.00926085	0.32875
CATSPER2	-0.150093	0.814416	0.999877	-1.18355	0.00926821	0.32875
AL109917.1	0.00474543	0.994939	0.999877	-2.18916	0.00926901	0.32875
SLFNL1-AS1	2.59317	0.0872188	0.999877	2.33862	0.00927264	0.32875
CCDC3	-0.406061	0.129583	0.999877	-1.10356	0.0092803	0.32875
CCDC28B	-0.2516	0.634682	0.999877	0.838056	0.00928438	0.32875
AC093157.1	-0.665637	0.148754	0.999877	-1.10258	0.00930842	0.329126
AC068733.3	1.63463	0.185006	0.999877	-2.42698	0.0093231	0.32917
STARD3	-0.0242468	0.901292	0.999877	0.429982	0.00934591	0.3295
STAB1	0.242876	0.636201	0.999877	1.87033	0.0093945	0.330453
C1orf162	-0.463843	0.198923	0.999877	1.11064	0.00940722	0.330453
LCE3C	0.000438164	0.999786	0.999998	3.71857	0.00941339	0.330453
LIPC	0.890544	0.0629949	0.999877	1.40101	0.00942824	0.330501
AL356056.2	0.0764884	0.907456	0.999877	1.60149	0.0094595	0.331123
XLOC_008786	0.215639	0.893671	0.999877	-3.51177	0.00949075	0.331743
YBX1P2	-0.0517626	0.959109	0.999877	-0.813344	0.0095291	0.331918
PTPRO	-0.0417943	0.959916	0.999877	2.86783	0.00953319	0.331918
LIMD2	-0.513973	0.157499	0.999877	1.46835	0.0095364	0.331918
CXCL3	-1.49515	0.256065	0.999877	2.44918	0.00956057	0.331981
2022-09-10	0.13466	0.372515	0.999877	-0.369363	0.00958934	0.331981
G20080	-1.79622	0.442327	0.999877	3.78276	0.00959322	0.331981
LONRF1	0.390692	0.253208	0.999877	-0.978338	0.00960544	0.331981
EIF1AXP1	0.461363	0.344818	0.999877	-0.847468	0.00960596	0.331981
PLXND1	0.0698455	0.863069	0.999877	1.93981	0.0096523	0.332787
IL4I1	-1.21069	0.113399	0.999877	2.34223	0.00965644	0.332787
AC099066.2	-0.200892	0.902199	0.999877	1.98915	0.00968985	0.33347
MX2	-0.0380856	0.959389	0.999877	1.93487	0.00972433	0.334187
PPP1R9B	-0.455254	0.0698542	0.999877	1.90151	0.00977077	0.334928
FBXO25	0.0979923	0.540837	0.999877	-0.462687	0.00977323	0.334928
WBP2NL	-0.386113	0.63106	0.999877	-1.51257	0.00981046	0.335669
COPZ2	0.0138496	0.971681	0.999877	-1.7179	0.00982225	0.335669
RGPD1	2.67606	0.431095	0.999877	2.36768	0.00986024	NA
HELZ2	-0.403099	0.479911	0.999877	2.24962	0.00986939	0.335927
P3H1	-0.191583	0.627862	0.999877	1.05514	0.00987312	0.335927
AP003392.4	-0.46503	0.259318	0.999877	-1.21383	0.00988458	0.335927
RPRML	0.755287	0.50762	0.999877	-2.10185	0.0098991	0.335927
PGRMC2	0.0555012	0.831284	0.999877	-0.946533	0.00990633	0.335927
AP003774.3	-0.163879	0.962194	0.999877	4.46925	0.00992209	0.335927
TSTD3	-0.186486	0.744573	0.999877	-1.18125	0.00993995	0.335927
FAM20A	-0.0173388	0.968822	0.999877	1.91302	0.00994698	0.335927
CCL5	-1.33608	0.0420524	0.999877	1.82481	0.00996659	0.335927
DLSTP1	-0.447167	0.842296	0.999877	1.87534	0.00999453	0.335927
TRAV30	1.33205	0.699107	0.999877	3.64765	0.00999671	0.335927
LST1	-0.915637	0.0405903	0.999877	0.922871	0.0100017	0.335927
IFITM3	0.274099	0.593787	0.999877	0.93314	0.010008	0.335927
MRC2	0.299539	0.51305	0.999877	1.65905	0.0100494	0.336854
AC087392.4	-0.55102	0.865688	0.999877	4.67779	0.0100817	NA
RPTN	-0.432388	0.578939	0.999877	2.18016	0.0100839	0.337549
RRP7BP	-0.456075	0.33761	0.999877	1.13943	0.0101075	0.337876
RASSF3	0.527719	0.324925	0.999877	1.29651	0.0101233	0.33794
G33755	-1.65204	0.632146	0.999877	3.84804	0.010137	0.33794
ZBTB37	0.109472	0.706958	0.999877	0.472535	0.0101648	0.338407
ARRB2	-0.289377	0.179954	0.999877	1.09304	0.0101985	0.339066
PFN1P8	0.756343	0.682879	0.999877	-2.98771	0.0102253	0.339066
AC107398.3	-2.27942	0.256283	0.999877	-3.01862	0.0102431	NA
NMI	-0.289995	0.546563	0.999877	0.793821	0.0102596	0.339066
FBXO10	-0.0216741	0.957089	0.999877	1.15917	0.0102756	0.339066
ENOPH1	-0.00033466	0.998513	0.999877	-0.293906	0.0102942	0.339066
TLR7	-0.280347	0.605576	0.999877	2.22008	0.010306	0.339066
SLC36A1	0.0620079	0.797628	0.999877	1.10076	0.0103074	0.339066
CXCR4	0.180146	0.648047	0.999877	1.82192	0.0103088	0.339066
PLXDC1	-0.130195	0.743839	0.999877	1.30562	0.0103164	0.339066
AC022167.3	-2.1926	0.347909	0.999877	-2.20263	0.0103235	0.339066
RNU4-2	-0.171372	0.888741	0.999877	-2.43061	0.0103368	0.339066
LILRP1	0.0898446	0.979181	0.999877	3.14175	0.0103428	NA
NSRP1P1	0.882486	0.319428	0.999877	1.41567	0.010376	0.339577
HIST1H1D	-0.708494	0.448004	0.999877	-2.02205	0.0103801	0.339577
CASP16P	-1.76037	0.232455	0.999877	3.21564	0.0104227	0.340469
LIMK1	-0.226805	0.375349	0.999877	1.7379	0.0104352	0.340469
AGRN	-0.0729869	0.821719	0.999877	2.03787	0.0105822	0.344809
AC245452.2	1.74747	0.608023	0.999877	2.87591	0.0106115	NA
SIGLEC1	0.703847	0.218953	0.999877	2.3103	0.0106302	0.345651
AL161457.2	-1.8638	0.53742	0.999877	-2.06851	0.0106457	0.345651
NGF-AS1	1.97855	0.479086	0.999877	3.37738	0.0106513	0.345651
FNDC3A	0.173197	0.521676	0.999877	0.559312	0.0106693	0.345651
CNPY3	-0.0356671	0.880044	0.999877	0.733482	0.0106879	0.345651
IGKV1-33	0.931556	0.615056	0.999877	3.62571	0.0106927	0.345651
AC092171.2	-0.121158	0.785135	0.999877	1.146	0.0107225	0.346157
GDF11	-0.237438	0.571085	0.999877	1.26976	0.0107864	0.347763
AL162412.1	1.26546	0.50173	0.999877	-3.62623	0.0108171	0.348183
TTC19	0.047657	0.780319	0.999877	-1.32523	0.0108279	0.348183
DDX3Y	0.908569	0.283035	0.999877	2.78076	0.0109136	0.349677
LAMA5-AS1	-1.00427	0.753376	0.999877	-2.71757	0.0109202	0.349677
FBXL4	0.192635	0.587419	0.999877	-0.532554	0.0109412	0.349677
PRMT8	-1.86222	0.307373	0.999877	2.80572	0.0109419	0.349677
FRA10AC1	0.317511	0.292182	0.999877	-0.84803	0.0109487	0.349677
KRT16P1	-1.13187	0.602294	0.999877	1.81207	0.0109708	0.349677
AL157829.1	-2.49713	0.192844	0.999877	2.90742	0.010983	0.349677
DNAJC5	0.00940154	0.963551	0.999877	1.23365	0.0109885	0.349677
FAM172A	0.356543	0.181191	0.999877	-0.696499	0.0110684	0.351328
GALK1	-0.0349012	0.859113	0.999877	0.630268	0.0110691	0.351328
LAMC2	0.221887	0.439715	0.999877	1.04704	0.0111189	0.352455
SCT	-2.89661	0.345225	0.999877	3.70343	0.0111476	0.352907
BMP1	-0.436757	0.14003	0.999877	1.6723	0.0112226	0.353007
KRT4	2.27285	0.0644958	0.999877	2.42539	0.0112395	0.353007
ARMC10	0.246125	0.296645	0.999877	-1.503	0.0112446	0.353007
CALR4P	-0.801605	0.817644	0.999877	-4.20167	0.0112558	0.353007
CFP	-0.0278686	0.949272	0.999877	1.44718	0.0112591	0.353007
AC002429.2	-1.58691	0.516871	0.999877	-3.97535	0.0112694	0.353007
BTF3L4P2	0.612273	0.438164	0.999877	-1.11097	0.0112755	0.353007
HIST2H2AC	-0.23597	0.8115	0.999877	-1.35348	0.0112774	0.353007
CTSS	-0.00448766	0.989652	0.999877	1.39803	0.0112804	0.353007
CYP19A1	-0.174659	0.773614	0.999877	2.06403	0.0113119	0.353541
GRIA1	-1.18133	0.189784	0.999877	2.1114	0.011341	0.353671
ITGB3BP	-0.408577	0.203351	0.999877	-0.847717	0.0113732	0.353671
ERVMER61-1	2.42915	0.0463829	0.999877	-2.71495	0.0113806	0.353671
RELT	-0.433608	0.274905	0.999877	1.67559	0.0113863	0.353671
AMT	-2.03993	0.487082	0.999877	3.69517	0.0113922	NA
SIRPAP1	-0.392367	0.899058	0.999877	-2.67813	0.0114143	0.353671
AC008147.3	1.38662	0.206139	0.999877	2.24326	0.0114376	0.353671
ARNT2	-0.380195	0.455404	0.999877	1.45184	0.0114393	0.353671
AP001627.1	1.34606	0.262156	0.999877	-2.7246	0.0114426	0.353671
FCGR1B	-1.21131	0.347971	0.999877	2.3329	0.011446	0.353671
LINC01615	-0.219949	0.652222	0.999877	1.44032	0.0114715	0.35368
SIGLEC8	1.71451	0.108048	0.999877	2.75386	0.0114821	0.35368
AL157700.1	-1.10629	0.499243	0.999877	-2.74043	0.0114896	0.35368
LINC01305	-0.336781	0.733373	0.999877	2.53244	0.0115099	0.353861
AL158212.5	0.592276	0.393324	0.999877	1.87189	0.0115601	0.354727
G10489	-0.905332	0.239016	0.999877	-3.46471	0.0116009	0.354727
HIBADH	0.387995	0.321125	0.999877	-0.908926	0.0116179	0.354727
AC018755.4	0.319442	0.797956	0.999877	2.53952	0.0116305	0.354727
GCSH	0.861018	0.429628	0.999877	-1.2017	0.0116385	0.354727
PKD1L3	-1.93159	0.447514	0.999877	2.72651	0.0116536	0.354727
LINC01002	-0.928994	0.431285	0.999877	2.81134	0.0116539	0.354727
SP110	-0.138385	0.77097	0.999877	0.996244	0.0116593	0.354727
MT-TE	NA	NA	NA	-4.50302	0.0116684	0.354727
KCP	0.424776	0.538448	0.999877	1.87643	0.0116864	0.354836
AL355353.1	-0.862874	0.168306	0.999877	-1.39031	0.0117207	0.355032
EPHA5	-1.0304	0.114053	0.999877	-2.78927	0.011769	0.355032
PAX5	-2.30081	0.482212	0.999877	2.35872	0.0117787	0.355032
AC015910.1	0.560351	0.586489	0.999877	-2.00215	0.0117877	0.355032
CD180	0.58018	0.583089	0.999877	2.4318	0.0117887	0.355032
SLC26A7	0.154171	0.880445	0.999877	-2.13572	0.0118001	0.355032
CBX6	0.0638888	0.877172	0.999877	0.662624	0.0118049	0.355032
PODNL1	0.0515526	0.900313	0.999877	1.19168	0.0118088	0.355032
SYCP3	-1.22042	0.565972	0.999877	-2.05604	0.0118452	0.35531
OAS1	0.480035	0.540331	0.999877	1.41195	0.0118471	0.35531
MXI1	0.0663542	0.790512	0.999877	-0.883986	0.0118976	0.355373
AC018716.2	-1.24282	0.719108	0.999877	3.6152	0.0119034	NA
SMPD1	-0.0883952	0.726041	0.999877	0.785686	0.0119074	0.355373
LINC02386	-3.00404	0.121396	0.999877	-3.62814	0.0119128	0.355373
AC009093.1	-1.79183	0.119796	0.999877	1.60128	0.0119136	0.355373
IGLC7	1.76244	0.606709	0.999877	3.02772	0.0119217	0.355373
CYP3A5	1.00172	0.113525	0.999877	1.54365	0.0119563	0.355972
STXBP5L	-1.65086	0.160272	0.999877	-3.3841	0.0119793	0.356046
TTC6	0.508636	0.781344	0.999877	-2.55474	0.0119878	0.356046
AC036176.1	-0.0360221	0.953701	0.999877	-1.1361	0.0120269	0.356773
SLC7A4	-0.12029	0.789173	0.999877	-1.54296	0.0120909	0.358239
CDC42P6	2.78172	0.0207093	0.893821	1.30038	0.0121512	0.359366
COX6CP1	0.563987	0.871333	0.999877	2.44156	0.0121655	0.359366
BICC1	0.311989	0.493876	0.999877	0.930564	0.0121729	0.359366
NACC1	-0.180603	0.596246	0.999877	2.03399	0.0122499	0.361203
MARCKS	-0.0290888	0.864208	0.999877	0.834049	0.012273	0.361449
AL353807.3	0.442305	0.543492	0.999877	1.32543	0.0122953	0.361578
CCL4L2	0.712965	0.809369	0.999877	3.38154	0.0123141	0.361578
ARMC9	0.280878	0.247285	0.999877	0.839217	0.0123216	0.361578
CRAT37	-1.24282	0.719108	0.999877	4.98467	0.0123509	0.362003
OR7E13P	NA	NA	NA	-3.92002	0.0123676	0.36206
MDM2	0.067635	0.778498	0.999877	0.499336	0.0124013	0.36244
AL137186.2	0.349755	0.694709	0.999877	1.37248	0.0124102	0.36244
DBP	-0.97111	0.00675615	0.499166	-1.47104	0.0124555	0.36333
ZNF747	-0.0198161	0.951799	0.999877	-0.682592	0.0125582	0.365889
IFIT1B	-2.44439	0.296209	0.999877	3.86313	0.0125805	0.366002
SLC16A1	-0.140628	0.662433	0.999877	0.61063	0.0125919	0.366002
SNX3	0.0992411	0.530805	0.999877	-0.974875	0.0126269	0.366585
AC011330.1	0.400424	0.790991	0.999877	-2.68867	0.0126968	0.367814
NCF2	0.274697	0.378783	0.999877	1.06388	0.0126993	0.367814
LRRC4	-0.536045	0.331462	0.999877	2.24002	0.0127243	0.36791
ISLR	0.763397	0.0920877	0.999877	1.11125	0.0127326	0.36791
NPFFR2	-0.508762	0.631595	0.999877	2.92194	0.0127698	0.367919
LENG1	0.0358666	0.855546	0.999877	0.748469	0.0127741	0.367919
NCF4	-0.0926003	0.782158	0.999877	1.23932	0.012778	0.367919
ADH7	-0.742703	0.368438	0.999877	1.89193	0.0128161	0.368583
ACSS2	0.261878	0.434444	0.999877	-0.975494	0.0128505	0.368779
S1PR2	0.195186	0.512858	0.999877	0.803007	0.012853	0.368779
PDGFA	-0.579191	0.0221016	0.895585	1.07383	0.0128833	0.369217
HEPHL1	-0.996867	0.67069	0.999877	2.41512	0.0129105	0.369563
DCAF4L1	-1.32408	0.697825	0.999877	-3.00335	0.0129277	0.369623
SORCS2	0.067935	0.8955	0.999877	2.2859	0.0129487	0.369793
BLK	-2.2781	0.166873	0.999877	3.77624	0.0129645	0.369812
AL845321.1	-0.789919	0.695989	0.999877	-3.57723	0.0130241	0.370871
XLOC_000992	1.01297	0.145363	0.999877	-1.94139	0.0130319	0.370871
SNF8	-0.243072	0.277025	0.999877	-1.13063	0.0131067	0.37174
SND1-IT1	-1.94706	0.405385	0.999877	-2.30964	0.0131374	0.37174
CTSK	0.464992	0.316234	0.999877	1.05809	0.0131428	0.37174
TRGC1	0.438132	0.767778	0.999877	2.64138	0.0131446	0.37174
G14986	-0.794222	0.592298	0.999877	-3.28895	0.0131686	0.37174
DKK4	-2.39862	0.0582969	0.999877	-3.0705	0.0131699	0.37174
AL355312.3	0.349908	0.919429	0.999877	2.33269	0.0131733	0.37174
MCCC1	0.177429	0.458956	0.999877	-0.617605	0.0131838	0.37174
AC080013.1	-0.393217	0.628073	0.999877	-1.8328	0.0132096	0.37204
CPZ	0.758288	0.798977	0.999877	2.53641	0.0132454	0.37262
TRIM38	-0.0940426	0.80806	0.999877	0.68881	0.0132632	0.372693
AC093227.1	-0.0817716	0.906914	0.999877	-1.32793	0.0132784	0.372693
CASR	-2.9746	0.278914	0.999877	3.85261	0.0133067	0.37306
AL513314.2	-1.09351	0.470079	0.999877	2.00013	0.0133222	NA
PECR	1.21905	0.0849633	0.999877	-1.2689	0.0133241	0.37312
AC007389.5	-0.0658791	0.959171	0.999877	-2.23263	0.0133657	0.373859
RTCA-AS1	0.199732	0.763529	0.999877	-1.09254	0.0134496	0.37557
SNX18	0.00482554	0.979008	0.999877	1.01054	0.0135002	0.37557
FBLIM1	-0.444123	0.212717	0.999877	1.22444	0.0135009	0.37557
CBWD3	0.0765301	0.854772	0.999877	-0.949377	0.013501	0.37557
CD4	-0.00614228	0.986971	0.999877	1.24801	0.0135036	0.37557
AC100872.1	-2.61782	0.187866	0.999877	-3.63218	0.0135353	0.376027
HPR	2.73799	0.101362	0.999877	2.76093	0.0135792	0.376819
PCDHGB9P	-2.3473	0.207434	0.999877	3.03586	0.0136144	0.376871
CYTH4	-0.0432026	0.931336	0.999877	1.8161	0.0136216	0.376871
RIPOR3	0.665877	0.192887	0.999877	2.2616	0.0136339	0.376871
AC009237.14	0.0218534	0.970796	0.999877	-1.41952	0.0136552	0.376871
AC069307.1	1.32402	0.200114	0.999877	-1.85054	0.013658	0.376871
ASIP	-0.150243	0.832624	0.999877	1.16246	0.0137619	0.379057
ACOX1	0.388106	0.0241695	0.918502	-0.332005	0.0137682	0.379057
SPTLC2	0.0395937	0.86231	0.999877	0.600125	0.0137838	0.379061
DNAJC12	2.13835	0.0796581	0.999877	2.20266	0.0138332	0.379996
AACS	0.0900417	0.744185	0.999877	-0.819414	0.0138632	0.380044
FCGR1CP	0.066477	0.980308	0.999877	3.41866	0.013866	0.380044
IGHV4-55	NA	NA	NA	4.93239	0.0138914	0.380313
AC132192.2	1.33794	0.403835	0.999877	-3.2956	0.0139222	0.380731
AL162727.1	-2.04827	0.55182	0.999877	4.55743	0.0139228	NA
TVP23CP2	1.47519	0.666636	0.999877	-2.77973	0.0139634	NA
CTSD	0.161771	0.467152	0.999877	0.974211	0.0139658	0.381498
AC018653.3	1.32276	0.312171	0.999877	2.51469	0.0140015	0.381982
OLA1	-0.179469	0.337179	0.999877	-0.278387	0.0140156	0.381982
SPATA13	-0.00121493	0.996605	0.999877	0.900967	0.0140322	0.381982
ST8SIA4	-0.246225	0.590607	0.999877	1.25613	0.0140802	0.381982
CD22	0.753057	0.591074	0.999877	2.32497	0.014089	0.381982
TRBV7-3	-0.127014	0.956624	0.999877	1.88983	0.0140906	0.381982
AC004865.2	-1.95607	0.181753	0.999877	2.15442	0.0140926	0.381982
RBP7	0.38943	0.516364	0.999877	-1.2073	0.0141129	0.382108
RPS2P55	-3.41167	0.000584997	0.111297	-1.51193	0.0141727	0.382697
SLAMF7	-0.398783	0.325417	0.999877	1.81761	0.0141871	0.382697
CYBB	0.0447274	0.932257	0.999877	1.85868	0.0141949	0.382697
ARHGEF25	0.222915	0.663689	0.999877	1.57392	0.0142	0.382697
NBPF16	0.760323	0.243104	0.999877	1.07935	0.0142188	0.382697
CAPN7	0.139819	0.429267	0.999877	-0.408977	0.0142283	0.382697
G2520	0.505889	0.446358	0.999877	-2.46062	0.0142969	0.383747
AC100847.1	1.41216	0.258213	0.999877	-1.69999	0.0142987	0.383747
PRR34-AS1	0.216061	0.64793	0.999877	-1.62911	0.0143924	0.384676
RNF213	0.0568739	0.86388	0.999877	1.40196	0.0144114	0.384676
CXCL12	0.41897	0.440144	0.999877	1.15769	0.0144197	0.384676
LINC01206	-0.558462	0.872582	0.999877	3.88077	0.0144387	0.384676
G36839	-0.848337	0.381142	0.999877	-2.48278	0.0144536	0.384676
RPL24P2	-4.26726	0.154357	0.999877	-1.7814	0.0144664	0.384676
GAPDHP2	-0.790309	0.816953	0.999877	3.6121	0.0144755	0.384676
ANKDD1B	-0.545797	0.578032	0.999877	-2.34309	0.0144765	0.384676
XLOC_008785	3.74309	0.0276212	0.970862	-2.8656	0.0144807	0.384676
H3F3AP6	-0.0985074	0.785176	0.999877	-0.864984	0.0144966	0.384676
CHRNA9	-1.90568	0.567218	0.999877	2.31293	0.014506	0.384676
SLC25A18	0.317744	0.631622	0.999877	-1.79444	0.0145385	0.38507
ZNF662	0.0923127	0.796764	0.999877	0.839254	0.0145523	0.38507
C1orf109	0.274	0.269277	0.999877	-0.663714	0.0146419	0.385553
AL391005.1	-1.06003	0.273946	0.999877	-4.31244	0.0146429	0.385553
JAML	-0.363849	0.542084	0.999877	1.3436	0.0146509	0.385553
LRP1	0.760378	0.143019	0.999877	1.63743	0.014667	0.385553
CD2BP2	-0.0145149	0.919982	0.999877	0.502542	0.0147045	0.385553
DSG1-AS1	-0.859067	0.582694	0.999877	1.64977	0.0147258	0.385553
CKM	-2.05334	0.528885	0.999877	-2.919	0.0147295	0.385553
RNF125	-0.0987259	0.614927	0.999877	-0.565479	0.0147325	0.385553
GPATCH11	0.30862	0.260623	0.999877	-1.05384	0.0147372	0.385553
TMEM115	-0.0614945	0.780169	0.999877	0.415085	0.0147378	0.385553
AP000894.4	0.147331	0.840936	0.999877	-1.51937	0.0147504	0.385553
AC122718.1	0.0979908	0.863887	0.999877	1.1369	0.0147594	0.385553
AGAP2	-0.535675	0.319328	0.999877	1.872	0.0147836	0.385774
IQCH-AS1	-0.0225229	0.95678	0.999877	-1.28024	0.0148227	0.385774
RNF14	0.526984	0.102137	0.999877	-0.735149	0.0148298	0.385774
MUCL1	0.711136	0.569821	0.999877	-1.98042	0.0148743	0.385774
GLIS2	0.0130281	0.977585	0.999877	1.74265	0.0148777	0.385774
ADAM8	-0.978232	0.0805498	0.999877	2.5334	0.0148829	0.385774
PPIAP51	-0.609115	0.835146	0.999877	2.61045	0.0148853	NA
LPIN3	-0.27317	0.355398	0.999877	0.685998	0.0148926	0.385774
PCNX1	0.311125	0.224485	0.999877	1.06444	0.0149138	0.385774
ALG14	0.0195755	0.934569	0.999877	-0.692881	0.0149239	0.385774
PSPC1	-0.267957	0.0747481	0.999877	0.454633	0.0149312	0.385774
PANX1	-0.125359	0.718505	0.999877	0.887311	0.0149551	0.385774
AC012569.1	-1.54761	0.644998	0.999877	2.69361	0.0149705	0.385774
FAF1	-0.138495	0.554588	0.999877	-1.17577	0.0149758	0.385774
CDH3	-0.647043	0.0228261	0.90909	1.45404	0.0149979	0.385774
CFAP97	-0.0111171	0.964038	0.999877	-0.521138	0.0150062	0.385774
MTCL1	-0.963175	0.049228	0.999877	1.91304	0.0150209	0.385774
USP2	-0.400213	0.544319	0.999877	1.03629	0.0150355	0.385774
AL354920.1	-0.795035	0.0864271	0.999877	-1.03289	0.0151023	0.386312
ATF5	-0.00268038	0.994128	0.999877	1.32395	0.0151149	0.386312
CATSPER2P1	-0.326987	0.473433	0.999877	-0.841144	0.0151346	0.386312
MIR4653	-3.27228	0.0281556	0.975465	1.38659	0.0151641	0.386312
LHFPL2	0.186974	0.667266	0.999877	1.50072	0.0151686	0.386312
SRSF2	-0.0380563	0.867342	0.999877	-0.571745	0.0151694	0.386312
FOXI3	-1.04054	0.445782	0.999877	-3.70351	0.0151743	0.386312
NFYC-AS1	-2.57822	0.128179	0.999877	-2.60095	0.0151826	0.386312
RAPGEF2	0.0679966	0.850682	0.999877	0.982818	0.0152002	0.38636
AL031595.2	0.861432	0.771483	0.999877	3.58881	0.0152202	NA
YRDC	-0.0028499	0.992131	0.999877	-1.1445	0.0153239	0.388704
UBE2L6	-0.14769	0.767349	0.999877	0.925643	0.0153354	0.388704
MYO9B	-0.587869	0.0356744	0.999877	1.76945	0.01534	0.388704
TSPAN9	-0.0154042	0.93589	0.999877	1.24587	0.0154212	0.389532
AL627309.1	-0.521228	0.662816	0.999877	2.61334	0.0154313	0.389532
ABI3	-0.266278	0.43142	0.999877	1.01373	0.0154432	0.389532
XLOC_013370	-2.78039	0.21687	0.999877	-3.61217	0.0154451	0.389532
PIAS2	0.0781149	0.761839	0.999877	-0.743695	0.0154522	0.389532
G16357	-1.23916	0.00721556	0.514789	2.72688	0.0154708	0.3896
OR52K3P	0.285901	0.847836	0.999877	2.79151	0.0154994	0.389919
NFATC4	0.230221	0.539982	0.999877	1.45677	0.0155668	0.391215
PTGIR	0.0553605	0.889839	0.999877	1.26082	0.015611	0.391676
RPS4XP22	0.535061	0.830827	0.999877	-2.60319	0.0156171	0.391676
PSMB9	-0.3089	0.4915	0.999877	0.919638	0.0156617	0.392076
SNX29	-0.105996	0.616822	0.999877	0.842792	0.0156651	0.392076
FBN2	0.572376	0.464255	0.999877	3.00116	0.0156988	0.392252
MUT	0.0689768	0.780751	0.999877	-0.594203	0.0157098	0.392252
NSUN6	-0.113122	0.747241	0.999877	-0.76889	0.0157319	0.392252
TIMP2	0.381149	0.421033	0.999877	1.38431	0.0157414	0.392252
ALKBH3-AS1	0.365787	0.730978	0.999877	2.17757	0.0157522	0.392252
MIR31HG	-1.87699	0.582065	0.999877	3.33306	0.0158	0.392846
ATP5MC1P4	-1.09513	0.75295	0.999877	-2.37852	0.0158469	NA
MYD88	-0.276247	0.427079	0.999877	0.861248	0.0158493	0.392846
VCAN	0.121223	0.769747	0.999877	1.04754	0.0158582	0.392846
DYNC1I2	0.16385	0.30459	0.999877	0.40875	0.0158969	0.392846
C1RL	-0.00696794	0.980371	0.999877	1.23286	0.0159202	0.392846
LYSMD3	0.133411	0.685322	0.999877	-0.767297	0.0159338	0.392846
NREP	-0.253235	0.576525	0.999877	0.756382	0.0159353	0.392846
AC012360.1	-1.60443	0.507687	0.999877	-3.63792	0.0159683	0.392846
AF064858.2	0.977521	0.589782	0.999877	3.21993	0.0159881	0.392846
APOBR	-0.907301	0.0608286	0.999877	2.49222	0.0160032	0.392846
FLJ42969	-3.53764	0.12003	0.999877	3.29238	0.0160049	0.392846
ZNF300P1	0.86792	0.113875	0.999877	-1.65859	0.0160226	0.392846
AK7	-0.108199	0.83794	0.999877	-1.1224	0.0160431	0.392846
TMEM229B	-0.726661	0.0651742	0.999877	1.68895	0.0160768	0.392846
VN1R20P	-0.394175	0.799464	0.999877	-2.92293	0.0160782	0.392846
SCARNA21	-2.17985	0.476133	0.999877	-2.20426	0.016089	0.392846
WNT9A	0.0187218	0.962732	0.999877	1.74015	0.0161006	0.392846
PARVG	-0.266382	0.559815	0.999877	1.38722	0.0161077	0.392846
AC093700.1	-0.801605	0.817644	0.999877	2.6637	0.0161431	0.392846
HRASLS	0.0542949	0.904513	0.999877	-1.55957	0.0161608	0.392846
RAB21	0.0229112	0.902698	0.999877	-0.581728	0.0161627	0.392846
EMP3	-0.0171413	0.962332	0.999877	0.639038	0.0161843	0.392846
GDNF-AS1	-1.0416	0.516061	0.999877	2.47315	0.0161862	0.392846
STAM-AS1	0.790809	0.76534	0.999877	1.89724	0.0161962	0.392846
AL109840.2	-0.873991	0.794335	0.999877	2.45624	0.0161999	0.392846
CSPG4P11	-0.273378	0.665074	0.999877	2.07567	0.0162084	0.392846
IL2RG	-1.03503	0.208369	0.999877	1.07691	0.0162089	0.392846
AL359921.2	-0.344529	0.665982	0.999877	1.60665	0.0162697	0.393668
RAB40B	0.0539551	0.773333	0.999877	-0.826944	0.016286	0.393668
TCEA3	0.054926	0.773353	0.999877	-0.833516	0.016291	0.393668
DHRS4-AS1	-0.206878	0.399412	0.999877	-0.600701	0.0163148	0.393775
MRAP2	-0.705411	0.0756909	0.999877	-1.67596	0.0163682	0.393775
PON3	-0.631874	0.166288	0.999877	-1.54502	0.0163725	0.393775
AOAH	0.226133	0.595381	0.999877	1.77162	0.0163982	0.393775
TMEM202-AS1	0.0715217	0.916971	0.999877	-1.22944	0.0163989	0.393775
ESD	0.0608757	0.735466	0.999877	-0.497312	0.0164173	0.393775
PLPBP	0.180667	0.446861	0.999877	-0.600139	0.0164247	0.393775
KCNJ5	-0.0926707	0.851426	0.999877	2.01007	0.0164388	0.393775
MASP1	0.394059	0.49817	0.999877	1.54611	0.0164401	0.393775
TRIM60P18	0.225177	0.913579	0.999877	-2.73039	0.0164977	0.394242
RNU6-37P	0.776005	0.428434	0.999877	2.49782	0.0165036	0.394242
TCEA1P2	-0.109134	0.823842	0.999877	-0.724402	0.0165078	0.394242
NAALADL2	0.302205	0.397291	0.999877	-0.769047	0.016568	0.394828
CCR1	0.559659	0.390013	0.999877	2.0995	0.0165892	0.394828
BHLHB9	-0.151357	0.523779	0.999877	-0.981323	0.0165918	0.394828
U2AF2	-0.226891	0.22926	0.999877	1.74066	0.0166061	0.394828
G41661	0.0774272	0.884685	0.999877	1.95364	0.016613	0.394828
ALPK2	-0.340691	0.704195	0.999877	2.30152	0.016638	0.395039
AC139100.1	-0.533196	0.61049	0.999877	-1.68946	0.0166545	0.39505
LCAT	0.127309	0.777807	0.999877	1.22037	0.0166708	0.395053
PLAC8	0.328137	0.74519	0.999877	1.79467	0.0167022	0.395413
P2RY2	-0.425261	0.278313	0.999877	1.27594	0.0167541	0.39626
GLCCI1	0.0377915	0.907068	0.999877	-0.864727	0.0167882	0.396684
SMAD5	0.243874	0.289337	0.999877	-0.448807	0.0168083	0.396714
KANSL1-AS1	0.110727	0.850078	0.999877	-1.15559	0.0168523	0.396714
DSC2	-0.535374	0.0609584	0.999877	0.951993	0.0168543	0.396714
AL359976.1	NA	NA	NA	-2.95637	0.0168661	NA
IVL	-0.136039	0.797116	0.999877	2.06086	0.0168804	0.396714
LINC02298	-0.253829	0.613888	0.999877	-1.37461	0.0168965	0.396714
FOXS1	0.060464	0.923205	0.999877	1.15127	0.0168968	0.396714
CCER2	-2.22228	0.0119792	0.678595	-2.12057	0.0169028	0.396714
AP001160.3	-1.15296	0.445378	0.999877	-2.59574	0.0169195	0.396725
SERPINH1	-0.155429	0.699027	0.999877	1.08434	0.0169482	0.397018
HS3ST1	0.0330294	0.958189	0.999877	1.0891	0.016967	0.39708
EIF2S2P3	3.04842	0.118433	0.999877	1.82558	0.0170593	0.398619
FBLN7	0.9699	0.00112201	0.174953	1.37212	0.0170653	0.398619
KHSRPP1	NA	NA	NA	3.73493	0.0170794	NA
TRBV9	-1.62119	0.385561	0.999877	2.36222	0.0171866	0.401069
AL451050.2	-0.628447	0.853228	0.999877	4.32518	0.0171897	NA
LAPTM5	-0.168563	0.461805	0.999877	1.2911	0.017226	0.401574
LNCAROD	1.37456	0.185454	0.999877	2.74645	0.017241	0.401574
AC005618.1	-0.187155	0.790567	0.999877	-2.09142	0.0172716	0.401904
CYP1B1	-0.219399	0.635521	0.999877	0.776243	0.0172886	0.401919
FN1	-0.138637	0.775102	0.999877	1.52675	0.0173259	0.402218
ARHGAP9	-0.731181	0.252776	0.999877	1.16047	0.0173496	0.402218
AC067945.1	0.284479	0.874121	0.999877	2.04249	0.0173507	0.402218
MMP2	0.312536	0.570661	0.999877	1.45866	0.0173718	0.402326
AC073335.2	-0.821624	0.409291	0.999877	2.03283	0.0174291	0.402393
AL078590.2	-0.359099	0.812727	0.999877	2.14296	0.0174373	0.402393
ARSA	-0.259077	0.475316	0.999877	1.00509	0.017443	0.402393
AC018523.1	29.9994	6.58995e-18	5.53739e-15	-1.7813	0.0174556	0.402393
APOBEC3C	-0.356108	0.197592	0.999877	0.50674	0.0174568	0.402393
REST	0.255609	0.133693	0.999877	-0.680749	0.0174914	0.402813
ZBTB20-AS4	1.15552	0.359088	0.999877	-1.96825	0.0175157	0.402993
FAM89A	0.359879	0.323688	0.999877	-1.47231	0.0175409	0.403195
HLA-DPB2	-1.02925	0.742673	0.999877	1.88287	0.0176171	0.403619
SLC38A7	-0.193345	0.447584	0.999877	0.73123	0.0176186	0.403619
RP11-423O2.5	-0.199154	0.756349	0.999877	-0.960195	0.0176219	0.403619
IGKV6-21	2.80862	0.0825367	0.999877	2.70243	0.0176351	0.403619
AC005831.1	-0.922791	0.66016	0.999877	-2.41148	0.0176417	0.403619
KRT17	-0.844539	0.143876	0.999877	1.72018	0.0176789	0.404092
KCNK2	0.0094579	0.986386	0.999877	1.47284	0.0177182	0.404298
AC104986.2	0.178288	0.761487	0.999877	-1.09459	0.0177209	0.404298
TGFB2-AS1	-0.56997	0.333134	0.999877	1.25688	0.0177721	0.404858
CD163	-0.254354	0.602574	0.999877	1.80888	0.0177937	0.404858
STAC3	-0.784867	0.0932809	0.999877	2.40489	0.0178023	0.404858
AP001206.1	-1.09513	0.75295	0.999877	-3.87591	0.0178165	0.404858
BISPR	-0.917432	0.17796	0.999877	1.4641	0.0178568	0.404858
CHST11	-0.458378	0.0546444	0.999877	2.03239	0.0178589	0.404858
UBE2SP1	-0.97937	0.675375	0.999877	-2.61112	0.0178743	0.404858
AL021155.2	-3.54061	0.0109065	0.643486	-1.88294	0.0178776	0.404858
ZNF697	0.246856	0.557016	0.999877	1.4824	0.0179397	0.405887
TRIM21	-0.131937	0.79768	0.999877	0.90435	0.0179774	0.406275
AL355994.2	-2.68743	0.0490871	0.999877	-3.18437	0.0179955	0.406275
DLG4	-0.44401	0.379262	0.999877	2.53611	0.0180092	0.406275
MNX1	-0.295037	0.820562	0.999877	-3.26903	0.0180502	0.406275
SMOX	0.00557358	0.989879	0.999877	1.13959	0.0180507	0.406275
AL157838.1	0.193304	0.86171	0.999877	2.61155	0.0180563	0.406275
IGF2BP2	-0.179814	0.679701	0.999877	1.21315	0.0181068	0.406294
PIGX	0.078394	0.712831	0.999877	-1.00254	0.0181147	0.406294
PLA2G12AP1	-0.627576	0.666126	0.999877	-1.94022	0.0181215	0.406294
ZNF420	0.334445	0.385344	0.999877	-0.970187	0.0181385	0.406294
SNX12	0.0796678	0.62301	0.999877	1.03059	0.0181401	0.406294
ALDH3B1	0.133072	0.733832	0.999877	0.966163	0.0181995	0.407253
KCNAB2	-0.272967	0.199925	0.999877	1.45108	0.0182381	0.407575
AL451060.1	-1.43049	0.199816	0.999877	-1.34002	0.0182651	0.407575
SDR42E2	-2.94434	0.0670955	0.999877	-2.23839	0.0182705	0.407575
PDE6A	0.973899	0.514675	0.999877	-2.35181	0.0182804	0.407575
TGFBI	-0.0786626	0.761503	0.999877	0.794411	0.0183087	0.407746
AC128709.2	-0.922938	0.64665	0.999877	-2.72919	0.0183214	0.407746
GRINA	-0.0932442	0.714364	0.999877	1.06505	0.0183483	0.407773
COL6A3	-0.396678	0.39792	0.999877	1.63577	0.0183672	0.407773
AGPAT4	0.0980851	0.797167	0.999877	1.08352	0.0183725	0.407773
GPSM2	0.00360451	0.990868	0.999877	-1.10634	0.0184333	0.40839
SPG21	0.165295	0.316501	0.999877	-0.848793	0.0184665	0.40839
IFIT3	-0.398615	0.612529	0.999877	1.60709	0.0184689	0.40839
SHC1	-0.00888769	0.967551	0.999877	0.812741	0.0184829	0.40839
RHOJ	0.0933071	0.817799	0.999877	0.921019	0.0184836	0.40839
PPP1R14BP3	0.251238	0.644079	0.999877	-1.12978	0.0185349	0.408838
PDK2	0.0652535	0.785146	0.999877	-0.633597	0.0185373	0.408838
TFPT	0.0749695	0.754125	0.999877	0.693646	0.0185724	0.40908
XLOC_000271	-1.44509	0.243981	0.999877	1.82952	0.0185817	0.40908
EGFEM1P	0.260776	0.939135	0.999877	-4.48709	0.0186542	0.410259
ECHS1	0.30206	0.441365	0.999877	-0.711334	0.0187001	0.410259
SLC30A5	0.324049	0.231861	0.999877	-0.811045	0.0187053	0.410259
TRMT12	0.19834	0.308981	0.999877	0.594456	0.0187282	0.410259
NDUFB1	-0.0453893	0.87011	0.999877	-1.0481	0.0187342	0.410259
AC005014.2	-1.68875	0.619132	0.999877	-3.70977	0.0187575	0.410259
MDFI	0.298798	0.636206	0.999877	1.8075	0.0187586	0.410259
BTN3A3	0.0251488	0.955229	0.999877	1.11427	0.0187859	0.410259
NEFL	-2.59855	0.419811	0.999877	1.84932	0.0188058	0.410259
SGIP1	0.127261	0.87137	0.999877	1.75243	0.0188177	0.410259
NNMT	0.30105	0.421309	0.999877	1.2585	0.0188238	0.410259
AC140479.7	-0.266311	0.938046	0.999877	3.9198	0.0188361	0.410259
MBD1	-0.0375077	0.87382	0.999877	0.576346	0.0188565	0.410339
PPIAP22	-0.251772	0.280549	0.999877	-0.505823	0.0189221	0.4114
CCR7	-0.653062	0.355055	0.999877	1.99164	0.0191116	0.414853
ZNF394	-0.045617	0.831736	0.999877	0.301171	0.0191148	0.414853
RNLS	-0.0712306	0.717171	0.999877	-0.671297	0.0191938	0.416164
NDUFAF3	0.0628845	0.806989	0.999877	-0.696387	0.0192091	0.416164
HSF2	-0.25527	0.358588	0.999877	-0.780233	0.0192603	0.416905
FOXD4	-1.88804	0.342665	0.999877	3.5925	0.019303	0.417385
AC012236.1	0.926746	0.723555	0.999877	2.87402	0.0193166	0.417385
DNAH8	-3.77375	0.0234742	0.91533	-2.90581	0.0193358	0.417431
XLOC_003932	0.75255	0.613817	0.999877	-2.28366	0.0193493	NA
AC104692.1	-0.129232	0.970338	0.999877	3.45704	0.0193626	0.417643
CD53	-0.0483088	0.909021	0.999877	1.40831	0.019394	0.417952
USF2	-0.157504	0.438312	0.999877	1.35538	0.0194299	0.418357
CD72	-1.87716	0.0115529	0.66606	2.03535	0.0195003	0.419504
AL033397.2	0.502422	0.663712	0.999877	-2.31088	0.0195857	0.420972
MRPL33	0.240483	0.357328	0.999877	-0.990828	0.0196086	0.421095
MFGE8	-0.0956912	0.811033	0.999877	0.930762	0.0196597	0.421822
CLEC11A	-0.269234	0.51535	0.999877	0.784889	0.0196839	0.421972
HFE	0.142367	0.678363	0.999877	0.860863	0.0197738	0.423529
AC010809.1	-2.19443	0.247627	0.999877	2.26725	0.0198077	0.423828
MYO1F	-0.143195	0.689072	0.999877	1.77256	0.0198908	0.423828
AL359915.2	0.19856	0.69145	0.999877	0.738729	0.019938	0.423828
RAD9A	-0.146035	0.520901	0.999877	0.581305	0.0199646	0.423828
SSH1	0.182929	0.246793	0.999877	1.16039	0.0200074	0.423828
PIK3CD	0.112122	0.766478	0.999877	1.57612	0.0200129	0.423828
AL392172.1	-0.0502167	0.913968	0.999877	-0.898742	0.0200395	0.423828
LUARIS	0.430114	0.90073	0.999877	4.19262	0.0200527	0.423828
TRGV7	-1.72556	0.461431	0.999877	2.11493	0.0200544	0.423828
THEMIS	-0.731112	0.346571	0.999877	2.13513	0.0200581	0.423828
AC138951.1	-2.70233	0.0837081	0.999877	-1.83274	0.0200609	0.423828
WISP2	1.37071	0.0129112	0.714718	1.25551	0.0200673	0.423828
AC004706.3	-0.488329	0.496174	0.999877	4.06988	0.0200752	0.423828
CAMTA1	-0.197955	0.398518	0.999877	-0.6974	0.0200754	0.423828
UBXN11	0.201062	0.410486	0.999877	0.540543	0.0200787	0.423828
AC069213.3	NA	NA	NA	-2.05889	0.0200837	0.423828
KCNJ10	-4.26321	0.000851982	0.147927	3.16945	0.0200927	0.423828
PTPRE	-0.228125	0.344944	0.999877	0.837754	0.0200991	0.423828
RPL23AP58	0.845664	0.799957	0.999877	-3.47459	0.0201764	0.425016
TNFSF13	0.443468	0.276673	0.999877	0.902031	0.0202034	0.425016
LUCAT1	0.691599	0.288255	0.999877	1.60959	0.0202075	0.425016
WDR45	-0.079424	0.709632	0.999877	0.384452	0.0202336	0.4252
AC006213.3	-1.69878	0.325799	0.999877	-3.18292	0.0202443	NA
NRXN2	0.142606	0.858949	0.999877	1.97627	0.0202544	0.425274
ADGRF5P1	-2.90397	0.0290875	0.988851	-2.54352	0.0203277	0.426447
XLOC_012579	-0.179365	0.845524	0.999877	1.5717	0.0203498	0.426545
LTBP3	0.231686	0.555408	0.999877	1.04149	0.0203689	0.42658
PEX7	-0.0062622	0.982803	0.999877	-0.84117	0.020398	0.426824
ZBED5	0.127027	0.593624	0.999877	-0.465296	0.0204553	0.427346
THOC7	-0.125735	0.504938	0.999877	-0.521473	0.0204696	0.427346
AC008269.1	NA	NA	NA	-3.15247	0.0204903	NA
XLOC_008417	-0.438765	0.747896	0.999877	-3.42422	0.0204939	0.427346
MTRNR2L3	1.35886	0.693069	0.999877	2.9948	0.0205127	0.427346
AC012181.1	-2.44321	0.201924	0.999877	2.16148	0.02052	0.427346
TRBV5-1	-1.94024	0.178898	0.999877	2.18223	0.0205275	0.427346
ODF3B	-0.14797	0.806418	0.999877	0.909196	0.020571	0.42779
AL357673.2	0.827482	0.809242	0.999877	7.36699	0.0205828	NA
MGAT5	0.0322196	0.918554	0.999877	1.31342	0.0205838	0.42779
AL138787.1	-0.378039	0.91032	0.999877	3.56455	0.0206174	NA
XLOC_012209	-1.80612	0.442689	0.999877	-2.40663	0.0206205	NA
XLOC_008020	-0.238361	0.743218	0.999877	1.85643	0.0206234	0.427985
LLGL1	-0.177309	0.450926	0.999877	1.74567	0.0206407	0.427985
PTPRJ	0.221467	0.57221	0.999877	1.53683	0.0206456	0.427985
AC007216.4	-1.58641	0.362751	0.999877	2.5253	0.0206702	0.428134
AC009220.1	NA	NA	NA	-2.38661	0.0206904	NA
AC103691.1	0.247576	0.895841	0.999877	-1.76254	0.0207261	0.428319
EIF3CL	-0.23696	0.588776	0.999877	-0.610086	0.0207389	0.428319
AREG	-0.782976	0.42408	0.999877	1.22466	0.0208022	0.428319
RNF180	-0.180706	0.460006	0.999877	-0.861646	0.0208044	0.428319
RSAD2	-0.0773684	0.949734	0.999877	1.95114	0.0208237	0.428319
IGKV3-7	NA	NA	NA	5.46109	0.020841	0.428319
FMO5	0.330694	0.446884	0.999877	-0.932603	0.0208463	0.428319
RPS19P3	-0.108035	0.958171	0.999877	-1.51189	0.0208536	0.428319
G895	0.337083	0.636731	0.999877	2.31494	0.0208628	0.428319
LCT	-0.261658	0.927361	0.999877	-3.38267	0.0208643	0.428319
SCOC-AS1	0.255275	0.757358	0.999877	-1.13634	0.0208714	0.428319
AC026412.1	-0.530285	0.108393	0.999877	-1.16126	0.0209192	0.42894
PLCXD2	0.664305	0.129206	0.999877	1.66346	0.0209662	0.429543
XLOC_011138	3.29506	0.328229	0.999877	2.08911	0.0209946	NA
IGLV3-10	30	3.93284e-19	5.53739e-15	3.17171	0.0209966	0.429635
2022-03-04	-1.25518	0.27961	0.999877	3.61817	0.0210199	0.429635
NPC1	0.323406	0.193053	0.999877	0.641038	0.0210233	0.429635
ATRNL1	-0.467544	0.661962	0.999877	-2.4933	0.0210811	0.430458
MPV17L	-0.241481	0.640241	0.999877	-1.09722	0.0211075	0.430559
KRT77	0.318494	0.444977	0.999877	-1.55013	0.0211212	0.430559
G10734	0.154507	0.742788	0.999877	-1.81163	0.0211549	0.430888
FHOD1	0.00579415	0.983601	0.999877	1.3258	0.0212467	0.432071
NDNF	0.16266	0.778447	0.999877	-1.49889	0.0212482	0.432071
AP2S1	-0.133159	0.493393	0.999877	0.526987	0.0213882	0.434556
AC138230.1	-0.148264	0.966031	0.999877	-2.93098	0.0214227	NA
CHCHD7	0.0450245	0.814862	0.999877	-0.623245	0.0214982	0.435811
RASA4DP	-0.416309	0.640601	0.999877	1.58677	0.0215006	0.435811
C9orf139	-2.15858	0.109621	0.999877	1.55201	0.0215052	0.435811
REEP6	-0.2177	0.545574	0.999877	-0.763463	0.0215211	0.435811
FAM83A	-0.866956	0.0623214	0.999877	2.01345	0.0215448	0.435931
KPNA5	0.307489	0.24707	0.999877	-0.680039	0.0215808	0.436056
IGLV4-60	1.82842	0.589879	0.999877	5.74918	0.0215866	0.436056
SEPSECS-AS1	0.683993	0.232121	0.999877	-1.09821	0.0216383	0.43649
TOR1B	0.211362	0.304812	0.999877	0.522599	0.0216946	0.43649
ZNF618	-0.476556	0.0665513	0.999877	1.15054	0.0217104	0.43649
AK3	0.138323	0.472345	0.999877	-0.578237	0.0217114	0.43649
GPR62	-0.487178	0.531542	0.999877	-2.21189	0.0217182	0.43649
CSNK1G1	0.0311847	0.890866	0.999877	0.603077	0.0217203	0.43649
COL14A1	0.0284746	0.952603	0.999877	1.4343	0.0217413	0.43649
FAM120AOS	0.172802	0.360632	0.999877	-0.481334	0.021754	0.43649
CCZ1	-0.427679	0.172372	0.999877	-1.18654	0.0217684	0.43649
RCHY1	0.439379	0.137333	0.999877	-0.811354	0.0217934	0.436635
AL162726.3	-0.163879	0.962194	0.999877	2.35563	0.021844	0.437291
ACVRL1	0.489475	0.201379	0.999877	1.4963	0.0218775	0.437605
GLIPR1	-0.346513	0.402869	0.999877	0.769272	0.0219349	0.438115
KLK6	-2.15207	0.407377	0.999877	1.99115	0.0219388	0.438115
AL035563.1	-0.392381	0.533703	0.999877	-1.43059	0.0219777	0.438223
DLL3	-0.818113	0.73679	0.999877	-2.66722	0.0219964	0.438223
CARNMT1	-0.114301	0.72547	0.999877	-0.646953	0.0219979	0.438223
PEAK3	1.4131	0.0843796	0.999877	2.20829	0.0220344	0.438351
PBX3	-0.0808582	0.755922	0.999877	-0.550882	0.0220401	0.438351
CFHR5	-0.801605	0.817644	0.999877	4.42496	0.0220713	0.438615
PTPRD	-0.691706	0.235805	0.999877	1.07329	0.0221014	0.438858
LINC02580	-0.0276858	0.970299	0.999877	-1.07978	0.0221339	0.439146
AC109583.2	-3.089	0.0226591	0.904712	-2.1899	0.0221519	NA
MS4A6A	0.247123	0.640535	0.999877	0.960164	0.0222377	0.440299
ZNF534	-2.9084	0.166349	0.999877	-2.98895	0.0222426	0.440299
RETREG1	0.349774	0.337916	0.999877	-0.646793	0.0222458	0.440299
LRRC25	-0.103729	0.876078	0.999877	1.53375	0.0222947	0.440341
RHOH	0.202561	0.732656	0.999877	1.44457	0.0223132	0.440341
METTL27	0.139007	0.850837	0.999877	1.16005	0.0223155	0.440341
CCNH	0.0133822	0.951685	0.999877	-0.829355	0.0223268	0.440341
AC011595.1	0.750061	0.641376	0.999877	-2.64127	0.0223401	0.440341
TRIM5	-0.266151	0.537184	0.999877	0.766275	0.0223558	0.440341
COL4A1	0.192333	0.772302	0.999877	1.82489	0.0224121	0.440783
EME2	-0.212102	0.653861	0.999877	1.48812	0.0224453	0.440783
NEK10	-0.17769	0.884737	0.999877	-2.1659	0.0224522	0.440783
PNRC1	-0.387262	0.2089	0.999877	-1.23858	0.0224685	0.440783
ADAP2	-0.226468	0.527356	0.999877	0.851124	0.0224844	0.440783
TRBC2	-0.518501	0.351991	0.999877	1.37376	0.0224924	0.440783
TIPRL	-0.0578372	0.782353	0.999877	-0.383424	0.0225177	0.440783
SELPLG	-0.253018	0.54941	0.999877	1.23179	0.0225222	0.440783
AC055733.4	-0.938676	0.621456	0.999877	2.57463	0.0225384	NA
XLOC_001823	-0.737028	0.828624	0.999877	-2.56522	0.022545	0.440879
TRAV20	-1.64341	0.62504	0.999877	3.26526	0.0225733	0.440898
RNASE6	-0.303747	0.520567	0.999877	0.827039	0.022582	0.440898
MXRA5	-0.37074	0.211837	0.999877	1.33594	0.0226487	0.441528
CXCL8	-2.82559	0.0688575	0.999877	2.12598	0.0226503	0.441528
FAT1	-0.367085	0.242253	0.999877	1.03186	0.022685	0.441853
DECR1	-0.0189608	0.944127	0.999877	-0.537115	0.0227147	0.441912
CAV2	0.256688	0.482614	0.999877	-0.873709	0.0227241	0.441912
MGAT3	0.0314848	0.944543	0.999877	1.7391	0.0227547	0.442071
NUTM2A-AS1	-0.186075	0.582273	0.999877	-0.550075	0.0227885	0.442071
AC009299.2	0.898762	0.562545	0.999877	1.7131	0.0227912	0.442071
FXYD5	-0.334945	0.215907	0.999877	0.772588	0.0228045	0.442071
SIGLEC14	-0.0813152	0.930819	0.999877	2.24783	0.0228492	0.442513
SERTAD4	-0.0309558	0.904867	0.999877	-0.798238	0.0229002	0.442513
MX1	-0.0231102	0.976573	0.999877	1.50667	0.0229239	0.442513
SPHK1	-0.285832	0.0838669	0.999877	1.40382	0.0229257	0.442513
IGLV7-43	-0.152761	0.936488	0.999877	3.90128	0.0229286	0.442513
TDRD5	-0.13526	0.897528	0.999877	-1.97255	0.023002	0.442513
SNX29P1	1.74212	0.407582	0.999877	2.56098	0.0230127	0.442513
PROX1	-0.159515	0.737223	0.999877	1.20493	0.0230157	0.442513
HIST2H3D	-1.60239	0.170841	0.999877	-2.68921	0.0230183	0.442513
DCST2	-0.0942967	0.873369	0.999877	1.20911	0.0230353	0.442513
RLN2	1.15672	0.129267	0.999877	-1.73067	0.0230664	0.442513
AC026310.2	NA	NA	NA	4.90546	0.0230709	0.442513
FBXO27	0.367716	0.311895	0.999877	-0.916359	0.0230761	0.442513
ADGRB2	-0.389186	0.578253	0.999877	1.7455	0.0230885	0.442513
POU6F2	1.13142	0.339632	0.999877	-2.39864	0.0230982	0.442513
AL355309.1	-2.55798	0.4532	0.999877	-1.98686	0.0231454	0.442804
SLC15A3	0.156972	0.744042	0.999877	2.04674	0.0231551	0.442804
AC073569.1	0.671143	0.709683	0.999877	2.04943	0.0231676	0.442804
MDH1	0.0443708	0.798565	0.999877	-0.853472	0.0232168	0.442933
AL359258.3	-1.27584	0.520813	0.999877	-2.28433	0.0232236	0.442933
AC090587.1	-1.80675	0.250755	0.999877	-1.55675	0.0232285	0.442933
AC098820.1	-0.846062	0.805032	0.999877	-2.86567	0.0232792	0.443554
ALOX15B	-0.135882	0.738369	0.999877	-1.42793	0.023338	0.444329
ACP6	-0.1982	0.593784	0.999877	-1.00164	0.0233867	0.444802
LRRC1	-0.00536133	0.978954	0.999877	-0.834914	0.0233991	0.444802
GGT1	0.481962	0.45451	0.999877	1.10475	0.0235073	0.445181
NT5E	0.38026	0.369268	0.999877	1.06151	0.0235122	0.445181
GCSHP5	-0.462681	0.618742	0.999877	-1.23831	0.0235261	0.445181
ACOT11	-0.736471	0.106516	0.999877	1.61941	0.0235377	0.445181
ACRV1	-1.94623	0.217863	0.999877	1.93918	0.0235423	0.445181
NLRP7	0.896927	0.79641	0.999877	3.47521	0.0235495	0.445181
HMGB1P51	0.563987	0.871333	0.999877	2.60294	0.0235708	0.445181
CHMP4B	-0.111122	0.620854	0.999877	1.69222	0.023577	0.445181
AC023509.4	0.832197	0.410419	0.999877	-1.00037	0.0235826	0.445181
PILRA	-0.976073	0.0469363	0.999877	1.59304	0.0236379	0.445882
LINC01121	-2.29025	0.494028	0.999877	3.08092	0.0237004	NA
FIGNL2	0.212276	0.788122	0.999877	3.1497	0.0237113	0.446762
IGHJ5	1.29493	0.707683	0.999877	3.38247	0.0237211	0.446762
LINC00237	-1.86545	0.2365	0.999877	-2.80241	0.0237512	0.446895
CR392039.2	1.85731	0.0358565	0.999877	-2.19987	0.0237646	0.446895
AL359397.1	-1.85627	0.588093	0.999877	-2.42509	0.0237992	0.446937
G42437	1.79774	0.599813	0.999877	-3.60491	0.02387	0.446937
TNFAIP6	0.135899	0.805585	0.999877	1.25192	0.0238802	0.446937
JOSD2	-0.200601	0.47852	0.999877	0.573025	0.023887	0.446937
AL049597.2	0.195235	0.736568	0.999877	-1.04239	0.0238954	0.446937
KLHL31	2.27565	0.0225473	0.903386	-1.75088	0.0239022	0.446937
SHISA5	0.171714	0.644102	0.999877	0.642178	0.0239302	0.446937
LINC00239	-0.172237	0.837908	0.999877	-1.59853	0.0239415	0.446937
CRLS1	0.238252	0.203046	0.999877	-1.50336	0.0239476	0.446937
ROCR	-0.986797	0.351099	0.999877	-1.66074	0.0239618	0.446937
DEFB109D	-1.26806	0.711779	0.999877	-2.89994	0.0239688	NA
TRAV29DV5	0.5867	0.733423	0.999877	2.08925	0.0240035	0.446937
HCK	-0.520445	0.245116	0.999877	1.2555	0.024013	0.446937
HDDC2	0.00256075	0.990949	0.999877	-0.491583	0.024019	0.446937
CDH11	-0.241848	0.526367	0.999877	1.01879	0.0240254	0.446937
SUCLG1	0.0625858	0.657549	0.999877	-0.407947	0.0240404	0.446937
ADAMTS7	-0.097576	0.879549	0.999877	1.9322	0.0240877	0.447476
AL139147.1	0.919878	0.740553	0.999877	4.0316	0.0241086	0.447524
XLOC_011313	-0.349868	0.552094	0.999877	1.32577	0.0241591	0.447944
MT-TC	0.90643	0.66694	0.999877	-1.73546	0.0241677	0.447944
TEX45	-1.64694	0.384266	0.999877	-2.6451	0.0242251	NA
SLC24A2	2.18547	0.512265	0.999877	2.73639	0.0242274	0.44871
FAM96AP2	-0.975716	0.275974	0.999877	1.6965	0.0242565	0.448753
SYN2	0.00808069	0.990435	0.999877	-1.49914	0.0242663	0.448753
TNFRSF17	1.63032	0.520415	0.999877	3.08108	0.0242933	0.448887
AC098828.1	-1.09513	0.75295	0.999877	-2.61645	0.024327	0.448887
ANTXR1	0.0421719	0.872335	0.999877	0.92468	0.0243285	0.448887
OSER1-DT	-0.140156	0.643772	0.999877	-0.845161	0.0243718	0.449329
HSP90AB4P	0.304917	0.885644	0.999877	1.92292	0.0243892	0.449329
FAM78A	0.149465	0.77307	0.999877	2.1808	0.0244935	0.450783
PTGDS	-1.9815	0.0816482	0.999877	1.25629	0.0245294	0.450783
STAT1	-0.0645042	0.905713	0.999877	1.22658	0.0245731	0.450783
PNRC2P1	-2.30885	0.24166	0.999877	-1.05667	0.0245832	0.450783
UBA7	0.137542	0.763246	0.999877	1.11684	0.0245906	0.450783
HLTF	0.255713	0.471891	0.999877	-0.598594	0.0246012	0.450783
ELOVL5	0.983051	0.112397	0.999877	-1.33868	0.0246091	0.450783
FOXN3	0.059735	0.780843	0.999877	-0.537229	0.0246152	0.450783
AEBP1	0.236061	0.65407	0.999877	1.54964	0.0246781	0.451597
FBXL22	-0.454596	0.340122	0.999877	-1.11386	0.0247344	0.451815
SDHD	0.0289208	0.905124	0.999877	-1.07759	0.0247405	0.451815
TBXAS1	-0.0980829	0.849175	0.999877	1.29135	0.0247615	0.451815
AC097059.2	1.15034	0.627884	0.999877	3.61601	0.0247638	0.451815
SNX20	-0.701993	0.309808	0.999877	1.72896	0.0247893	0.451866
GABRB1	-0.816821	0.671356	0.999877	-2.8704	0.024835	0.451866
INKA2-AS1	-2.85717	0.399784	0.999877	-2.65337	0.0248612	0.451866
PNP	-0.857403	0.0793203	0.999877	0.726914	0.0248706	0.451866
AC116651.1	-1.03632	0.745856	0.999877	-2.67544	0.0249025	0.451866
CLCF1	-1.24755	0.0287928	0.98833	1.48872	0.0249115	0.451866
DIO2	-0.27888	0.477873	0.999877	1.1937	0.0249239	0.451866
NID1	0.468228	0.302152	0.999877	1.32292	0.0249426	0.451866
HAVCR2	0.494661	0.381109	0.999877	1.38303	0.024953	0.451866
RP11-141C7.4	NA	NA	NA	-2.82651	0.02496	NA
PKD1P1	-0.5008	0.220307	0.999877	2.00698	0.0249653	0.451866
PRRT3-AS1	1.67122	0.141119	0.999877	-1.51833	0.0249694	0.451866
CCDC58	0.00195556	0.993232	0.999877	-1.15956	0.0250044	0.452164
AC011005.1	-0.299271	0.840355	0.999877	-1.30975	0.0251465	0.454399
TBC1D16	0.35866	0.411016	0.999877	0.959518	0.0251729	0.454417
TRAV13-2	1.37969	0.593287	0.999877	2.80746	0.025192	0.454417
TNFSF10	-0.0891139	0.842205	0.999877	0.794125	0.0252032	0.454417
2022-03-01	-0.0587685	0.892472	0.999877	1.16282	0.0252624	0.454481
G39123	1.56686	0.634845	0.999877	-2.406	0.0252793	0.454481
PLPPR4	-0.317147	0.48039	0.999877	0.911536	0.0252963	0.454481
AC231533.2	-1.36769	0.693282	0.999877	-1.59235	0.0252989	0.454481
AC104758.2	-0.50058	0.746629	0.999877	2.59152	0.0252994	0.454481
USP3-AS1	-0.63805	0.684985	0.999877	-1.95409	0.0253269	0.454641
AC020763.3	-2.45625	0.0432116	0.999877	2.13991	0.0253573	0.454642
JTB	-0.240328	0.638859	0.999877	-1.38172	0.0253966	0.454642
AP003390.1	0.261717	0.644646	0.999877	1.45353	0.0254162	0.454642
STX5	-0.0407458	0.757352	0.999877	0.339355	0.0254173	0.454642
AC211433.1	1.29075	0.701578	0.999877	2.26457	0.0254247	0.454642
ZNF529-AS1	0.115185	0.828556	0.999877	-0.927224	0.0254383	0.454642
TRAV12-2	-2.36392	0.168519	0.999877	2.39719	0.0254654	0.454795
IL15RA	0.343163	0.354722	0.999877	0.823351	0.0254981	0.455022
AC009078.3	2.07883	0.0769985	0.999877	-3.07846	0.0255265	0.455022
PSMB10	-0.517264	0.109146	0.999877	0.77426	0.0255381	0.455022
XLOC_006336	-0.690735	0.423714	0.999877	1.33325	0.0255524	0.455022
IFI35	0.137022	0.781228	0.999877	1.02954	0.0256071	0.455202
PIK3AP1	0.444316	0.454017	0.999877	1.64712	0.0256241	0.455202
TRAV21	0.59545	0.616826	0.999877	2.04548	0.0256307	0.455202
ZSCAN4	1.15509	0.33647	0.999877	-3.47834	0.0256368	0.455202
AP001972.5	1.03232	0.04405	0.999877	0.81553	0.0256894	0.455805
HEPH	0.290505	0.502119	0.999877	1.22556	0.0257342	0.455947
MEGF8	0.0799381	0.867852	0.999877	1.44765	0.0257483	0.455947
NCALD	0.49839	0.510141	0.999877	-0.912405	0.0257744	0.455947
PABPC4	-0.0532378	0.820556	0.999877	0.851344	0.0257795	0.455947
AC003005.2	-1.67533	0.627314	0.999877	3.38474	0.0257829	NA
GIPC2	0.243965	0.489517	0.999877	-0.880248	0.0257904	0.455947
CMIP	-0.321461	0.212515	0.999877	1.70398	0.0258386	0.456264
XLOC_006166	-1.17891	0.596759	0.999877	-2.02483	0.0258456	0.456264
MTND5P2	NA	NA	NA	2.79261	0.0259055	0.456696
MTURN	0.348376	0.505253	0.999877	-0.940946	0.0259079	0.456696
XLOC_004915	0.707364	0.763679	0.999877	-2.83803	0.0259155	NA
MYO15B	-0.214096	0.651837	0.999877	1.87268	0.025926	0.456696
CEMIP2	0.315058	0.446564	0.999877	1.32453	0.0259544	0.456869
XLOC_006831	-0.830896	0.806272	0.999877	3.00492	0.0259623	NA
PEX3	-0.258459	0.404526	0.999877	-0.728074	0.0260224	0.457628
FGD3	-0.587201	0.121887	0.999877	1.21515	0.0260349	0.457628
UBE2E2	-0.0901847	0.715844	0.999877	-0.579149	0.0260631	0.457794
GRAMD1B	-0.729642	0.250079	0.999877	2.50906	0.0260959	0.458043
MAL2	0.278816	0.526705	0.999877	-1.10988	0.0261326	0.458182
PLTP	0.197343	0.616791	0.999877	0.880875	0.0261582	0.458182
CADM2	-0.357728	0.48924	0.999877	-1.40847	0.0261599	0.458182
AL049838.1	-0.858183	0.230107	0.999877	-1.54991	0.0261886	0.458356
SEC14L4	1.49485	0.217596	0.999877	-2.50077	0.0262431	0.458473
SIDT2	0.126805	0.544797	0.999877	0.842433	0.0262541	0.458473
CCDC154	-2.54686	0.138042	0.999877	3.90285	0.0262646	0.458473
ALDOC	0.33293	0.386211	0.999877	-0.904558	0.0262778	0.458473
HAGHL	-0.59509	0.223906	0.999877	1.40537	0.0263056	0.458473
AC053503.2	-1.52861	0.652893	0.999877	3.49217	0.0263075	0.458473
CCDC122	-0.42171	0.298694	0.999877	-0.660418	0.0263263	0.458475
CD74	-0.557686	0.0730521	0.999877	0.795276	0.0263787	0.459061
LIPT1	0.0995286	0.764382	0.999877	-0.900963	0.0264102	0.459256
CSNK1E	0.0967039	0.693842	0.999877	0.512185	0.0264274	0.459256
RPL9P32	1.03889	0.764651	0.999877	-2.42557	0.0264286	NA
ADGRE2	-0.0884392	0.864833	0.999877	1.2739	0.0265154	0.460327
SNHG9	0.562068	0.511059	0.999877	-1.31654	0.0265266	0.460327
RABL3	0.113352	0.597189	0.999877	-0.634686	0.0265586	0.460485
LINC01607	-0.142153	0.897541	0.999877	-1.89952	0.0265818	0.460485
UBE2E3	-0.0150124	0.927917	0.999877	-0.596811	0.026601	0.460485
AC016727.1	-0.202149	0.687675	0.999877	-0.899677	0.0266109	0.460485
AL359317.1	-2.57198	0.168151	0.999877	-2.17733	0.0266738	0.460867
SMAD1	0.0262638	0.894381	0.999877	-0.494845	0.026683	0.460867
XLOC_013276	0.253682	0.747421	0.999877	-1.80773	0.0266936	0.460867
EVL	-0.363489	0.153997	0.999877	1.43432	0.0267082	0.460867
AC243829.4	-2.9437	0.38669	0.999877	3.44451	0.0267493	0.461251
MYBPHL	-0.136707	0.967767	0.999877	2.77588	0.0267887	0.461606
ZCCHC2	-0.103779	0.798823	0.999877	0.998497	0.0268587	0.462426
PAX1	0.0879398	0.911563	0.999877	2.91327	0.0268741	0.462426
USP18	0.0225916	0.976866	0.999877	1.34311	0.026941	0.463253
RALGPS1	-0.103563	0.606448	0.999877	-0.797632	0.0270658	0.465072
AC104083.1	-0.465828	0.374137	0.999877	1.02713	0.027137	0.465147
CSMD2	-1.02202	0.21344	0.999877	1.69463	0.0271412	0.465147
IKBKG	0.0543298	0.804512	0.999877	0.494173	0.0271537	0.465147
AC004687.1	0.99755	0.632324	0.999877	3.95395	0.0271649	0.465147
RIN3	-0.373498	0.218729	0.999877	1.33316	0.0271732	0.465147
RUNX1	-0.210082	0.628332	0.999877	1.37561	0.027184	0.465147
VAMP3	-0.127557	0.421399	0.999877	-0.429643	0.0272034	0.465153
ZNF204P	0.38174	0.286319	0.999877	-1.01596	0.0272413	0.465476
LY86	-1.09844	0.0134735	0.727809	1.05606	0.0273276	0.466626
AC104692.2	NA	NA	NA	4.27261	0.0273594	0.466843
AL034399.2	-1.3324	0.297291	0.999877	2.70265	0.0273682	NA
AC068831.1	0.419973	0.849634	0.999877	2.42741	0.0273831	0.466924
SEZ6L2	-1.79598	1.42822e-05	0.00442327	1.45771	0.0274702	0.468083
MASTL	-0.44612	0.162446	0.999877	0.775759	0.0275048	0.468346
TPRG1-AS1	1.88342	0.0587199	0.999877	-1.54568	0.027583	0.469023
KIF3B	-0.0103565	0.968699	0.999877	0.629453	0.0276005	0.469023
SCGB1D2	-0.397406	0.774204	0.999877	-2.03692	0.027602	0.469023
ANKRD36BP2	1.13904	0.11489	0.999877	-2.40256	0.0277009	0.469528
UBXN6	0.0460423	0.83588	0.999877	1.0156	0.027718	0.469528
FCN1	0.932364	0.120831	0.999877	1.64966	0.027721	0.469528
CKLF	-0.282993	0.933729	0.999877	-1.83933	0.0277502	0.469528
ELFN1	-1.26197	3.11071e-05	0.00871286	2.20113	0.0277708	0.469528
LCMT2	-0.0598912	0.774278	0.999877	0.564641	0.0277966	0.469528
AC078883.2	-2.58837	0.427171	0.999877	-2.49938	0.0278154	0.469528
COL6A1	-0.140838	0.767188	0.999877	1.57585	0.0278263	0.469528
ULBP2	-1.25459	0.345214	0.999877	1.69984	0.027857	0.469528
GDNF	-0.625952	0.316166	0.999877	1.79078	0.0278608	0.469528
HSD17B13	2.25233	0.000758854	0.135031	-1.86262	0.0278736	0.469528
FAM83A-AS1	-0.92937	0.37718	0.999877	2.51475	0.0278968	0.469528
COL11A1	0.427059	0.752648	0.999877	1.90801	0.0278973	0.469528
AC109826.1	2.57716	0.132419	0.999877	2.55185	0.0279	0.469528
XLOC_012881	-0.305905	0.892375	0.999877	2.59467	0.0279218	0.469547
AL591806.1	-0.701335	0.50626	0.999877	-2.31989	0.0279787	0.469547
TLR4	0.566246	0.199871	0.999877	1.21619	0.0279993	0.469547
AL137802.2	1.30508	0.705474	0.999877	-2.65149	0.0280034	0.469547
C2	0.00415081	0.995266	0.999877	1.39477	0.0280088	0.469547
ST20	-2.18781	0.519387	0.999877	-1.37956	0.0280192	0.469547
AL162274.1	-1.67883	0.378125	0.999877	2.88865	0.0280206	NA
PPID	0.245842	0.385131	0.999877	-0.425124	0.0280423	0.469547
CBLB	0.535082	0.103579	0.999877	0.796428	0.0280544	0.469547
ECHDC3	-0.247164	0.511644	0.999877	-1.44701	0.0281122	0.470193
ATP1B3	-0.353551	0.0693423	0.999877	-0.67186	0.0281373	0.470293
DUS4L	-0.107673	0.725091	0.999877	-0.544736	0.0281639	0.470416
AC007377.1	NA	NA	NA	2.68197	0.0281844	NA
OAT	-0.0735156	0.699393	0.999877	-0.465108	0.0282241	0.470608
RGCC	0.478825	0.315979	0.999877	-1.45453	0.0282278	0.470608
TRAM2	0.251471	0.382162	0.999877	0.996322	0.0282478	0.470608
CETN2	0.0844245	0.709608	0.999877	-0.428325	0.0282523	0.470608
AP002360.1	0.189236	0.652269	0.999877	-0.818141	0.0282927	0.470962
GOLT1A	-0.506	0.60187	0.999877	-2.21783	0.0283137	0.470991
CD5L	0.593796	0.850666	0.999877	4.15552	0.0283445	0.471077
XLOC_009145	0.107078	0.785913	0.999877	-0.6688	0.0283573	0.471077
CALCA	-0.866471	0.801607	0.999877	3.97331	0.0283944	0.471089
CR381653.1	-0.0125491	0.98376	0.999877	-0.870479	0.0284034	0.471089
MAFK	-0.357998	0.130532	0.999877	2.14252	0.0284157	0.471089
SLC45A3	-0.172487	0.635501	0.999877	1.21674	0.0284976	0.472128
NFS1	0.0298368	0.912009	0.999877	-0.733681	0.0285189	0.472162
BRWD1-IT1	NA	NA	NA	-2.81453	0.0285466	NA
MMP10	-1.36769	0.693282	0.999877	3.68187	0.0286245	0.47359
TTLL9	-2.82977	0.105285	0.999877	2.72504	0.028649	NA
AL591485.1	-0.163731	0.63663	0.999877	-1.10743	0.0286813	0.473813
NMNAT3	0.460203	0.193377	0.999877	-0.730432	0.0286907	0.473813
ZNF804A	-1.73361	0.282677	0.999877	3.17383	0.0287262	0.473813
PLEKHG7	-2.18717	0.523477	0.999877	2.89118	0.0287473	0.473813
PREX1	-0.00554094	0.98405	0.999877	1.62891	0.0287543	0.473813
NOA1	-0.323256	0.168197	0.999877	0.424977	0.0287551	0.473813
GALNS	-0.11223	0.751757	0.999877	0.922611	0.0287741	0.473813
AL160412.1	1.64983	0.366899	0.999877	-3.13341	0.0287874	NA
DDC	-1.74328	0.218756	0.999877	-3.85442	0.0287927	0.473813
FAM241A	0.0297128	0.916812	0.999877	-1.20816	0.0288806	0.473958
FUZ	0.107673	0.694453	0.999877	0.552386	0.0288839	0.473958
PRAM1	-0.801592	0.358351	0.999877	2.52732	0.0289286	0.473958
ABCG4	-1.63341	0.0844021	0.999877	2.85675	0.0289375	0.473958
RTN4IP1	-0.11395	0.686196	0.999877	-0.603379	0.0289569	0.473958
AC084809.2	1.86446	0.250345	0.999877	1.77589	0.0289585	0.473958
EGR2	-0.317485	0.561015	0.999877	0.990773	0.0289835	0.473958
RTN4R	-0.302951	0.365168	0.999877	-1.14759	0.0289854	0.473958
IFI16	-0.336719	0.384855	0.999877	0.765595	0.0289893	0.473958
G6339	0.482593	0.677096	0.999877	-2.2152	0.0290007	0.473958
ARTN	-0.933337	0.229488	0.999877	2.60801	0.0290143	0.473958
AL358852.1	-2.83506	0.0787717	0.999877	-1.39416	0.0290452	0.474146
LINC00906	3.9637	0.0342138	0.999877	3.25864	0.0291245	0.474794
CR769775.1	-0.971958	0.217097	0.999877	-1.36616	0.0291296	0.474794
USF1	0.140533	0.590317	0.999877	2.04052	0.0291554	0.474794
GAPT	1.05611	0.200517	0.999877	1.16392	0.0291623	0.474794
RNU6-8	0.985593	0.603452	0.999877	-2.05095	0.0291689	NA
AL049637.1	1.17595	0.725629	0.999877	-3.4655	0.0292039	0.475107
ATP5ME	0.306538	0.336459	0.999877	-1.49792	0.0292203	0.475107
AC104623.1	-1.51547	0.660149	0.999877	6.94227	0.0292434	NA
IFI6	0.287157	0.787295	0.999877	1.68364	0.0292617	0.475464
RAB17	0.0386765	0.954552	0.999877	-1.12478	0.029299	0.475755
CD93	0.125226	0.813171	0.999877	1.38535	0.0293396	0.476098
SH3D21	-0.635569	0.0291057	0.988851	1.44806	0.0294125	0.476766
JOSD1	-0.148976	0.416949	0.999877	1.06366	0.0294266	0.476766
MPC1	0.0175808	0.944611	0.999877	-0.668819	0.0294391	0.476766
CD44-AS1	-0.874674	0.694551	0.999877	1.73148	0.0294927	0.477318
AC092135.3	2.27984	0.11913	0.999877	3.38683	0.0295961	0.477877
MIR3687	-0.333935	0.573148	0.999877	-3.32908	0.0296106	0.477877
AC135178.1	-0.832333	0.410341	0.999877	2.00549	0.0296109	0.477877
YBX3P1	0.152344	0.935005	0.999877	-1.71237	0.0296174	0.477877
SUGT1P2	-0.801605	0.817644	0.999877	2.73909	0.0296247	0.477877
PXDN	0.794128	0.24298	0.999877	1.41694	0.0296872	0.478569
HEXA-AS1	-1.25339	0.140615	0.999877	-1.78197	0.0297324	0.478606
TAF11	0.382237	0.200882	0.999877	0.304113	0.0297691	0.478606
CDK5R1	-1.17221	0.00191056	0.239291	1.65856	0.0297702	0.478606
CATSPER1	-0.450117	0.616966	0.999877	1.38362	0.0297795	0.478606
FAM184B	-0.418748	0.520312	0.999877	-1.36935	0.0297987	0.478606
AC080080.1	-0.426919	0.552415	0.999877	-2.00824	0.0298067	0.478606
DDX39B	0.243836	0.669344	0.999877	1.24269	0.0298849	0.479059
CCSER1	-0.74955	0.112424	0.999877	-1.01179	0.0298899	0.479059
NFYB	0.319039	0.258627	0.999877	-0.468924	0.0299101	0.479059
SUN1	-0.0376429	0.823287	0.999877	-0.352102	0.0299131	0.479059
ORAI2	0.0279712	0.941915	0.999877	1.37245	0.0299936	0.480035
ZNF92	-0.0709113	0.861733	0.999877	-0.938292	0.0300278	0.480269
LINC02487	0.579354	0.723802	0.999877	2.83177	0.0300572	0.480424
CCL3L1	0.485285	0.887879	0.999877	2.13522	0.0301461	0.481532
AC005899.7	1.14807	0.549061	0.999877	-2.46028	0.0302317	NA
IQSEC2	-0.485298	0.0676973	0.999877	0.95323	0.0302432	0.482768
VASH1-AS1	-2.89066	0.200169	0.999877	2.30741	0.0302473	NA
NALCN	-0.729886	0.294179	0.999877	-1.68949	0.0303199	0.483438
SYK	0.112144	0.697167	0.999877	0.796516	0.0303246	0.483438
TRANK1	-0.286904	0.669349	0.999877	1.59849	0.0303846	0.483528
AC130371.2	-0.0301432	0.952863	0.999877	1.93015	0.0304031	0.483528
MAPK6	-0.114098	0.775914	0.999877	0.557571	0.0304103	0.483528
ATAD1	0.208484	0.330448	0.999877	-0.411125	0.0304209	0.483528
HMOX1	-0.343072	0.556385	0.999877	1.16084	0.0304289	0.483528
AC027644.3	-0.558462	0.872582	0.999877	-2.21304	0.0304491	NA
AL121820.2	-1.76615	0.0624125	0.999877	-1.277	0.0304648	0.483784
AL050327.1	2.73573	0.419797	0.999877	-3.10468	0.030541	0.484346
G4615	-14.7159	1.70063e-05	0.00509348	-1.86157	0.0305661	0.484346
AC017104.5	1.03048	0.454451	0.999877	-1.97052	0.0305675	0.484346
TMEM68	0.241606	0.459126	0.999877	-0.762054	0.0305793	0.484346
TRDV2	-0.671995	0.846963	0.999877	3.91246	0.0306084	0.484495
ZC3H7B	0.034176	0.894796	0.999877	1.83184	0.0307124	0.485782
INO80B	0.931603	0.761676	0.999877	-2.09491	0.0307323	NA
BNC2-AS1	-2.18857	0.00959939	0.608227	-1.43421	0.0307378	0.485782
XLOC_008233	-0.23249	0.817114	0.999877	-1.16066	0.0307674	0.485782
FAM210B	-0.070853	0.683418	0.999877	-0.883339	0.0307824	0.485782
AL354989.1	-1.19235	0.731538	0.999877	4.5255	0.0308045	NA
KIAA1024	-0.0622932	0.896918	0.999877	2.0978	0.0308505	0.485782
LILRB3	-0.588861	0.479407	0.999877	1.97445	0.0308562	0.485782
PTPA	-0.117668	0.561785	0.999877	0.793608	0.0308968	0.485782
XLOC_003146	-1.8003	0.601822	0.999877	3.72778	0.0308969	0.485782
AL158825.2	-1.05467	0.31885	0.999877	1.43174	0.0309021	0.485782
RFX1	-0.271166	0.388219	0.999877	1.37041	0.0309209	0.485782
TMC8	-0.951394	0.0818922	0.999877	1.51303	0.03094	0.485782
TGDS	0.357347	0.187842	0.999877	-0.707002	0.0309752	0.485782
GBGT1	0.183109	0.761545	0.999877	1.66535	0.0309985	0.485782
IFI27	0.142015	0.84107	0.999877	1.25464	0.0310148	0.485782
RIPOR1	-0.0764968	0.818666	0.999877	1.22706	0.0310268	0.485782
G33524	-1.32361	0.452845	0.999877	2.12828	0.0310294	0.485782
PVT1	-0.950581	0.0632496	0.999877	1.12777	0.0310616	0.485782
AL391421.1	0.12203	0.908521	0.999877	2.26255	0.0310654	0.485782
TMEM256	0.149474	0.823669	0.999877	-1.38796	0.0310664	0.485782
PPARG	2.12616	0.0115817	0.66606	-1.44105	0.0311231	0.486358
SLC35C2	-0.174493	0.291621	0.999877	0.228388	0.0311535	0.486522
ANKRD18DP	-0.207418	0.951307	0.999877	3.33718	0.0311666	NA
CMKLR1	0.30938	0.455406	0.999877	1.34333	0.0312745	0.487634
ICAM3	-0.835309	0.384233	0.999877	1.21384	0.0312927	0.487634
NRROS	0.1153	0.829012	0.999877	1.9151	0.0313064	0.487634
HESX1	-1.43215	0.0667381	0.999877	1.15125	0.031323	0.487634
AP1S1	-0.215938	0.512033	0.999877	0.899901	0.0313241	0.487634
ACOT7	-0.47692	0.114627	0.999877	0.670844	0.0314467	0.48923
PRR3	-0.0177082	0.960118	0.999877	0.77548	0.0314812	0.489457
AC024361.2	0.938695	0.579071	0.999877	-2.44343	0.0315247	0.489662
AL031123.1	-1.60565	0.0510203	0.999877	-1.36994	0.0315344	0.489662
GJB6	-0.735423	0.0617385	0.999877	1.50738	0.0315687	0.489706
SNX15	1.79714	0.424542	0.999877	3.28526	0.0315853	NA
TMEM176B	0.142188	0.695165	0.999877	1.12103	0.0315944	0.489706
RNF139-AS1	-2.28686	0.0364796	0.999877	1.98227	0.0316027	0.489706
HADH	0.35211	0.274904	0.999877	-0.566121	0.0316187	0.489706
XLOC_001192	1.84423	0.463733	0.999877	-3.29818	0.0316358	NA
TNFRSF21	0.33808	0.419216	0.999877	1.01344	0.0316371	0.489706
LINC00632	1.02117	0.129668	0.999877	-1.17157	0.0316699	0.489809
AC119427.1	0.211743	0.677809	0.999877	-1.50165	0.0316838	0.489809
AL365356.5	-1.56293	0.228374	0.999877	2.71468	0.031759	0.490663
SALL4	-2.99995	0.0201826	0.885364	2.44367	0.031792	0.490864
RPS7P15	NA	NA	NA	2.15608	0.0318064	NA
MT1L	-0.267095	0.678875	0.999877	-0.802065	0.0318459	0.491385
TNFRSF10B	-0.0881134	0.744478	0.999877	1.15606	0.0318781	0.491573
SIRPA	-0.0223181	0.925835	0.999877	1.15228	0.0319209	0.491922
SCFD2	-0.206015	0.367972	0.999877	-0.430786	0.031965	0.492179
CYP24A1	-0.291441	0.78353	0.999877	2.27088	0.0319777	0.492179
SUMO4	-3.51035	0.0264705	0.948516	1.78203	0.0320106	0.492377
HPCA	-3.54379	0.247211	0.999877	2.76272	0.0320559	0.492764
NME7	-0.0914791	0.781467	0.999877	-0.705467	0.0320763	0.492769
AL353648.1	1.71711	0.293012	0.999877	-4.54918	0.0321304	0.493145
TRIM22	0.208777	0.705336	0.999877	1.14312	0.0321411	0.493145
AC110285.2	-1.67193	0.384207	0.999877	3.21343	0.0322141	NA
HACL1	-0.0868773	0.742666	0.999877	-0.639493	0.0322566	0.494002
AIF1	-0.308554	0.440206	0.999877	0.763096	0.0323054	0.494002
AC068860.1	-0.804117	0.703171	0.999877	-2.90063	0.0323368	0.494002
LINC01644	-0.421621	0.901891	0.999877	3.97534	0.032339	0.494002
G8687	-2.56358	0.0827132	0.999877	-2.26734	0.0323605	0.494002
XLOC_012332	0.948991	0.729505	0.999877	3.54546	0.032371	NA
GZMK	-3.06099	0.0745935	0.999877	1.95456	0.0323759	0.494002
XLOC_003809	-2.00528	0.261625	0.999877	2.92126	0.0323861	0.494002
POLR2J3	0.343371	0.581203	0.999877	0.789685	0.0323862	0.494002
ZNF865	-0.538757	0.107921	0.999877	1.96062	0.032394	0.494002
HTR2B	0.84424	0.467366	0.999877	1.63133	0.032423	0.494002
ZC3H11A	-1.09513	0.75295	0.999877	2.08732	0.0324364	0.494002
F8A1	-0.205403	0.529374	0.999877	-1.31469	0.0324389	0.494002
AC068338.3	NA	NA	NA	-1.96814	0.0324992	0.494493
TGM1	0.115474	0.845944	0.999877	1.2656	0.0325296	0.494493
IDH1	0.62863	0.13143	0.999877	-0.840541	0.0325661	0.494493
AC026367.1	0.430015	0.643115	0.999877	2.18634	0.0325825	0.494493
COLGALT1	-0.117732	0.564823	0.999877	0.605762	0.032611	0.494493
AC105250.1	-0.866222	0.798696	0.999877	-1.52215	0.0326534	0.494493
SNHG12	0.245466	0.718235	0.999877	1.14007	0.0326968	0.494493
SRC	0.0913693	0.700449	0.999877	1.38377	0.0327318	0.494493
ATP5PDP4	-0.266311	0.938046	0.999877	-1.59889	0.0327379	0.494493
ERFE	-0.25839	0.858334	0.999877	2.84203	0.032742	0.494493
CCDC153	-0.274619	0.500771	0.999877	-0.795956	0.0327659	0.494493
SH3RF3	0.0982156	0.707822	0.999877	1.39234	0.0327943	0.494493
PDK3	0.252647	0.665212	0.999877	-0.764403	0.0328151	0.494493
FKBP15	-0.136406	0.450078	0.999877	0.788518	0.0328151	0.494493
ITGA4	-0.67318	0.050461	0.999877	1.17613	0.0328178	0.494493
KRT222	0.650316	0.682934	0.999877	-2.06881	0.032823	0.494493
CEBPZOS	0.0161192	0.920922	0.999877	-0.446048	0.032835	0.494493
GLIS3	-0.357981	0.460536	0.999877	1.60682	0.032849	0.494493
LYRM1	0.262541	0.18274	0.999877	-0.633013	0.0328604	0.494493
RUNX2	-0.21129	0.535484	0.999877	1.20978	0.0328837	0.494493
COQ5	0.404635	0.0556515	0.999877	-0.511852	0.0329045	0.494493
IGHV3-49	6.5684	2.25082e-07	8.84253e-05	3.87956	0.032915	0.494493
KRT8P36	-0.0665956	0.97416	0.999877	-1.91917	0.0329829	0.494941
NRP2	0.0842974	0.840892	0.999877	1.44634	0.0329853	0.494941
AC007619.1	0.365358	0.857421	0.999877	1.70571	0.0330252	0.495237
GPLD1	0.344558	0.523017	0.999877	-0.904695	0.0330471	0.495261
KRT18P63	-3.71044	0.00770063	0.537977	2.22357	0.0330818	0.495321
PSTPIP1	-0.317574	0.500781	0.999877	1.14989	0.033103	0.495321
CYB5A	0.0768879	0.681211	0.999877	-0.871994	0.0331117	0.495321
AC244093.3	-2.94665	0.352179	0.999877	2.77073	0.0331314	NA
COG8	-0.204915	0.567917	0.999877	-0.547821	0.0331329	0.495335
G26894	-1.69348	0.416154	0.999877	3.87946	0.0331874	0.495848
KIAA0513	-0.24204	0.498505	0.999877	0.891965	0.0332283	0.495909
GON7	-0.142108	0.493295	0.999877	-0.558033	0.033238	0.495909
TNN	-0.957968	0.271482	0.999877	-1.83346	0.0332522	0.495909
IGSF22	0.316092	0.42338	0.999877	0.946995	0.0332921	0.496202
CSK	-0.138956	0.528512	0.999877	1.18806	0.0333272	0.496423
PRSS53	-0.988147	0.745557	0.999877	2.55301	0.0333916	NA
GPR85	-0.167906	0.839623	0.999877	1.62681	0.0334237	0.497455
ITGB2	-0.201675	0.542872	0.999877	1.58606	0.0334371	0.497455
HIPK2	0.335607	0.498561	0.999877	0.582023	0.0334746	0.497711
MICA	0.0402068	0.860228	0.999877	0.474647	0.0335419	0.497947
MN1	-0.404878	0.27856	0.999877	0.945322	0.0335457	0.497947
AC011239.2	-2.17329	0.133588	0.999877	-2.1775	0.0335707	0.497947
CDKN2AIPNL	-0.0124206	0.960693	0.999877	-0.607677	0.0335863	0.497947
G9105	0.107942	0.939008	0.999877	-2.11507	0.0336439	0.497947
PPP4R1	-0.23597	0.381331	0.999877	0.705698	0.0336624	0.497947
NPM3	-0.833744	0.000471154	0.093153	0.867863	0.03368	0.497947
BTK	0.0321545	0.949494	0.999877	1.24781	0.0336875	0.497947
MTCO1P12	-0.765513	0.809795	0.999877	-1.5862	0.0336959	0.497947
XLOC_004054	0.915058	0.717187	0.999877	2.61739	0.0337002	0.497947
AC092167.1	0.426218	0.90254	0.999877	2.88081	0.033714	0.497947
TMBIM4	0.205	0.423381	0.999877	-0.875344	0.0337703	0.498303
LINC01431	-1.2355	0.205561	0.999877	-1.32026	0.0338073	0.498303
LRRC15	-0.465116	0.547556	0.999877	1.58585	0.0338151	0.498303
TTLL10	0.21476	0.80628	0.999877	-2.58452	0.0338409	0.498303
COL16A1	-0.00080744	0.998493	0.999877	1.37538	0.0338497	0.498303
AC011247.1	0.323968	0.690318	0.999877	-1.12639	0.0338601	0.498303
SLC34A1	-2.41132	0.0503456	0.999877	2.13585	0.0339134	0.49853
AC008556.1	-0.0678874	0.882647	0.999877	-1.35259	0.0339162	0.49853
CD2	-0.923125	0.141331	0.999877	1.61045	0.0340456	0.500131
CD84	0.412149	0.477476	0.999877	1.24849	0.0340978	0.500458
AL357079.2	-0.348523	0.850567	0.999877	-2.15797	0.0341133	0.500458
HOXB13	1.84098	0.468954	0.999877	3.37498	0.0341497	0.500458
GLRX5	-0.00792232	0.968041	0.999877	-1.35012	0.0341577	0.500458
AGFG2	0.152539	0.451432	0.999877	-0.596679	0.034178	0.500458
AC092953.1	1.99457	0.391585	0.999877	2.11833	0.0341904	0.500458
LINC01506	-0.0307657	0.992167	0.999877	1.94796	0.034259	0.500635
TNK2	-0.216994	0.283145	0.999877	1.46204	0.0342625	0.500635
PPIF	0.0203804	0.954846	0.999877	0.712411	0.0342798	0.500635
CDH18	-0.191377	0.841649	0.999877	-3.17803	0.0343007	0.500635
DDA1	-0.0458019	0.849556	0.999877	0.290228	0.0343122	0.500635
ARSJ	-0.0943883	0.836894	0.999877	0.966699	0.0343448	0.500635
CHRAC1	-0.154065	0.391905	0.999877	-0.411918	0.0343645	0.500635
PHOSPHO2	0.109254	0.849329	0.999877	-1.31202	0.0344018	0.500635
LHFPL3-AS1	0.947367	0.485058	0.999877	2.27355	0.0344174	0.500635
XLOC_009449	1.24754	0.718516	0.999877	-3.73373	0.0344377	NA
ARHGAP30	0.0169164	0.954164	0.999877	1.53999	0.0344442	0.500635
DDX41	-0.353334	0.0770997	0.999877	0.44339	0.0344542	0.500635
ORAI1	-0.210334	0.544184	0.999877	-1.05465	0.0344751	0.500635
AC137723.1	0.0418752	0.985707	0.999877	-1.81191	0.0344826	0.500635
AC084036.1	-0.332519	0.714284	0.999877	-1.37033	0.0344885	0.500635
SRGN	0.513747	0.326911	0.999877	1.03737	0.0345627	0.501415
SERPINB9	0.874118	0.071812	0.999877	1.19045	0.0345916	0.501538
ADPGK	-0.0632695	0.761322	0.999877	0.45502	0.0346165	0.501541
CHRNA7	1.4137	0.087533	0.999877	1.2097	0.0346463	0.501541
BCL2L1	0.189302	0.358855	0.999877	0.637359	0.0346532	0.501541
AL162727.3	-0.254373	0.941415	0.999877	2.94169	0.0346628	NA
FGFR3	-0.15465	0.69871	0.999877	-1.73119	0.034731	0.502242
ITGA11	0.289918	0.65057	0.999877	1.10593	0.0347427	0.502242
FBXO9	0.175332	0.427926	0.999877	-0.549079	0.0348252	0.502569
ACADM	0.470834	0.173446	0.999877	-0.679301	0.0348499	0.502569
TRBV7-8	0.223252	0.882521	0.999877	2.49105	0.0348503	0.502569
MMP2-AS1	0.404604	0.851197	0.999877	2.28638	0.0348636	0.502569
NPAS1	-0.279117	0.631487	0.999877	-1.68414	0.034874	0.502569
CDC25B	0.0252226	0.917194	0.999877	1.18408	0.0349006	0.502569
CD83	0.00876641	0.981622	0.999877	0.667945	0.0349099	0.502569
RUBCN	-0.0592757	0.806361	0.999877	0.515192	0.0349586	0.502569
CXorf21	0.514601	0.435041	0.999877	1.70454	0.0349672	0.502569
PNPLA5	1.8654	0.293762	0.999877	-2.33825	0.0349704	0.502569
LUZP1	-0.241906	0.240386	0.999877	0.409802	0.0350284	0.502946
MPEG1	-0.290011	0.563692	0.999877	1.35278	0.0350377	0.502946
LINC01423	-0.801605	0.817644	0.999877	3.54562	0.0350532	NA
UMODL1-AS1	-3.17576	0.241125	0.999877	-4.14917	0.0350768	NA
AC002091.2	-1.31002	0.666724	0.999877	2.80693	0.0350948	0.503282
AC083799.1	-0.320349	0.3419	0.999877	0.655064	0.0351022	0.503282
CBX5	0.394923	0.280029	0.999877	-0.420266	0.0351384	0.503358
AL353708.3	-1.47421	0.669916	0.999877	-2.91518	0.0351735	0.503358
SNX29P2	0.37373	0.679894	0.999877	1.72638	0.0351824	0.503358
NEK7	0.923353	0.0382914	0.999877	-1.02503	0.0352273	0.503358
MED28P3	-0.758312	0.434531	0.999877	-1.6372	0.0352415	0.503358
SLC25A1	0.173151	0.604923	0.999877	-1.01846	0.0352646	0.503358
CGGBP1	0.175559	0.389774	0.999877	-0.367241	0.0352828	0.503358
AP000911.2	-1.09218	0.711969	0.999877	-3.39312	0.0353176	0.503358
RPL30P11	-3.52368	0.296219	0.999877	-3.39794	0.0353718	0.503358
RGS19	0.0194417	0.95009	0.999877	0.85	0.0353752	0.503358
SNHG6	-0.269697	0.44617	0.999877	-0.84521	0.0354067	0.503358
IL33	-0.334012	0.458633	0.999877	-0.73138	0.0354263	0.503358
YIPF6	0.356553	0.025944	0.940238	-0.555071	0.0354263	0.503358
OPN3	0.852876	0.0540628	0.999877	-1.45406	0.0354414	0.503358
RBMS1P1	-1.37555	0.441227	0.999877	-1.01643	0.0354818	0.503358
ADAMTS2	0.158165	0.817452	0.999877	1.78069	0.0354964	0.503358
CCDC51	0.0157057	0.917808	0.999877	0.431701	0.0355282	0.503358
SALL1	-2.4869	0.0123452	0.69345	2.98925	0.035533	0.503358
AL731569.1	-0.105365	0.823667	0.999877	-1.85594	0.0355345	0.503358
SP100	0.0857934	0.820043	0.999877	0.517372	0.0355354	0.503358
AL669831.5	0.0299571	0.974546	0.999877	1.07461	0.0355389	0.503358
UBBP1	1.24527	0.630759	0.999877	-1.66956	0.035586	NA
AC080023.2	2.0458	0.322813	0.999877	-1.23152	0.0356036	0.503983
SUCLA2	0.261631	0.286558	0.999877	-0.625807	0.0357323	0.505513
ADCY2	-0.306172	0.298508	0.999877	-1.02312	0.0357691	0.505742
TIGD7	0.195436	0.786005	0.999877	-1.10706	0.0358349	0.506356
AL022069.1	-2.50707	0.100925	0.999877	-2.93448	0.0358539	0.506356
AC011503.1	2.64163	0.108348	0.999877	-3.11057	0.035897	0.506537
CLECL1	0.00285629	0.997945	0.999877	1.56524	0.035908	0.506537
TMEM26	-2.5523	0.0456255	0.999877	2.72997	0.0359328	0.506595
NOV	-0.19368	0.556984	0.999877	0.821133	0.0360058	0.507331
SMURF2P1	-0.336195	0.318533	0.999877	1.47878	0.0360281	0.507354
HSH2D	0.174667	0.837098	0.999877	2.32546	0.0361056	0.507727
ZNF687	-0.2619	0.156701	0.999877	1.41399	0.0361399	0.507727
ANKRD20A4	-4.31834	0.00577844	0.451674	-1.75591	0.036157	0.507727
RPS4XP2	NA	NA	NA	1.53859	0.0361613	0.507727
SLC30A8	-3.16513	0.213906	0.999877	-4.5081	0.0361697	0.507727
AL354928.1	-2.21782	0.135528	0.999877	2.52797	0.0362145	0.507727
TLR8	-0.31607	0.650552	0.999877	2.14109	0.0362232	0.507727
SLC18A1	-2.0013	0.535473	0.999877	-3.2326	0.0362431	NA
IGDCC4	0.265231	0.668095	0.999877	1.3	0.0362554	0.507727
ARMCX7P	1.69816	0.376129	0.999877	-1.11459	0.0362567	0.507727
AC016251.1	-0.0494465	0.988458	0.999877	-3.16911	0.0362668	NA
GPX7	0.263386	0.529689	0.999877	0.604278	0.0363043	0.507727
YIF1B	-0.391682	0.0618707	0.999877	0.405914	0.0363056	0.507727
XLOC_001953	0.653268	0.372776	0.999877	1.39328	0.0363368	0.507727
ZNF208	0.282935	0.73623	0.999877	-2.04581	0.036345	0.507727
SSC5D	0.0125254	0.981452	0.999877	1.58854	0.0363682	0.507727
LINC02211	4.84964	0.00483353	0.402794	2.59065	0.0363853	0.507727
AP000439.2	0.642352	0.149502	0.999877	-2.07256	0.0363861	0.507727
HIST1H2BE	-1.84805	0.187907	0.999877	-2.18601	0.036421	0.507924
PIEZO2	0.837503	0.10381	0.999877	1.31066	0.0364893	0.508299
AC034243.1	-1.10275	0.685919	0.999877	-2.13489	0.0364894	0.508299
PIK3R5	-0.339471	0.4084	0.999877	1.74886	0.0365212	0.508454
WFDC12	-0.881417	0.183157	0.999877	1.66097	0.036611	0.509273
DZIP1	0.0820185	0.872766	0.999877	0.998949	0.0366216	0.509273
AL096855.1	-1.32435	0.646641	0.999877	2.3181	0.0366329	NA
AL022316.1	-2.32593	0.289216	0.999877	2.71029	0.0366898	NA
BSN	-1.67065	0.0160845	0.793729	2.42041	0.0366934	0.509584
COL2A1	-1.95872	0.0213485	0.893821	-2.75507	0.0366957	0.509584
AC007546.1	3.4136	0.294697	0.999877	-2.9099	0.0367063	0.509584
STAG2	0.202155	0.350165	0.999877	0.299326	0.0367479	0.509604
PNPLA6	-0.16402	0.388797	0.999877	1.18385	0.0367544	0.509604
FLVCR2	-0.0156121	0.970864	0.999877	1.00231	0.0367702	0.509604
AC068620.1	-0.203999	0.841401	0.999877	-1.35628	0.0368133	0.509671
AC004951.3	0.522336	0.830857	0.999877	2.35397	0.0368268	NA
XIST	-0.883393	0.136358	0.999877	1.24199	0.0368401	0.509671
CORO1A	-0.355839	0.311823	0.999877	1.28916	0.0368467	0.509671
CNTNAP2	-2.43264	0.0111409	0.65186	1.8115	0.0368658	0.509671
XLOC_014097	-1.54443	0.598871	0.999877	2.71583	0.0368957	0.509671
LINC01443	-0.128891	0.923778	0.999877	2.00859	0.0369139	0.509671
SLC20A2	-0.113219	0.646692	0.999877	0.522563	0.0369206	0.509671
PPP4R1-AS1	-1.7642	0.56254	0.999877	-2.04532	0.0369885	0.510039
ITPA	-0.167458	0.435075	0.999877	0.373501	0.0369889	0.510039
RIMS1	-0.53662	0.589868	0.999877	-1.47888	0.0370216	0.510105
XLOC_009498	1.91744	0.101434	0.999877	-1.7558	0.0370753	0.510105
KLRB1	-0.639488	0.450006	0.999877	1.48616	0.0371197	0.510105
AC116407.1	-0.28941	0.752209	0.999877	-2.24505	0.0371424	0.510105
ARPP19	0.381524	0.106365	0.999877	-0.405434	0.0371475	0.510105
AC004812.2	-0.394094	0.30875	0.999877	-1.11534	0.0371635	0.510105
PLIN3	-0.317767	0.311813	0.999877	0.448869	0.0371723	0.510105
SLC44A1	0.151204	0.467421	0.999877	-0.522351	0.0371858	0.510105
HIC1	0.50057	0.315263	0.999877	1.47758	0.0372227	0.510105
TOR2A	-0.18466	0.490287	0.999877	0.541747	0.0372294	0.510105
PNOC	-1.22008	0.707509	0.999877	3.27291	0.0372322	0.510105
TRGV8	NA	NA	NA	3.082	0.0372351	NA
AP001021.2	-0.204127	0.901352	0.999877	-1.94907	0.0372435	0.510105
AC093912.1	-2.924	0.389731	0.999877	-4.04769	0.0372703	0.510187
XLOC_006617	-0.929134	0.786709	0.999877	5.16054	0.0373277	0.510688
AC017104.3	1.92438	0.116778	0.999877	2.01736	0.0373699	0.510818
RUBCNL	0.606631	0.342827	0.999877	1.10454	0.037379	0.510818
AC007318.2	-3.34373	0.097886	0.999877	1.72577	0.037411	0.510971
DPEP2	0.334891	0.58428	0.999877	1.1894	0.037486	0.511452
AC099552.3	1.22695	0.455739	0.999877	-2.89268	0.037488	0.511452
LTBP2	0.356376	0.458052	0.999877	1.20165	0.0375419	0.511835
AL035530.2	-0.00127067	0.997869	0.999877	-0.769347	0.0376006	0.511835
MRPL19	-0.0974661	0.612545	0.999877	-0.474914	0.0376039	0.511835
ARL15	-0.0601234	0.824724	0.999877	-0.820672	0.0376512	0.511835
FCER1G	0.19725	0.628707	0.999877	0.911741	0.0376526	0.511835
KIAA0391	0.275514	0.291222	0.999877	0.724361	0.0376642	0.511835
PIP5KL1	-0.0404097	0.910685	0.999877	0.794322	0.0376701	0.511835
LINC01269	2.53333	0.287752	0.999877	2.24144	0.0376832	0.511835
ATP5MC3	0.154244	0.53821	0.999877	-0.423192	0.037717	0.51201
HNRNPDL	0.13123	0.553823	0.999877	0.347041	0.0377777	0.512292
DBNL	-0.120962	0.586807	0.999877	0.381049	0.0377861	0.512292
KLF12	-0.0811975	0.82765	0.999877	0.578724	0.0378466	0.512292
DRAM2	0.166906	0.507382	0.999877	-0.711686	0.0378519	0.512292
C9orf116	-0.019317	0.976411	0.999877	0.751176	0.0378938	0.512292
NACA4P	-0.128572	0.952409	0.999877	-1.46669	0.0379017	0.512292
G29073	-4.33809	0.123245	0.999877	2.58685	0.0379627	0.512292
ACTR3C	0.097313	0.842729	0.999877	-0.952156	0.0379629	0.512292
AC006449.5	-0.235166	0.827677	0.999877	-2.02461	0.0379649	0.512292
IGFBP2	-0.134229	0.741637	0.999877	1.53768	0.0379678	0.512292
AC009542.1	0.585344	0.864726	0.999877	2.89809	0.0379875	0.512292
XLOC_012551	-1.27224	0.709196	0.999877	-2.9151	0.0380197	0.512292
OTOGL	-1.17484	0.258322	0.999877	-2.05881	0.0380202	0.512292
KCNH7	-1.29685	0.433859	0.999877	-2.85664	0.0380204	NA
TMEM260	-0.0791772	0.7852	0.999877	-0.56828	0.038048	0.512292
PTER	-0.269269	0.273657	0.999877	-0.543972	0.0380637	0.512292
BX293535.1	-3.35841	0.161765	0.999877	-2.18429	0.0381008	0.512292
SELL	0.142054	0.79528	0.999877	1.68616	0.0381466	0.512292
ANO1	-0.205333	0.39355	0.999877	-0.578882	0.0381587	0.512292
FER1L5	1.02841	0.552045	0.999877	-3.02246	0.0381928	0.512292
NUDT16	0.0137449	0.962052	0.999877	0.676016	0.0382137	0.512292
TUBB2A	-0.230679	0.564652	0.999877	0.635665	0.0382549	0.512292
SEC14L1P1	-1.02496	0.256896	0.999877	1.45751	0.0382596	0.512292
CD3D	-0.375588	0.597927	0.999877	1.30276	0.0382833	0.512292
CCDC78	-1.24025	0.439261	0.999877	2.66715	0.0382851	0.512292
FRMD6-AS1	0.0247606	0.968127	0.999877	0.917899	0.0382946	0.512292
FAM45BP	0.073743	0.926731	0.999877	-0.83138	0.0383349	0.512292
XLOC_000567	-0.35382	0.702769	0.999877	-1.54741	0.0383674	0.512292
CSF3R	-0.406767	0.424087	0.999877	2.03958	0.0383839	0.512292
ANKRD2	0.227139	0.743802	0.999877	1.29686	0.0383874	0.512292
SDK2	-1.15468	0.0164804	0.807993	1.29415	0.0384352	0.512292
MAFTRR	0.139031	0.852921	0.999877	-1.35453	0.0384591	0.512292
TRPT1	0.0567859	0.78697	0.999877	-0.456637	0.0384595	0.512292
GIMAP2	0.243843	0.59034	0.999877	1.01056	0.0384681	0.512292
AC024475.1	-1.51547	0.660149	0.999877	-3.38576	0.0385131	NA
BMI1	0.19533	0.522133	0.999877	-0.625755	0.0385158	0.512292
PCSK4	0.0162516	0.983083	0.999877	1.80645	0.0385344	0.512292
RHOQP1	1.73074	0.209142	0.999877	-2.11592	0.0385639	0.512292
YJU2	-0.331088	0.212124	0.999877	0.402689	0.0385802	0.512292
TMEM17	0.661808	0.048431	0.999877	-0.643638	0.0385934	0.512292
RAB5C	0.0649225	0.778628	0.999877	0.543878	0.0385963	0.512292
DOK3	-0.0374813	0.942814	0.999877	1.80372	0.0386057	0.512292
FNBP1L	0.0320727	0.935909	0.999877	-0.562098	0.0386331	0.512292
GPS2	-3.39624	0.0355346	0.999877	-0.944728	0.0386366	0.512292
C8orf34	0.302016	0.644445	0.999877	-1.54616	0.0386367	0.512292
GTF2IP23	-0.95735	0.647632	0.999877	2.4787	0.0386824	NA
KYNU	-0.696118	0.0942364	0.999877	1.25857	0.0386967	0.512665
TMEM14B	0.286037	0.224676	0.999877	-0.823222	0.0387276	0.512665
HCLS1	0.0708941	0.839587	0.999877	1.25719	0.0387354	0.512665
MRPL28	-0.257961	0.213518	0.999877	0.358845	0.0388003	0.512665
ZNFX1	-0.0337303	0.943318	0.999877	0.918616	0.0388354	0.512665
CLDND2	-3.08292	0.115177	0.999877	-1.40795	0.038838	0.512665
BCAR3	-0.00999205	0.972013	0.999877	-0.825642	0.0388637	0.512665
CRYBB2P1	-0.110032	0.846453	0.999877	0.667005	0.0388802	0.512665
SLC7A2	0.37304	0.217616	0.999877	0.862695	0.038884	0.512665
IGKV2D-40	NA	NA	NA	3.97297	0.038886	0.512665
OSBPL8	0.14674	0.619901	0.999877	-0.38144	0.038915	0.512665
PRNCR1	2.11038	0.533301	0.999877	-1.63327	0.0389339	0.512665
AP000347.1	0.286186	0.810265	0.999877	1.92928	0.0389369	0.512665
SLC16A7	0.169493	0.582472	0.999877	-0.591104	0.0389637	0.512743
DDHD2	0.298483	0.444512	0.999877	-0.634059	0.0390281	0.513315
ANAPC13	0.217244	0.237823	0.999877	-0.770187	0.0390879	0.513599
TMSB10	-3.77622e-05	0.999913	0.999998	0.65927	0.0391065	0.513599
LINC01871	0.440341	0.765572	0.999877	1.18974	0.0391126	0.513599
ALKAL1	1.62373	0.332538	0.999877	-3.23327	0.0392398	0.514993
Z94721.3	-2.71259	0.0314656	0.999877	2.26554	0.0392885	0.515356
PRKRIP1	0.155464	0.456712	0.999877	0.405363	0.0393685	0.515969
PTN	0.0756503	0.865584	0.999877	0.942269	0.0393854	0.515969
AP002026.1	0.108689	0.915201	0.999877	-1.31702	0.0393983	0.515969
P2RX6P	0.846914	0.37598	0.999877	-1.9397	0.039527	0.51704
DNAJC25	-0.141021	0.697314	0.999877	-0.970171	0.0395317	0.51704
MMP19	0.204655	0.615073	0.999877	1.34611	0.0395434	0.51704
CXADRP3	NA	NA	NA	3.01298	0.0395623	NA
TYSND1	-0.0945191	0.676322	0.999877	-0.484125	0.039592	0.517399
CANT1	-0.00457151	0.981113	0.999877	0.75237	0.0396644	0.518069
SLCO2A1	0.0922955	0.683552	0.999877	1.2413	0.0397291	0.518637
PRAG1	-0.485627	0.0550398	0.999877	1.48819	0.0397698	0.518893
ANKRD45	-0.7395	0.721264	0.999877	2.38015	0.0398354	0.519128
GBAP1	0.475411	0.19606	0.999877	0.962118	0.0398479	0.519128
SPON2	-0.2479	0.514575	0.999877	0.585956	0.0398514	0.519128
SLC22A3	0.467954	0.127657	0.999877	-0.751208	0.0398746	0.519154
MTIF2	-0.0856353	0.655477	0.999877	-0.257435	0.0399363	0.519311
ZSCAN26	0.105656	0.817493	0.999877	-0.790076	0.0400094	0.519311
SPINK7	-2.17336	0.0685529	0.999877	1.8993	0.0400124	0.519311
HRH2	-0.882228	0.0346365	0.999877	1.57189	0.0400146	0.519311
RETREG3	0.283883	0.135165	0.999877	-0.464113	0.0400278	0.519311
PGM1	0.254895	0.427342	0.999877	-0.692255	0.0400282	0.519311
AL161431.1	-1.04419	0.399948	0.999877	1.8972	0.0400365	0.519311
SMTNL1	-2.02724	0.0709979	0.999877	2.17749	0.0400971	0.519311
SLC3A2	-0.2486	0.267067	0.999877	0.290638	0.0401054	0.519311
[truncated: 30,998 more rows]
