# Supplementary material for: Lupus dermal fibroblasts are proinflammatory and exhibit a profibrotic phenotype in scarring skin disease
Source: JCI Insight. 2024 Feb 15;9(6):e173437. doi: 10.1172/jci.insight.173437 (PMC10972618; doi:10.1172/jci.insight.173437)
Supplement: Supporting data values [file jciinsight-9-173437-s140.xlsx]

## Sheet: Figure2A
	IFNA					IFNG					IL1B					TGFB					TNFA
	log2FC_1	log2FC_2 No sig	log2FC_2 G1 sig	log2FC_2 G2 sig	log2FC_2 both sig	log2FC_1	log2FC_2 No sig	log2FC_2 G1 sig	log2FC_2 G2 sig	log2FC_2 both sig	log2FC_1	log2FC_2 No sig	log2FC_2 G1 sig	log2FC_2 G2 sig	log2FC_2 both sig	log2FC_1	log2FC_2 No sig	log2FC_2 G1 sig	log2FC_2 G2 sig	log2FC_2 both sig	log2FC_1	log2FC_2 No sig	log2FC_2 G1 sig	log2FC_2 G2 sig	log2FC_2 both sig
A1BG	-0.514103	0.0360982				-0.0211113	0.202628				0.129587	0.690608				0.0482132	0.812974				-0.0425789	0.667236
A1BG-AS1	-0.532907		-0.535554			-0.189764	-0.0301865				-0.280067			-0.514397		-0.207125	-0.0115372				-0.0294546			-0.579696
A1CF	0.661771	0.863526				0.332646	1.3305				0.301547	0.767234				0.818438	-0.209409				1.07721	0.453967
A2M	0.646092		0.343049			1.8927				1.79329	-0.0370282	-0.060943				-0.104182	-0.0433783				0.507478		0.220097
A2M-AS1	-0.722397	-0.548363				-0.941453	-0.733236				-1.14837		-2.31297			-1.23897		-1.01388			-1.51346				-2.73087
A2ML1	-0.280742	-0.439191				0.171764	-1.45408				0.0260293	-0.111163				-0.21175	-1.26084				0.925913	-0.970241
A4GALT	1.28267				1.14156	0.526278		0.634081			2.10008				1.75618	1.04408				1.26543	2.09765				1.46177
AAAS	-0.0262192	0.0889181				-0.155796	0.0235366				-0.22224				-0.238434	-0.160091	-0.0879123				-0.103152			-0.306887
AACS	0.14041	-0.0542005				-0.0902006	0.00275048				-0.0669822	-0.17232				0.0622657	0.0349104				-0.0142557			-0.301483
AADACL2	0.0551653	-0.37849				-0.16136	-0.365862				0.10608	-0.250497				-0.114639	-0.332418				0.237529	-0.255101
AADACL2-AS1	-0.177324	0.154444				-0.257577	0.602204				0.140073	-0.101018				-0.24349	0.436931				-0.383137	0.0640944
AADACL3	0.74309	2.33909				0.00734264	0.218666				2.53531	2.71407				0.347229	0.650166				1.10225	2.44758
AADAT	-0.535262				-0.320875	-0.0572444	-0.114726				-0.626674				-0.825551	-0.143939	-0.300399				-0.222458	-0.399604
AAGAB	-0.0626422	-0.0549698				-0.0595989	-0.104191				-0.0430278	-0.0522495				-0.0740499	-0.0548409				0.0125216	0.0186099
AAK1	0.0979805	-0.0642129				0.0297056	0.00166745				0.0127809	-0.127413				0.0831861	-0.125639				0.00652423	-0.00292126
AAMDC	0.149373			0.339405		-0.0624834	0.146034				-0.0874709	0.107164				-0.170008		-0.0383164			-0.0927282			0.287652
AAMP	-0.175551		-0.136471			-0.139058	-0.100802				-0.0527215	-0.104402				-0.0873855	-0.0523779				-0.0605224			-0.230877
AANAT	0.0677029	0.183753				-0.202919	-0.13563				0.0166138	0.516497				-0.241233	0.253289				-0.838679	0.122407
AAR2	0.1631		0.150367			0.128594	0.228612				0.0966249	0.0371717				0.0449004	0.175463				0.162618		-0.0506693
AARD	-1.38743		-0.591091			-0.429224	0.296661				-1.96645				-1.75861	-1.42471		-0.658081			-2.34127				-1.44403
AARS	-0.0964856	0.00143064				-0.316258		-0.169975			-0.292262				-0.217345	-0.158308	-0.118943				-0.0668815			-0.271231
AARS2	-0.357653		-0.413078			-0.163857	-0.287123				-0.173309	-0.346513				-0.0618514	-0.439629				-0.0585342			-0.699
AARSD1	-0.491318		-0.332975			-0.0985931	-0.163923				-0.174765	-0.260843				-0.154413	-0.151458				-0.392157				-0.339142
AASDH	-0.481348				-0.4407	-0.232756	-0.191161				-0.441915				-0.45475	-0.317991				-0.299794	-0.430904				-0.508701
AASDHPPT	-0.41184				-0.560644	-0.148445			-0.288267		-0.209025				-0.292083	-0.144453		-0.19679			-0.220472				-0.286084
AASS	0.627129				0.538168	0.553512		0.406998			-0.0328163	0.109141				-0.0293408			-0.44307		0.22395	0.259605
AATBC	0.22937	0.149462				0.761283	-0.139887				0.861305	-0.0352685				0.161465	0.274892				0.930354	-0.014964
AATF	0.361461				0.281757	0.31876				0.318687	0.116666	0.0274092				0.0908007	0.0878815				0.194151				0.214972
AATK	-0.354639	-2.02465				0.123688	-0.437218				-0.196408	-0.813088				-0.201035	0.303442				-0.49883	-1.20194
ABALON	0.0713572	-0.0397678				-0.0549909	0.0201101				0.58506		0.372618			0.118078	0.240666				0.12128	0.16521
ABAT	-0.0480246			-0.605611		-0.0727107	-0.182827				0.843639		0.209212			0.54545		0.37988			0.380138		-0.354606
ABC7-43041300I9.1	-0.13045	-0.178839				-0.450079	0.205684				-0.409036	-0.0340242				-0.237585	0.248988				-0.746938	0.292051
ABCA1	0.869343				0.70186	0.381072		0.205501			0.459436				0.319703	0.498948		0.351433			0.343757				0.711013
ABCA10	-1.16998		-1.2256			-0.799295	-0.984886				0.36772	-0.510926				-0.11125	-1.18962				0.805228	-0.0161817
ABCA11P	-0.813952				-0.510942	-0.83347		-0.359027			-0.502104		-0.307436			-0.231068	-0.225732				-0.451531				-0.630559
ABCA12	-0.637265	0.386271				-0.0936365	-0.821709				0.431833	0.605631				-0.101464	-0.131332				0.00228736	-0.320395
ABCA13	0.14353	0.250701				1.15081	0.309293				-0.504016	0.995147				0.551857	0.820674				-0.75863	0.519428
ABCA17P	0.291207	-0.390357				0.204819	-0.267013				0.112448	-1.43521				0.089625	-0.292609				0.486077	-0.603854
ABCA2	0.0736956	-0.0929751				-0.0781173	0.238627				-0.0870226	-0.173886				-0.0621556	-0.0782867				0.0177756	-0.357968
ABCA3	-0.221745	-0.117991				0.0296947	-0.460806				0.196041	-0.228765				-0.157619	0.0400584				0.543962	-0.831898
ABCA4	-0.140403	0.221193				-0.984433		-0.747432			0.621755		0.0562969			0.198403	0.235209				-0.0525811	0.0359987
ABCA5	-0.0727897	-0.0783275				-0.148705	-0.174747				0.258167		0.156011			-0.109208	-0.179764				0.596146				0.488464
ABCA6	0.244443	0.228824				-0.486228				-0.574147	-0.258493			-0.508069		-0.410757			-0.571366		-0.444808		-0.0497005
ABCA7	-0.730885			-1.79378		-1.13223		-0.551869			-1.18012				-1.85326	-0.932169		-0.0213973			-0.769038	-1.3994
ABCA8	-0.150728	-0.223758				-0.247244	-0.0417683				-0.498586			-1.23236		-0.516997				-0.653334	-0.562365		-0.203223
ABCA9	-0.213124	-0.303123				-0.656733	0.347345				-0.463033	-0.753338				-0.496409	0.0598652				0.0670231	0.835909
ABCA9-AS1	-0.159754	-0.272409				-0.798259	0.222311				-0.210385	-0.612612				-0.864171	-1.36664				-0.715126	-0.445547
ABCB1	2.28106				3.15725	1.20346	0.516924				1.29444	1.7376				1.40077	0.502814				2.40151				2.83563
ABCB10	0.19535			0.431935		-0.0208213	-0.0117484				-0.0345436	-0.0222219				0.0391247	-0.174435				0.0764094			0.526974
ABCB4	-0.0222755	-0.123288				-0.306057	-0.337499				-0.631728				-0.460534	-0.509187		-0.193785			-0.371291		-0.127339
ABCB6	-0.193051			-0.514121		-0.170605	-0.317223				-0.0361511	-0.291461				-0.488351				-0.400152	-0.194941			-0.653092
ABCB7	0.0913612	0.114276				-0.130464	-0.055619				-0.219678				-0.193201	0.0402168	-0.0982451				-0.174123		-0.0910872
ABCB8	0.148728	-0.00721917				-0.080948	0.0354591				-0.0401048	-0.109108				0.0501277	0.0596562				0.109332	-0.301502
ABCB9	-0.724755				-1.12367	-0.466244			-0.63751		-0.740438				-0.97882	-0.302566			-0.752263		-0.623105				-1.34639
ABCC1	0.771532				0.254748	0.25399		0.102923			1.04932				0.563835	0.581639				0.350157	0.961631				0.485781
ABCC10	0.0473488	-0.373244				-0.0769401	-0.136557				-0.0376471			-0.422034		-0.0454214	-0.153967				0.0840495			-0.710753
ABCC11	1.50404		1.5949			1.85851				2.38265	-0.216034	0.809998				0.274055	-0.515082				0.640984	-0.0607891
ABCC2	-0.125507	-1.33901				-1.88016				-2.3146	0.00525234			-1.44506		-0.378414	-1.15038				0.0651797	0.0959704
ABCC3	0.107331	-0.0921084				-0.366145		-0.228033			0.388952		0.13483			0.133946	0.0927248				0.405508		-0.00418814
ABCC4	0.476983				0.299897	0.68709				0.477439	0.446437				0.400534	0.173722	0.0105705				0.724309				0.489225
ABCC5	-0.485778				-0.586704	0.439453		0.216031			-0.259005				-0.362559	-0.248006				-0.292864	-0.211397				-0.520013
ABCC6	0.29769	0.0599645				0.0253955	-0.286794				0.680552		0.345347			0.638904		-0.12352			0.641826		0.113796
ABCC6P1	0.878673	0.772086				-0.460357	-1.02133				-0.0399731	-0.673016				0.157095	-0.437994				0.501268	-0.962384
ABCC6P2	0.573478	0.256592				-1.32933	-0.486638				-0.938134	-0.719315				-0.696128	-0.546548				-0.84178	-1.22656
ABCC9	-0.0308018	-0.325191				0.269564	-0.278019				-0.148783			-0.615607		-0.0636428	-0.309573				-0.0886945			-0.657423
ABCD1	0.963917				0.764478	0.0495099	0.492128				-0.149395	-0.251325				0.280984	0.254538				0.0203821	-0.213749
ABCD2	0.51493	-1.40348				1.03913	-0.979588				-0.163745	-0.891382				-0.607708	-1.37464				0.0289484	-1.45907
ABCD3	-0.283905				-0.484033	-0.0766805	-0.104055				-0.249547				-0.277411	-0.100982	-0.0888326				-0.222704				-0.350921
ABCD4	0.0551274	0.046754				0.235647		0.187339			-0.28768				-0.286501	-0.286796		-0.212713			-0.188406				-0.301167
ABCE1	-0.512382				-0.65918	-0.0460806	-0.145932				-0.0662836	-0.0669267				0.164394		0.0286194			-0.110707			-0.256745
ABCF1	0.145522		0.0962806			-0.0697003	0.021152				0.526247				0.407548	0.328927				0.284564	0.671203				0.524291
ABCF2	-0.0837938	-0.125564				-0.0592971	-0.0429747				0.0847902	-0.0143208				0.0158396	0.0348117				0.0351231	-0.0815641
ABCF2P1	0.158108	-0.922767				-0.527772	-0.352814				0.691534	-0.249915				0.398913	-0.440225				0.287029	-0.343842
ABCF3	-0.0500655	-0.0239856				-0.0647138	0.0541701				-0.0798363	-0.0857251				-0.117155	-0.044406				-0.0849087			-0.182143
ABCG1	-0.0097675	0.391563				0.374491	0.127761				-0.255225	0.108401				0.469184	-0.176432				0.131829	0.295856
ABCG2	1.32945		1.16231			0.342876	-0.662054				0.42796	-0.998027				0.0709726	-0.0507586				1.24028		0.588752
ABCG4	-1.65223	-1.41129				-0.352604	0.117331				-1.35946	-0.393262				-1.17101	-0.4149				-2.34162	-1.09805
ABCG5	-0.273175	-0.326401				0.453716	-0.634369				0.513314	0.158889				-0.140266	-0.0669415				0.00861464	0.37072
ABHD1	-0.114574	-0.128613				-0.480341	-0.260125				-0.703315	-0.461409				-0.337505	0.35726				-0.0600901	0.0528437
ABHD10	-1.05296				-1.12249	-0.651959				-0.725306	-0.862045				-0.994083	-0.389596				-0.555443	-0.845052				-0.962311
ABHD11	-0.0702761	-0.121968				-0.155758	-0.249723				-0.256664				-0.360825	-0.06545	-0.098994				-0.339327				-0.318325
ABHD11-AS1	-0.239496	0.230929				-0.273816	0.264367				-0.871043		-0.434255			-0.615078		-0.273586			-0.850075		0.0488172
ABHD12	0.163709			0.534184		-0.125804	0.23779				-0.00939375	0.259282				-0.148238	0.162015				-0.12263	0.0220052
ABHD12B	0.164005			-1.11771		-0.26891			-0.900616		-0.263353			-1.66679		-0.226302			-0.902256		-0.206107			-1.22639
ABHD13	0.183366				0.220483	0.237062				0.313457	0.0875574			0.231684		0.153131		0.209502			0.0370071			0.29817
ABHD14A	-0.130692	0.0337271				-0.36029		0.0387136			-0.304447				-0.189847	-0.376382		-0.143301			-0.267473				-0.266244
ABHD14A-ACY1	-1.11605	-0.876055				-1.01268	-0.2557				-0.525142	-1.65471				-1.09766	-1.12588				-0.688427	-1.45613
ABHD14B	0.0525971	0.0578581				-0.0846888	0.134364				-0.243989		-0.210009			-0.19985	-0.0209917				-0.106835			-0.359673
ABHD15	-0.791539				-1.28681	-0.699771				-0.608786	-1.15457				-1.31732	-0.874837				-1.1965	-1.06848				-1.15492
ABHD16A	1.15879				1.1865	0.82309				0.824037	0.494739				0.571936	0.239431	0.378046				0.756311				0.530784
ABHD17A	0.079053	0.334626				0.0698573	0.178025				0.539909	-0.222492				0.0318427	0.0351424				0.131948	-0.0996479
ABHD17B	-0.617748				-0.954294	-0.539274				-0.926756	-0.450457		-0.426952			-0.353646	-0.346496				-0.805266		-0.663001
ABHD17C	-0.875803				-0.532047	-1.00232		-0.7458			-0.180524	-0.172857				-0.570757				-1.13316	-0.0236947			-1.00755
ABHD18	0.115479	0.0191473				0.725186				0.661115	-0.565124				-0.4962	-0.290161	-0.258819				-0.42281		-0.123787
ABHD2	0.0328724	-0.258426				-0.101953	-0.115755				0.182115		0.123397			0.214528		0.00841801			0.151223				-0.325308
ABHD3	-0.286976		-0.241742			0.0594535	0.121582				-0.118448	-0.0485341				-0.113326	-0.0604058				-0.0588071	0.0647767
ABHD4	-0.431846				-0.682151	-0.498704		-0.481274			-0.866609				-0.919134	-0.251878	-0.197806				-0.616056				-1.10342
ABHD5	-0.176245				-0.210602	0.358678		0.214149			-0.130298		-0.154159			0.116631	0.104373				-0.230915				-0.258243
ABHD6	-0.580241				-0.561078	-0.339396	-0.591036				-0.763307				-1.39524	-0.76792				-1.38402	-1.12064				-1.04592
ABHD8	-0.921511		-0.662899			-0.35917	-0.553678				-0.552987				-1.03602	-0.944329		-0.857999			-0.558095			-1.56807
ABI1	0.461826				0.434892	0.238373		0.172575			0.599775				0.601936	0.403518				0.357889	0.627376				0.71963
ABI2	-0.21086				-0.353914	-0.236182				-0.216331	-0.0565439			-0.157105		-0.021651	-0.0226743				-0.0987437			-0.260712
ABI3	1.94784		1.0572			-0.155797	-1.41512				4.02191				3.98468	1.25605	2.63618				3.78323		2.01399
ABI3BP	0.426594				0.292484	0.237391		0.0567427			0.569506				0.505305	0.291629		-0.0870017			0.410401				0.507742
ABL1	0.563149		0.270773			-0.0102005	-0.0106405				1.28326				1.23529	0.818885				0.803346	0.918048				0.513291
ABL2	-0.00326632	0.0427747				-0.246357		-0.247018			0.871507				0.988154	0.728921				0.56606	0.455761				0.45217
ABLIM1	0.561397				0.525877	0.973568				0.896309	0.908004				1.25978	0.261194		0.326756			0.838997				0.709873
ABLIM2	0.668341	0.243999				1.17101	-0.0852196				0.147244	0.591539				-0.528241	-0.462633				0.0874675	0.461525
ABLIM3	0.427401				0.432148	-0.159939	-0.277171				0.68369				0.743022	0.975055				0.700361	0.526672		0.180844
ABO	0.33894	0.303955				0.191674	-0.26587				0.266384	-0.0229074				0.0661946	-0.0734138				0.138589	0.311736
ABR	0.164208	-0.137259				-0.238771	-0.0497847				0.691865				0.607075	0.549308		0.494509			0.854857		0.246414
ABRA	-0.408717	-1.47024				-2.24128				-2.84531	-0.878493	-0.724696				-0.279032			-2.54724		-1.2902				-2.21141
ABRACL	0.281848				0.455674	0.0708844	0.224987				0.0132703	0.183915				-0.1063	0.0218205				-0.0894817			0.377213
ABRAXAS1	0.677014				0.868193	-0.0567133	0.031719				-0.456798				-0.38766	-0.148565	-0.196016				-0.386594		0.0983431
ABRAXAS2	0.184585		0.163708			0.180581	0.0948827				0.0643315			0.188781		0.0608843	0.0920067				0.125464			0.231209
ABT1	-0.0864487	-0.000950878				-0.149104	-0.0858604				0.124795	0.140672				0.0101291	0.135157				-0.0287084	0.134407
ABTB1	-0.475726		-0.481646			-0.377272	-0.246023				-0.418384				-0.527112	-0.391547		-0.397317			-0.382562				-0.889822
ABTB2	1.49639				1.30796	-0.683036		-0.22166			1.13387				1.29084	1.27748				1.79776	1.5742				1.38967
AC000003.2	-0.135271	-0.576795				-0.0154022	-0.340926				-0.0304508	-0.796714				0.305347	0.559077				-0.49374	-0.30887
AC000068.1	-0.293961	-0.891415				-0.19483	-0.666392				-0.165098			-2.09142		-0.455223	-1.19488				-0.490655	-1.4343
AC000078.1	-0.148487	-0.0937152				-0.924297	-1.07003				-0.337541	0.212609				-0.498865	-0.0534966				-0.620048	0.325535
AC000089.1	-0.137524	0.09336				-0.0349018	0.0551432				-0.0983429	-0.139059				0.0214095	0.0851608				-0.0631907	0.11973
AC000120.1	-0.546945	0.162861				-0.657104	0.379572				-0.561047	0.19665				-0.688034	-0.0158289				-0.3528	-0.15337
AC000123.1	-0.505757	-1.24784				0.526513	0.339746				1.61263		1.13381			0.814082	0.384456				0.611094	0.693981
AC000123.2	-0.384245	0.124256				0.266232	0.20323				0.959093	0.666383				0.0384355	0.792133				0.703998	0.866913
AC000123.3	-0.296899	-0.531186				-0.0777414	-0.286213				0.276855	0.378156				0.0540019	0.164431				0.743673		0.194352
AC000403.1	0.0449682	-0.551407				1.16849	0.198477				0.158757	1.22037				0.384125	1.15563				0.55692	0.967773
AC001226.1	1.06721	0.663095				0.442264	-0.552191				-0.571484	-1.21247				0.718335	-0.718586				0.660755	-0.385206
AC002044.1	0.099343	-0.634988				0.0146941	0.337786				-0.369469	-0.977478				-0.244347	-0.801202				-0.901917	-0.507095
AC002044.2	0.829661	0.664822				0.557933			2.2832		-0.0135286	-0.365569				0.817194	0.693302				-0.236924	0.661511
AC002044.3	0.633359	0.923569				0.263621	0.901004				-0.0809393	0.388934				-0.0464585	1.45277				0.257715	0.251642
AC002056.1	-0.0626646	0.266694				0.305821	0.0857007				0.986662				1.00473	0.762113				0.966967	1.01547				1.06941
AC002059.2	1.70206				1.64258	0.137124	0.691565				0.28176	-0.481765				1.1537	0.893082				0.921856	0.626018
AC002064.1	0.0605215	0.972859				-0.154273	0.268717				1.53339	2.2873				0.0330878	0.689843				0.95934	0.590544
AC002064.2	0.83151	0.583912				-0.687598	-1.2474				2.09128				2.16433	0.0941597	-0.302541				0.700708	0.217721
AC002066.1	-1.13937				-0.788534	-1.36295				-1.00486	-0.780125		-0.235723			-0.689026				-0.93243	-0.623749				-0.616138
AC002074.1	0.384877				0.379599	0.19913	0.00572845				-0.443244				-0.427923	9.51319e-05	-0.130662				-0.259883		-0.22158
AC002074.2	-0.385705	-0.205598				-0.838605	-0.21503				-0.11939	-0.199431				0.212363	0.170876				-0.487712	-0.0416095
AC002075.2	-0.0648062	0.24617				0.0359596	0.0187359				-0.194423	0.0224339				-0.0236745	0.114616				-0.190582	0.166218
AC002076.1	1.39108	2.06686				0.116061	0.664704				2.31673	2.34461				1.21995	1.0294				2.53823	4.37316
AC002094.5	-0.7551	0.612498				-0.900139	0.0613069				-1.07752	-0.502437				-0.855796	0.209304				-0.887758	0.948182
AC002116.2	-0.38451	-0.946647				0.270577	-1.21254				0.325521	-0.576354				0.366113	-0.409527				0.267568	-0.541739
AC002128.1	-1.04235	0.453577				-0.589122	1.14548				-0.448966	-0.697082				-0.51584	0.71184				-0.483365	0.20871
AC002306.1	-0.090495	-0.669887				-0.400618	-0.733973				1.01332	0.437871				1.31933	-0.260994				1.63454	1.3024
AC002310.1	-1.13922		-0.314301			-0.380865	-0.614199				-0.816055				-0.805785	-0.587571		-0.42822			-0.724817				-0.986542
AC002310.3	-0.133073	0.504407				-0.602801	0.776642				-0.500314	0.328275				-0.069057	0.111148				-0.478897	-0.0566996
AC002310.6	-0.415064	-0.296044				0.553162	0.445959				-0.308324	1.30073				-0.346226	-0.0282724				-0.624786	-0.3161
AC002347.1	0.754502	2.56272				0.774034	0.530779				0.242487	1.60171				-0.105824	0.270875				1.0154	1.10749
AC002350.1	0.255911	0.0665174				-0.364371	0.0248009				-0.311205	-0.120298				-0.0569563	0.0535319				0.189537	0.41577
AC002401.4	-0.412276	-0.780949				-0.148242	-1.1608				-0.652488			-1.74522		-0.184805	-0.475537				-0.68517				-1.72818
AC002429.2	-1.40914	-0.143236				-1.45211	-0.309613				-1.14103	0.256533				-1.78388	-0.241665				-1.53568	-1.03883
AC002451.1	-0.519185	-0.377977				-0.702766	-0.667161				-0.838188	-2.91338				-1.10338	-0.783671				-0.558789	-1.18541
AC002454.1	0.0734241	0.552607				-0.412247	0.104111				0.811664				1.00842	0.253086			1.08595		0.663651				1.07689
AC002456.1	-1.26864				-1.33265	-1.21049				-1.1377	-0.784139				-0.837562	-0.687768		0.012183			-0.990047				-0.962529
AC002467.1	0.367668			0.427418		0.471585				0.710164	0.202634			0.387522		0.162578			0.458953		0.037771			0.654408
AC002470.1	-0.350968	0.792272				-1.19197		-0.543861			0.299229	0.283786				-0.0716089	-0.206153				0.00265587	-0.010351
AC002480.1	0.447732	0.204295				-2.36291		0.117104			0.917429				1.5851	0.332306	1.18865				-0.327936	0.780391
AC002480.2	0.883567	1.19837				-0.597443	-0.445507				1.0678				2.9048	-0.0468519	0.819751				0.57095	0.866647
AC002519.1	0.635484	0.5327				-0.0766267	-0.107701				0.671817	1.04389				0.337682	0.179831				0.202548	0.21375
AC002524.1	-0.366244	-0.81542				-0.249646	-0.534405				0.603707	-0.527816				0.200869	-0.233876				-0.465524	-0.555191
AC002525.1	-0.311396	-0.300682				-0.615209			-1.24942		-0.49349	-0.49678				-0.250021	0.014252				-1.03446	-0.614025
AC002543.1	-0.341853	0.513863				0.332704	0.436325				0.275902	-0.373404				-0.0369673	0.759205				0.394294	0.688346
AC002550.2	-0.374449	1.09845				0.477811	0.600605				0.601287	0.967624				0.295695	0.891048				-0.0251795	-0.417246
AC002551.1	0.409538	-0.358778				0.553764	0.642267				0.0636613	0.329319				0.186826	0.332978				0.0938581	-0.551762
AC002553.1	-0.577156	-1.0029				-0.0649777	-0.490556				0.0701458	-0.0146123				-0.691523	-0.978682				-0.261968	-1.11958
AC002553.2	-1.57522			-1.93145		-0.384604	-1.08307				-0.0119463	-0.731907				-0.306987	-1.14268				-0.753494	-0.771481
AC002558.1	1.00077	0.615793				0.326345	-0.725414				0.337692	0.110937				0.751217	0.336707				0.401035	0.498623
AC002558.2	0.861177	0.0485535				0.397985	-0.78871				0.466849	-0.46805				0.454632	-0.420073				0.00840063	-0.641137
AC002558.3	0.116512	-0.0265411				-0.0473017	0.827536				-0.0152783	0.01997				0.146564	-0.060706				0.208998	0.164522
AC003002.3	-0.415755	-0.520091				-0.245438	-0.269975				-0.0107948	-0.238856				-0.477692	0.737488				-0.331898	-1.07563
AC003005.2	-0.0294588	0.448505				-0.272347	0.0116382				0.223181	0.184493				0.353763	-0.0227453				0.436254	-0.127116
AC003070.2	0.770506	1.2612				-0.448836	0.378507				-0.311393	-0.0507365				-0.565569	-0.457674				-0.444147	0.935429
AC003071.1	-0.25336	0.0512624				-0.126133	-0.0530988				-0.197472	-0.277996				-0.519256	-0.30206				-0.342087	-0.654131
AC003072.1	-0.157227	-0.550647				0.0924425	0.345171				0.205915	-0.7196				-0.391541	-0.355014				-0.301231	-0.611649
AC003092.1	0.981026				0.89593	-0.634823	-0.747223				3.12573				2.72474	1.7363				1.53971	1.9693				1.72429
AC003101.1	0.335711	0.285021				-0.722579	-1.35825				0.383419	1.1852				0.260496	0.415943				0.15863	1.03707
AC003101.2	1.47145			2.26085		0.191309	-0.322462				1.67664			2.35775		0.817	2.27195				1.63173			3.71808
AC003102.1	-0.438868	-0.530769				-0.220223	-0.22017				-0.557497	-0.0648059				-1.43699		-0.802515			-1.00495		-0.869824
AC003681.1	-0.517558		-0.234996			-0.141102	0.194533				0.304124	0.166291				0.212106	0.233093				-0.0700588	-0.0969053
AC003958.2	2.94227				4.46091	-0.145349	-0.130789				0.194226	0.344171				0.799561	0.515274				0.663348	1.55928
AC003965.1	-0.816011	-0.266151				-0.673367	-0.593782				-1.82794	-0.704507				-0.988651	-0.535026				-0.721596	-1.4377
AC003973.3	0.0740787	-1.5094				0.350812	-0.166856				0.608646	1.13463				-0.395631	0.858983				0.405574	-0.668038
AC003986.1	0.597457	0.338445				0.098722	-1.10063				0.726164	0.128092				-0.211144	-0.490678				0.0498702	-0.0831892
AC003986.2	0.0125817			-0.594135		0.375446	-0.223157				-0.727889				-0.99387	-1.58563				-2.95204	-0.52429			-0.814804
AC003986.3	-0.1924	0.270541				-0.021469	0.00757936				-0.329905	0.0107373				-0.653149	-0.27666				-0.415405	-0.139948
AC003991.1	0.047435	-1.55468				-0.238397	-0.471797				-0.426488	-0.904507				-0.625284	-0.68072				-0.00449824	-0.542741
AC003991.2	-0.463531	-0.701714				-0.0655352	0.0981679				-0.0815945	-0.158959				-0.328695	-0.439941				-0.121601	0.0806122
AC004000.1	-0.332623	-0.422858				-0.266402	0.401992				-0.64105	-1.09503				-0.275253	-0.496437				-0.132459	0.178042
AC004017.1	1.00362	-0.867566				0.233179	0.931359				0.573733	0.512845				0.651493	0.634196				0.883781	0.131991
AC004024.1	0.70924	0.10941				0.427187	-0.0230005				0.289421	0.0648693				0.0314842	-0.115185				-0.125746	0.675221
AC004039.1	-1.54288	-0.968996				-0.520709	0.283738				0.122107	-1.40261				-0.992838	-0.892059				-0.720864	-1.73843
AC004057.1	-0.213794		0.0844106			-0.0986743	0.0452914				-0.216139		-0.0447236			-0.146295	0.10354				-0.21706		0.136209
AC004067.1	1.43883				1.2695	1.48762		0.811724			0.0254192	-0.848081				0.922437	0.249783				0.289637	-0.63504
AC004069.1	0.217939	0.837725				-0.136954	0.126172				-0.00806046	0.0169557				0.441544	-0.223465				0.293614	0.554851
AC004076.2	-0.112206			-2.14532		-0.64453	-0.839474				-0.0644078	-0.102164				0.180664	-0.715013				-0.41098	-0.690832
AC004112.1	1.1976	0.813012				0.128696	0.42647				0.13088	0.110983				0.176484	-0.577277				0.918222	0.152047
AC004129.2	0.327718	-0.344758				0.875582	0.622994				0.317031	-0.528921				0.824154	-0.193188				0.387944	0.0954086
AC004130.1	-0.70579		-0.357721			-0.769105		-0.0798719			-0.312943	-0.08794				-1.25311				-0.913969	-0.879365		0.0103359
AC004134.1	1.35001	0.107772				0.137979	0.288709				0.278355	0.111438				1.05116	-0.0340496				-0.212488	-0.237223
AC004148.2	-1.3768				-0.866565	-1.30311				-1.96402	-0.900519				-1.43515	-0.558041	-0.409045				-0.664901			-1.03921
AC004156.1	-0.84114				-0.920747	-1.07669		-1.09228			-1.04323		-0.976565			-0.605658	-0.961905				-1.20013		-0.60527
AC004160.1	-0.640131			-2.79867		-0.702245	-2.4403				-0.625671	-2.82619				-0.409456	-2.86077				-0.30214	-2.52729
AC004221.1	0.155933	-0.198756				-0.302213	-0.152516				-0.701002	-0.369388				-0.450251	-0.867226				-0.774657	-1.45993
AC004231.1	-0.599995	-1.37409				-1.52936	-2.46627				-0.896365	-1.14329				-1.09911	-1.22005				-0.738753	-0.621414
AC004232.3	-0.00445925	-0.744847				-0.0788099	-0.193057				-0.0262756	-1.38863				0.401448	-1.03904				0.103809	-0.953107
AC004233.2	-0.269042	-0.248177				-0.498049	-0.297512				-0.348652	-0.0341963				-0.0619736	-0.312014				-0.466402	-0.221
AC004233.4	-0.0333406	0.74342				0.354858	-0.0657345				0.174148	0.885711				-0.0245789	1.09255				0.181669	-0.244355
AC004241.1	1.38505				1.89781	0.283146			0.7832		0.158994			0.705838		0.0562275	0.431748				0.400977			1.11467
AC004241.2	1.48482	1.17209				0.328416	-0.0768758				0.673048	-0.438816				0.839489	-0.0961131				0.866564	-0.669321
AC004241.3	0.56032			0.858526		0.537005	-0.381307				0.927227		0.618015			0.672054	0.784146				0.656765	0.503074
AC004241.5	1.80916				2.34995	0.621088	1.2408				0.412082	0.73623				0.0979564	1.06375				1.23314				2.25372
AC004253.1	0.129466	-0.478735				-0.413873	-0.535866				0.0131752	0.130197				-0.156587	-0.658073				-0.0245988	0.0890851
AC004264.1	0.63201	1.74545				0.00600178	0.47741				1.31932	1.60807				1.28629	1.50409				1.15164	1.9293
AC004453.1	-0.103664	0.18271				-0.0814499	0.0780448				-0.139195	-0.0189977				-0.124245	0.170092				-0.180977		0.158722
AC004466.2	0.202932	-0.971238				0.779444	-0.369486				0.247028	-1.09212				-0.0261466	-0.319469				-0.166578	-0.203459
AC004471.1	-0.0536209	0.50029				-0.540727	-0.451738				-0.429111	-0.768843				-0.3284	0.453384				-0.385464	-0.025778
AC004477.1	-1.1332				-0.843245	-0.805649				-1.32186	-1.21575				-2.05402	-0.942735		-1.04642			-1.0457				-1.39408
AC004477.3	0.011897			-1.0231		-0.182335	-0.687023				0.419238	-0.33345				0.306046	-0.155675				0.138502	-0.150792
AC004491.1	-0.586407	0.614967				-0.892818	0.524166				-1.08412	0.230231				-0.514211	1.21369				-0.752927	0.134984
AC004492.1	-0.279224	-0.0838696				0.0614503	0.0799869				-0.273681	-1.61138				0.109037	-1.07215				0.51167	-0.693598
AC004494.1	0.168405	0.373139				1.09076	1.48928				-0.0659731	-0.520404				0.0165595	-0.1876				-0.245782	1.03806
AC004540.1	0.161336	-0.136748				0.177968	0.44439				-0.520893	-1.01916				0.447735	0.776921				0.120707	-1.79973
AC004551.1	6.15825				7.91082	3.51045				5.14667	3.1964			5.49636		3.17515	4.76692				4.1124				5.93521
AC004552.1	-0.116225	0.087077				0.0943818	0.0739073				-0.0976675	-0.0323849				0.0471809	0.0373107				-0.183254	0.177407
AC004584.3	2.49741	1.97231				1.00419	1.45418				0.512505	-0.382356				0.615234	-0.00831656				1.20868	0.687711
AC004585.1	-1.11056				-2.49576	-1.34355				-2.0171	-1.28791				-2.83673	-0.589489	-1.74789				-2.01013				-2.82415
AC004594.1	1.95959		0.303945			2.06928	2.08197				1.68289	1.12011				1.15379	-0.912361				2.75083		1.23049
AC004596.1	0.0433331	-0.305707				-0.0299636	0.147034				-0.0447298	-0.392795				0.0514517	-0.32227				-0.0120999	0.603936
AC004637.1	0.251628	0.0552918				0.199363	-0.150189				0.239706	0.130518				0.365533	0.147293				-0.241782	-0.100376
AC004656.1	-0.107036	0.166349				0.621919	0.157254				0.666297		0.405623			0.447733	0.0314783				1.20902		0.375166
AC004672.1	0.180447	-0.913782				0.0520059	-1.23769				-0.156595	-0.661426				-0.0337861	-0.548661				-0.202377	-0.213287
AC004687.2	0.159939	0.350277				-0.239294	-0.0796857				0.213762	-0.405921				0.0492068	0.346305				0.572434	-0.355549
AC004706.1	-0.209837	-0.334961				-0.421305	0.403646				0.0425148	0.138439				-0.146192	0.29517				-0.11365	0.617982
AC004706.3	0.474911	-0.355507				0.226755	0.167694				0.460086	-0.586254				0.394065	0.0475037				0.226381	-0.593784
AC004707.1	0.410374	0.328709				0.110553	0.00821594				0.161514	-0.0214664				0.193029	0.292121				0.298627	0.211232
AC004754.1	0.726357	0.724818				1.17069		-1.56097			0.905725	0.051645				0.724132	-0.34793				0.524465	-0.718053
AC004765.1	-0.122669	-0.501147				-0.682691	-0.255153				-0.376741	-0.128991				-0.791348	-0.444316				-0.148831	0.509407
AC004771.1	0.115647	-0.518501				0.0756177	-0.630446				0.0926607	-1.10857				0.508261	-1.03496				-0.138857	-0.634714
AC004771.3	-0.4291			-0.802988		0.240254	-0.0999954				-0.916722		-0.608558			-0.374007	-0.119998				-0.206896	-0.548193
AC004771.5	-0.661723	-0.567825				-0.704703	-0.984458				-0.134803	-0.388953				0.137056	-1.84379				0.140004	-0.709772
AC004784.1	-1.01254				-1.14893	-1.38524				-1.24158	-1.50977				-1.62669	-0.521265			-1.08911		-1.1452				-1.41157
AC004801.1	0.488166	-0.0589606				-0.0419967	-0.857804				0.213542	-0.133233				0.44991	-0.441451				0.640367	0.6266
AC004801.6	0.170076	2.28735				-0.296931	0.232513				-0.349587	1.68049				0.0980693	1.43968				0.447454	0.808245
AC004803.1	0.136796	0.019407				-0.100986	-0.495579				-0.369918			-1.07675		-0.359273			-0.690984		-0.215769	-0.0950472
AC004812.2	-0.00206298	-0.0393805				-0.0986545	-0.0459141				-0.322642	-0.367309				-0.93146		-0.501885			-0.456983	0.054567
AC004816.1	-0.0865197	-0.367225				-0.490539	-0.888021				-0.284827	-0.562172				-0.40235	-1.00861				-0.384847	-0.050406
AC004816.2	0.829455				1.97392	0.5998				1.10252	0.939282				1.70344	0.909916				1.48018	0.918652				2.06753
AC004817.3	0.319424	0.646834				0.607984	0.849583				2.30551		2.12465			2.17892		2.00512			2.3145		0.460445
AC004817.4	0.399872	0.433223				0.181446	-0.147032				0.236662	-0.278817				0.395031	2.24098				0.418816	0.527044
AC004825.2	1.33282				2.02842	-0.295084			1.33697		1.14657	-0.377557				0.324085	0.447113				0.787793	1.34824
AC004832.4	-0.209372	-0.316689				-0.22837	-0.729882				0.937341		0.68423			0.893971				1.0888	0.640009	0.710971
AC004832.5	0.42986			1.69952		0.361787	-0.0307741				1.44004				1.79322	1.71407				2.36994	1.37916				1.47086
AC004832.6	0.707767	0.287538				0.215769	1.03802				0.288428	0.303948				0.475233	0.400413				0.380838	-0.230943
AC004834.1	-0.937268	-0.866653				-0.864618	0.20805				-1.43034	-1.26503				-1.21486	-1.99865				-1.38153	0.525158
AC004836.1	-0.253365	-0.53117				0.272063	-0.610236				-0.111083	-0.307699				0.135902	-0.182943				0.109461	-1.04578
AC004837.2	0.937212	0.209768				2.89215				1.97597	1.30922	0.589072				0.4861	-0.577076				1.27271	0.532459
AC004839.1	0.203403	0.443873				1.47046	0.125958				-0.655787	0.458629				-0.154554	0.342962				0.00530351	-0.592984
AC004846.1	0.941618				1.43622	-0.945892		-0.092135			-0.014144	0.274593				-0.807318	-0.656843				-0.148275	0.507901
AC004846.2	0.133082	0.561225				0.427958	-0.458191				1.36493		0.905553			0.170853	0.69702				0.510177	1.41905
AC004854.2	1.06547	-0.35832				0.366022	0.123059				0.601462	-0.228874				0.241056	-0.23267				0.441548	-0.339462
AC004858.1	-0.498248	1.71746				0.0373118	0.106345				0.264705	0.549622				-0.498508	0.859109				-0.138617	0.463305
AC004865.1	0.616472	0.341901				0.0121695	-0.635808				0.748574	0.978302				0.116098	-0.361191				0.0493581	0.10318
AC004865.2	-0.0561081	0.120472				0.0361868	-1.25993				-0.517023	-0.0990887				-0.590886	0.265254				-0.0747929	-0.274961
AC004870.1	0.107685	-1.80657				-0.371251	-1.72006				-0.798459	-1.03139				-0.0662439	-0.905838				-0.124439	-1.41726
AC004870.2	-0.322864	0.339245				-1.12126	0.132542				-0.601739	-0.181742				-0.412356	1.24957				-0.714195	-0.247037
AC004877.2	-0.426698	-0.604015				-0.343414	-0.588329				-0.234913	-1.08743				-0.00362888	-0.764879				-0.627483			-1.81917
AC004884.2	-0.171983	0.199833				0.0518895	-0.817208				0.0436273	0.104612				0.0581211	-0.0945981				-0.121457	0.306183
AC004889.1	-0.33505	-0.169698				-0.0666068	-0.330987				-0.704694	0.0203113				-0.585752	-0.540063				-0.120539	-0.0499279
AC004890.1	-0.384309	0.592808				0.0113651	0.495944				-0.487713	0.0876528				-0.0998531	0.809901				-0.132387	0.19442
AC004890.2	-0.268608	-0.363816				-1.02125		-0.459039			-0.762188	-0.317549				-0.953385	-0.830516				-1.00773		-0.827372
AC004893.1	-0.715931	-1.17487				-0.806064	0.205304				-0.41378	-1.34863				-0.206142	-0.0680871				-0.497315	-1.4665
AC004898.1	0.678282	-1.16065				0.316208	-1.41482				0.320333	-1.82664				0.565414	-1.64274				0.489744	-0.945054
AC004900.1	0.380008	-0.331964				-0.00958344	0.143289				0.56843	0.882106				0.38149	0.764791				0.0685302	0.020041
AC004908.1	0.148691	-0.648758				-0.248344	0.0454664				-0.0495086	-0.057867				0.109475	-0.967114				0.117622	-0.198539
AC004908.2	-0.242907	-0.284878				-0.515617	-0.0071348				-0.438855	0.0493723				-0.180681	-0.326681				-0.312068	-0.397565
AC004908.3	-0.230623			-1.83325		-0.280308	-1.02689				-0.366843	-0.771992				0.330523	-0.403776				-0.413376	-1.1457
AC004917.1	0.7904	0.808413				-0.595912	0.690187				-0.970482	0.317581				-0.0492798	0.360511				0.366374	0.5983
AC004918.3	0.975587	1.25732				0.12907	1.3622				0.691135	0.798335				0.719977	1.02965				0.838223	1.22288
AC004922.1	0.693678	1.49005				0.0795112	0.551198				-0.271411	0.503223				0.899769	0.0444103				-0.143181	-0.278675
AC004923.4	-0.330384	-0.416361				-0.224205	-0.454535				-1.04193	-0.924331				-0.653043	-0.221061				-0.748023	-0.729754
AC004925.1	0.3021	-1.6802				0.0677719	0.0709262				0.0322505	-1.53773				-0.586545	-1.3596				-0.1876			-2.24846
AC004943.1	-0.533417	0.285721				0.0829466	-0.592124				-0.666902	-0.741882				0.241026	1.20239				-0.533145	-0.981145
AC004943.2	0.0526991	0.188489				0.0196152	0.290094				-0.391899	-0.122432				0.0910398	-0.450441				-0.220502	-0.42167
AC004951.1	-0.159572	-0.469391				-0.0571017	0.057271				-0.0385167	-0.140362				0.436497	-0.441602				0.0550349	-0.63131
AC004951.2	0.668402	-0.191869				-0.148181	-0.0665537				-0.229797	-0.496947				-0.0075932	-0.138826				-0.665866	-1.06415
AC004951.3	-0.14506	0.0819426				-0.105977	-0.0337743				-0.491654	-0.0546493				-0.0610826	-0.150242				-0.523878	-0.714016
AC004951.4	-0.51926	-0.415631				-1.07933	-0.771083				-0.725095	-0.253619				-0.372144	-0.493463				0.210491	-0.204184
AC004967.1	-0.452789	0.364305				-0.274203	0.227131				-0.375314		0.23579			-0.507636		0.0342958			-0.666146		0.128139
AC004967.2	-0.434254	0.508908				-0.462835	0.489394				-0.41712	-0.959372				-0.177533	0.569646				-0.376072	0.898202
AC004974.1	0.759361	-0.0788324				-0.255356	-0.732577				0.25945	-1.58148				1.72577		0.899774			0.530256	-0.735072
AC004975.2	0.0922427	-0.710781				-0.38517	-0.0507682				-0.080865	-0.371368				-0.419274	-0.520794				0.608505	-0.822509
AC004980.1	-0.247775	-0.277819				-0.677222		-0.325007			0.951034				0.903021	-0.157573	0.24064				0.378961	0.49668
AC004980.2	0.314392	0.206466				0.0755151	0.396931				1.90501	1.81083				0.580547	0.494727				1.04006	0.0234559
AC004980.3	-0.205636	-0.278175				-0.750721	-0.46907				-0.591472	0.161485				-0.303434	-0.311034				-0.213659	-0.147674
AC004982.1	-0.844891	0.0749844				-0.196473	-0.96824				-0.534564	-0.539567				-0.272418	-0.598069				-0.436874	-1.27961
AC004982.2	-0.0307583	-0.203752				-0.514265	-1.10642				-1.07015	-0.648257				0.518937	-0.356606				-0.525443	0.0521252
AC004987.2	0.583803	0.397269				0.513348	0.412297				0.372261	0.0187717				0.816672				0.703333	0.653121		0.488584
AC004988.1	4.8707				4.36781	-0.00282635	0.446507				1.47794	1.16561				2.77487		0.934755			2.6862				3.04288
AC004994.1	0.151825	-0.122162				-0.409098	0.0186183				0.751713	0.966766				0.0319171	-0.117315				-0.0353062	0.437286
AC005000.1	0.201467	0.21142				0.17446	-0.0061698				-0.833486	0.00590562				0.0969083	0.172675				-0.161206	-0.256109
AC005005.3	-0.687029	-0.106094				-0.698914	-0.67903				-0.477318	-0.872827				0.145964	0.319352				-1.03942	0.020463
AC005014.2	-0.957853	-1.49778				-0.928279	-2.17932				-0.422753	-1.79265				-0.243564	-0.80595				-0.373574	-1.4823
AC005019.1	0.246439	-0.118604				0.291054	0.169138				0.183283	-0.0476153				0.0964883	-0.15423				-0.031163	-0.577563
AC005034.2	-0.265048	-0.649127				-0.00618456	0.759445				0.299068	-1.12222				0.413933	-0.327003				-0.0754953	-1.20471
AC005034.3	-0.165297	-0.355824				-0.204618	-0.106329				-0.237039	-0.313648				0.0789353	0.212857				0.0594455	0.1245
AC005034.4	0.141655	0.0346529				0.269247	-0.708289				-0.524881	0.235386				-0.610412	0.549739				-0.230407	-0.0843993
AC005034.5	-1.9804	-0.676794				-1.22671	-0.0486158				-1.01661	-0.753601				-0.953531	0.15124				-0.788383	0.149494
AC005041.1	-0.475141	-0.862823				0.00118549	-1.20021				-0.475525	-0.47068				-0.785973	-0.814914				-0.575666	-0.457764
AC005041.3	-0.752187	-0.576381				-0.656332	-0.302028				-0.599089			-1.29763		-0.678286	-0.729163				-0.44629	-0.216458
AC005042.1	-0.372298	-1.61247				-0.566213	-0.876853				-0.451967	-1.50008				-0.660457	-0.2565				0.531923	0.279476
AC005046.1	0.568888	0.935329				-0.0164514	0.627032				-0.781301	0.371334				-0.0289484	0.501064				-0.232207	0.521807
AC005050.1	1.02942				1.24804	-0.808303	-0.296119				-1.91381		-1.48949			-0.452744	-0.959182				-0.0741701	-0.675889
AC005062.1	0.145481	0.42102				-0.2511	0.56148				0.0144925	0.0470368				-0.48204	0.196139				-0.123786	0.535683
AC005070.3	-0.0297045	-0.669264				-0.190317	-0.506373				0.0327807			-0.875081		-0.0793184	-0.510764				0.0680978			-1.58119
AC005072.1	-0.183816	-0.25282				0.850292	-1.05814				1.22822	-1.63641				0.329768	0.0752705				0.209159	-1.63405
AC005076.1	-0.116032	-0.265777				-0.118327	-0.0684103				-0.680287				-0.558225	-0.570077	-0.419749				-0.930978				-0.636648
AC005082.1	-0.850183	-1.12057				-0.600183	-0.651054				-0.0126564	-0.253704				0.575395	0.0731761				-0.24917	-0.499036
AC005083.1	0.0112927	1.27282				-0.231495	-0.336799				2.29055				1.46171	0.380083	-1.43984				1.09632	0.742891
AC005099.1	1.21078	0.772613				0.329824	0.377058				0.195328	-0.419823				-0.396896	-1.01142				0.132399	0.864519
AC005104.1	-0.942649	-0.530266				-0.474261	0.262551				-0.105757	-0.239989				-0.7086	0.399243				-0.772844	-0.354407
AC005104.2	-0.57391	-1.34837				-0.618492	-1.45041				-0.675357	-1.20571				-0.171652	-0.950346				-0.378746	-1.60565
AC005154.2	1.02675	0.517657				-0.141066	0.962695				-0.397752	-0.346005				0.247116	-0.0361569				0.0936397	-0.0886619
AC005154.4	-0.491452	0.892756				-0.214491	-0.452168				-0.680291	0.719839				0.0532893	-1.01728				-0.384526	-1.02108
AC005156.1	-1.15438	-0.1257				-1.23639	-0.200233				0.241059	0.744063				-0.731254	-0.658952				-0.532377	0.155554
AC005162.2	1.9048	1.22117				-0.0420416	-0.994197				0.163422	-0.584217				0.0870833	-1.56133				0.100468	-0.190203
AC005162.3	1.25314				1.95161	-0.950827	0.910612				-1.17574	-0.395446				-1.31097	0.0446107				-1.12046	0.425928
AC005165.1	0.420083	-0.192762				0.223355	0.0180442				0.193208	0.37516				0.344078	0.0353874				-0.283151	-0.373572
AC005180.1	-0.0396767	-0.345295				-0.112518	-0.962656				0.0759096	-0.636923				-0.0317918	-0.637212				0.632463	-0.868359
AC005180.2	0.269724	-1.69874				0.49173	-1.3599				0.994331	-0.079192				0.485429	-0.660266				1.33704	-0.0517513
AC005183.1	-1.20107	-0.813569				-0.778922	-0.472351				-1.2687		-0.0609735			-0.362261	-0.945111				-2.18564		-0.785858
AC005189.1	0.688762	2.69821				-0.0283202	1.70092				-0.0986979	0.691178				-0.217128	1.03409				0.4627	0.867556
AC005224.1	-0.0445946			1.23803		0.096179	-0.447817				-0.314585	-0.0935124				-0.289187	-1.18408				0.532666	-0.158124
AC005224.3	1.7358				1.95075	0.372751			1.46721		1.73616				2.0279	1.13109		0.81267			1.60595				2.7582
AC005225.4	0.636061	-0.0778071				0.211053	-0.606809				-0.041575	-0.842641				-0.0286584	-0.395392				0.0244127	0.122195
AC005229.1	0.322798	0.274854				0.299551	0.223403				0.505355				0.628416	0.696045				0.69004	0.289563			0.825765
AC005229.4	-1.32103	-1.09043				0.0630223	-0.670289				-0.33033	-0.22196				0.335911	-0.631223				-0.311717	-0.532434
AC005244.1	1.29304				1.40035	1.01043				0.893571	0.366696	0.41601				0.321944	0.435103				0.586042				0.785492
AC005253.1	0.296913	-0.16363				0.0459502	-0.484436				0.558745	0.401328				0.441866	0.157673				0.208692	1.15597
AC005261.1	-0.293568			-0.628497		-0.115697	-0.11173				0.083171	-0.0773803				0.120037	0.0956142				0.0311324	-0.145083
AC005261.2	-0.517108	-0.0944503				-0.531958	0.69417				-0.556921	-0.927661				-0.585565	-0.673923				-1.06054	-0.851535
AC005261.3	-0.693041				-1.17663	-0.191958			-0.486103		0.43521		0.108407			0.246411	0.148299				0.0895721			-0.418881
AC005261.5	0.232499	-0.22928				0.31251	0.151494				0.0378203	-0.25833				-0.0162752	0.401836				-0.0772889	0.0471921
AC005264.1	0.86397	-0.285522				0.292947	0.358114				1.27173	1.19374				0.377887	0.359713				0.794703	0.70599
AC005280.2	-0.907293	0.159571				-1.33239	0.504673				0.654006	1.79027				-0.595322	0.322638				0.722104	1.73514
AC005288.1	-0.212946	-0.330715				-0.303469	-0.0556447				-0.423849		-0.381551			-0.147393	-0.297258				-0.410122				-0.563477
AC005291.2	0.0389121	0.784263				2.5342				2.85676	0.430368	0.791409				0.46932	1.88737				0.966843	1.39221
AC005293.1	-0.36537			-1.91093		-0.476716	-1.14538				0.0746287			-1.24387		-0.19746	-1.36421				-0.300606			-1.3573
AC005304.2	3.14171				4.32795	-0.166595	-0.0331453				3.43499				3.83615	0.697638	1.2918				3.63103				5.73633
AC005304.3	1.23972	1.94243				0.4453	-0.343818				0.0674899	0.613744				-0.0430599	1.07092				-0.309616	1.62576
AC005324.3	0.916373	0.840727				-0.353797	-1.10477				0.936049	0.730423				0.970069	1.10674				1.93838		0.734998
AC005332.1	0.124441	0.0168938				-0.230995	0.850567				0.158193	-0.787559				-0.158533	-1.31412				0.568564	-0.00464497
AC005332.2	0.0736281	-0.481959				0.0100649	-1.24536				0.103209	-0.853322				-0.00310643	-0.854936				0.217831	-0.196122
AC005332.3	-0.254272			-0.414015		0.00994531	-0.365212				-0.160467	-0.240541				-0.235776			-0.517689		-0.2228	0.0519507
AC005332.4	1.09875			1.12652		0.743763	0.310603				-0.00613324	0.46651				-0.529601	-1.29846				-0.0578687	0.662531
AC005332.5	-0.239345	-0.501539				0.0317846	-0.494126				0.265641	-0.504438				-0.294563	-0.703467				-0.193423	-0.697763
AC005332.6	0.0225113	-0.0187139				0.0687956	0.123249				-0.166032	0.0407766				-0.0690713	-0.0756476				-0.0705216	0.11745
AC005342.1	-0.656698	-0.395144				-0.688365	-1.61403				-0.418996	-1.35615				-0.726443	-1.65414				-0.995263	-1.10523
AC005343.1	-0.137395	-2.13385				0.146303	-0.573987				0.34258	-1.81479				0.629688	0.0759563				0.504658	-0.603732
AC005363.2	-0.934413	0.137105				-0.0628584	0.24212				0.439154	-0.469008				-0.280283	0.434725				0.452585	0.587134
AC005383.1	0.540968	0.730314				1.31365	0.663059				0.642778	0.302539				0.39396	0.178697				0.7322	0.305674
AC005392.1	-0.805084		-0.322954			-0.619729				-0.626745	-0.40414			-0.731608		-0.383911	-0.347363				-0.858117				-0.494169
AC005393.1	-0.144095	-0.196273				-0.0130323	-0.635949				0.524886	-0.200475				0.993162	0.0877104				0.753345	-0.637641
AC005410.2	-1.36146	-0.343877				-0.386661	-0.0746334				-1.0325	0.187527				-0.467421	0.230433				-1.11685	-0.954711
AC005476.1	0.890871	-0.016496				0.051576	-0.0954383				0.739971	0.393553				0.599725	0.583787				0.527374	0.556991
AC005476.2	-0.310644		-0.0585608			-0.298919	-0.103712				-0.258473	-0.173781				-0.0228678	0.0881439				-0.131889	0.167601
AC005479.1	0.715506	0.129639				1.0772	0.308317				0.851689	-0.60658				0.241507	0.644661				1.22739	-0.303513
AC005479.2	0.969434	0.561263				0.99567	0.772315				0.549628	0.863045				0.492384	0.0850769				0.86658	0.488397
AC005480.1	0.507828	-0.59715				1.16834	-0.268057				0.94792	0.203415				1.04694	-1.22115				0.796401	0.471899
AC005488.1	0.136304	-0.133383				-0.136145	-0.0658027				-0.621451	-0.880366				0.313313	-0.353531				-0.434353	-0.784226
AC005498.2	-0.0832797	0.297188				0.282714	0.452341				-0.305887	-0.311364				-0.22251	0.228134				-0.283304	-0.0236848
AC005498.3	0.0690828	0.41002				-0.0711578	0.361152				-0.503205	-0.294781				-0.482246	0.0735087				-0.445686		-0.165247
AC005514.1	0.281397	0.1392				0.322986	-0.195167				0.400202	-0.805968				0.556673	-0.285331				0.599141	-0.520425
AC005519.1	-0.0540838	-0.6057				0.0720656	-0.0987903				-0.328722	-0.956918				-0.77136	-1.28882				-0.752907	-0.621054
AC005520.2	-0.351284	0.869575				-0.672065	0.0826696				-1.24159	-0.544171				-0.918879	-0.132429				-0.35574	-1.25803
AC005520.3	0.447611	-0.112985				0.550881	0.290044				0.794201	0.984965				0.850716	0.837629				0.551953	0.841745
AC005520.5	-0.488631			-2.18186		-0.606002	-1.57564				-0.471312			-2.3246		-1.21532	-1.57879				-1.0952			-2.49335
AC005522.1	0.525398			1.65173		-0.61309	0.668318				0.494524			2.17982		0.0907896	0.115503				-0.0861322			1.50138
AC005523.1	-0.26375	0.486127				-0.151882	1.0921				-1.3198	0.313077				-0.479739	-0.508375				-0.722159	0.156553
AC005532.1	1.17257				2.09689	1.09757				2.22359	-0.997093		-0.138933			-1.15072		0.0260006			-0.306824	0.903203
AC005532.2	0.24868	0.276254				0.438558	0.617898				-0.282993	-2.15235				0.0386493	-0.542135				-0.329334	-1.96813
AC005537.1	1.7751				1.91879	0.92239	0.988014				0.235215	0.974613				1.01465	0.42437				1.89113				2.65007
AC005540.1	-0.0340624	0.299362				-0.0894274	-0.282065				-0.331708	0.238117				0.419095	0.579402				-0.131105	-0.894182
AC005546.1	0.276849	-0.500492				0.715782	1.31833				0.51754	-0.358379				0.864171	-0.0490191				1.52328	-1.37668
AC005549.3	3.55603				4.53345	2.98802				3.21163	3.29206				4.83406	2.60847				3.58067	3.50702				4.86659
AC005550.2	-0.863368		-0.853259			-1.41894		-0.824753			-1.92303				-1.80503	-1.79579				-1.37884	-0.950255				-1.26411
AC005586.1	1.14859	0.869815				0.451473	0.595839				1.00112	0.699545				0.486985	0.60137				1.22954	1.44189
AC005593.1	-0.978507	-1.79604				-0.936031	-1.54136				-0.199409	-0.123401				-0.698812	-0.902616				-0.973892	-1.59454
AC005618.1	-0.321857	-0.366942				-0.46831	-0.519447				-0.788349		-1.01136			-0.301362			-0.645813		-1.0799		-1.02351
AC005632.2	0.038833	0.0499164				0.384784	-0.223951				0.173847	-0.0932544				-0.144774	0.278976				0.30386	-0.379528
AC005670.1	-0.678173	-1.0018				-0.353574	-0.157344				-1.00457	-1.6978				-0.749741	0.276916				-0.9236	-1.16509
AC005674.2	-0.341041	-1.00977				-0.0847322	-1.06694				0.197178	-0.136718				-1.26686		-0.266111			0.139846	-1.24717
AC005682.1	0.169711	0.112694				0.568077	0.16911				0.516743	0.0985645				-0.0510045	-0.192284				-0.518625	-0.724624
AC005695.1	0.323881	0.318992				0.571602	0.710914				0.638287	0.367699				0.391381	0.615984				0.616282	0.687076
AC005695.3	-0.24701	-0.30725				0.230787	-0.432381				0.746084	-0.335932				0.212343	-0.444092				0.113744	0.364245
AC005696.1	-1.90235				-2.35704	-1.59977				-1.6152	-1.9374				-2.82671	-1.27226				-1.44799	-2.18027				-1.69374
AC005696.3	-0.474867	-1.63052				0.348271	-0.891674				0.627074	0.842277				-0.327022	-0.337456				0.130727	-0.792585
AC005702.1	-1.32036				-1.0123	-0.415861	-0.996575				-0.586749	-0.535746				-0.356371	-0.143884				-0.518505	-0.600829
AC005702.2	-0.820239	-1.17665				-0.694332	-0.576246				-0.764953	-0.615219				-0.379475	-0.756909				-0.555988			-1.35044
AC005702.3	-0.321267	-0.994647				-0.09279	-1.24348				-0.042531	-0.449388				-0.139809	-0.782105				0.222799	-1.11543
AC005702.4	-1.32162	-1.3505				-0.098202	-0.585363				-0.12559	-0.452048				-0.662024	-0.249391				-0.274938	-0.570546
AC005703.6	1.65431				1.72846	0.667622	0.411168				-0.625216	-0.0924543				0.752766	0.168052				0.817991				1.3472
AC005726.1	0.624101	-1.05936				0.556901	-0.0178463				1.04619	-0.424619				0.72403	-1.42869				1.12657	-1.13994
AC005726.3	-0.551243	-0.33165				-0.469023	-0.063046				0.134175	-0.0477737				-0.190945	-0.896582				0.351191	-1.29317
AC005730.3	-0.429966	0.207598				-0.83274	0.819308				0.143707	0.110274				-1.23894	1.12592				0.756197	1.42937
AC005736.1	0.975287				1.26519	0.285938	0.298419				-0.967488				-0.733092	-0.601987		-0.210992			-0.668959		0.0629833
AC005740.1	-0.440435	-0.0868253				-0.471381	0.163154				-0.0334886	0.879731				-0.181982	0.235674				-0.465133	0.294066
AC005740.3	0.577347	-0.760739				0.767496	0.024683				-0.13029	-0.430198				-0.0373908	-1.15794				0.605741	-0.466208
AC005757.1	-0.122321	-0.290115				0.101654	0.0505282				0.884173	-0.389215				0.089502	-0.553085				-0.201415	-1.01489
AC005759.1	-0.41454	-0.188382				-0.540601	-1.1116				-0.4193	-0.774856				-0.275217	-1.25448				-0.634771	-1.13855
AC005775.1	-0.953267	-0.588024				-0.946771	-0.905519				-0.464417	-0.883929				-0.343595	-1.01316				-0.87491	-0.553421
AC005776.1	1.04168	0.15239				0.570052	1.06128				1.33595	1.02705				1.13335	1.08133				1.21403	-0.0341816
AC005776.2	-0.22627	0.625715				-0.082502	0.751934				0.816297	1.13827				-0.590217	0.917437				0.0165154	0.590362
AC005779.1	0.76912	1.77413				-0.565408	1.0466				0.057426	-0.321598				0.183711	0.542865				0.35443	0.91887
AC005785.1	0.375364	-0.196723				-0.333536	-1.20855				0.561343	-1.46074				0.0471258	-0.100609				0.176997	-1.51686
AC005790.1	-0.660927			-0.76008		-0.766896	-0.373346				-0.668826			-1.0765		-0.650689	-0.231873				-0.401411			-1.13138
AC005821.1	-0.435333	0.0764409				-0.41635	0.0966877				-0.0977773	-0.661878				0.0928788	0.00274576				-0.269964	-0.412292
AC005822.1	0.6598	-1.24413				0.107693	-0.335214				0.508061	-0.169522				0.662189	-0.90093				0.621097	-0.451736
AC005828.4	-0.861819	0.312428				-0.46166	-0.249534				-1.22494	0.462413				-1.20762	-0.177097				-1.44124	-0.218276
AC005828.6	-0.817143	-1.73696				-0.278028	-1.16802				-0.901068	-1.65282				-0.219082	-0.0573157				-0.391288	-1.65704
AC005829.1	-0.542585	-0.321605				-0.494435	-0.325782				-0.610795	-0.256076				-0.567371	-1.40493				-0.545349	0.00303668
AC005829.2	0.741128	0.111036				0.513765	0.163218				0.254197	0.0346884				0.19013	-0.327878				0.160952	0.0460998
AC005831.1	-0.274741	-0.960259				0.0762989	-1.23917				-0.0388391	0.67613				-0.126689	-0.511355				-0.157302	-0.721262
AC005837.1	-1.01372		-0.349902			-0.378776	-1.32749				-0.443909	-0.540898				-0.494073	0.838699				-0.609652	-0.238504
AC005837.3	-0.360409	0.536759				-0.221208	0.800938				-0.285232	0.929981				-0.0213268	0.824175				-0.652244	-0.608722
AC005838.2	-0.744301	0.305664				-0.432301	0.759715				0.102961	0.122956				0.0418741	-0.379842				0.431873	0.144662
AC005839.1	-0.0947431	-0.475991				-0.188892	-0.490309				0.0117691	-0.132286				-0.140631	-0.217733				-0.0806253	-0.0903553
AC005840.1	-0.0081473	0.193838				-0.0892109	0.0154422				-0.210382	-0.0838774				-0.146925	0.128637				-0.20593	0.0822932
AC005840.2	0.477639	0.143861				1.3738		0.713912			-0.237252	0.552286				0.0261552	-0.780598				0.870499	-0.521264
AC005840.3	1.35464	-0.111799				-0.0940879	-1.70934				0.367833	0.103931				2.25761		-0.107673			1.10233	-1.4755
AC005840.4	-0.188326	0.301322				0.176074			2.50741		0.282835	0.339437				-0.455012	0.542261				0.523634	1.28675
AC005842.1	1.37871		0.956161			1.22817	1.13201				-0.324054	0.181396				-0.0146888	1.15502				-0.733526	0.520733
AC005863.1	0.28997	-0.0332367				-0.0426767	0.0671716				1.92116	0.611933				0.635546	0.440207				1.75278	1.18697
AC005865.2	-0.639811	0.244574				-0.0422072	-0.340354				-0.122567	0.711332				-0.959087	-1.14283				-0.610842	-0.85555
AC005899.5	0.957641	0.33495				-0.603473	-0.344488				-0.0908004	-0.667991				-0.153291	-0.0416641				-0.425369	-0.899139
AC005899.6	0.529536	1.01477				0.390477	0.96017				-0.2383	-0.073771				-0.536434	-0.675288				0.113287	-0.362252
AC005899.7	0.664087	-0.399871				-0.176517	0.284154				0.522098	-0.360452				0.273458	-1.01693				-0.096817	0.0666566
AC005899.8	2.05409				2.82633	-0.188769	0.101107				4.09836				4.97657	2.22909				3.75927	3.12807				4.92226
AC005906.3	-0.551242	-1.03007				-1.21186		-1.92642			-1.45213		-0.11981			0.248235	0.70612				-1.35928				-1.59321
AC005911.1	-0.000895148	0.294812				-0.126616	0.0123636				0.267807	-0.00174795				-0.0739262	0.301274				-0.517493	0.321279
AC005912.1	-0.0708194			0.267101		-0.0983968	0.0411451				-0.194071		-0.0294008			-0.113286	0.149504				-0.211306		0.159046
AC005920.1	0.149501	0.413397				0.101062	0.0106829				0.256633	0.834119				-0.261813	0.162545				-0.185726	-0.376209
AC005921.3	0.437075	0.877673				0.352264	0.591732				0.202134	-0.0568302				0.518231	0.238931				0.177361	0.829394
AC005962.1	0.145459	-0.605303				-0.0348515	-0.578315				-0.081725	-1.18175				-0.0222466	-0.607531				-0.206488	-0.62871
AC005972.3	-0.410633	-0.149735				0.379103	0.488603				-0.297169	0.37503				-0.483278	-0.456449				-0.62712			-1.67549
AC006001.2	-0.223398	-0.115037				-0.377064		0.0843953			-0.239939	0.0690431				-0.252156	0.00899581				-0.10509	-0.344676
AC006001.3	-0.180977				-0.29795	-0.072822	-0.167222				0.0557996	0.00300144				0.10665	0.171046				-0.057534	-0.03169
AC006014.1	0.354166	-0.715384				0.00696802	-0.595166				0.12779	-0.533233				0.109831	-0.316075				0.105447	-0.220725
AC006017.1	-0.791409	-1.4697				-0.84592	-1.46889				-0.000300789	-1.1482				-0.366789	-2.00725				0.310244	-1.53507
AC006023.1	0.783504	-0.549063				-0.379853	-0.370196				0.131062	-0.439287				-0.171456	-0.646171				-0.598607	-0.13786
AC006026.1	-0.258711	-1.14942				-0.0656786	-0.220903				-0.369384	-0.107175				-0.640305	-0.212338				-0.151004	0.0971574
AC006033.2	0.745758	1.91044				-0.0941901	0.0258655				1.72934	0.207714				0.945889	0.664064				2.2066	1.59697
AC006042.2	0.326859	2.15088				0.0967125	-0.00693912				0.0628191	-0.469957				0.0236891	1.47128				-0.353244	1.42361
AC006042.3	-0.0221413	-0.00739494				-0.318418	0.893321				-0.26819	-0.0207702				-0.611907	1.08878				-0.183913	0.535966
AC006042.4	1.72649				2.06691	0.883791	0.681144				-0.631489	-0.110139				0.264356	-0.17823				-0.0405102	0.364769
AC006058.1	0.181941	0.321711				0.111248	0.029718				0.305819	0.07465				-0.396237	-0.738883				0.417626		-0.0871485
AC006058.3	-0.429435	0.0905549				-0.837212		-0.139428			-0.996648		-0.344914			-0.560348	-0.244256				-1.16074		-0.580044
AC006058.4	0.623567	1.13523				0.371182			1.70646		0.227765	1.28459				-0.0982837	0.399631				0.667576		0.837881
AC006059.1	-0.172439	0.00228094				-0.145739	-0.0945701				-0.732156				-0.762571	-0.333775	0.046653				-0.626783				-0.524575
AC006064.2	0.831409	0.773534				1.01394	0.268205				-0.0500288	-0.911565				-0.091293	-0.502402				-0.101629	-0.320516
AC006064.3	0.608708	-0.598666				0.811922	-0.760691				0.25919	-0.51975				0.255431	-0.621449				0.80607	-1.4142
AC006077.2	-0.154465	-0.372531				-0.851532	-0.133986				0.0555417	-0.609826				-0.881222	-0.611294				-0.737199	-0.0105475
AC006111.2	-0.540945	0.0896049				-0.682244	-1.09805				-0.68884	-0.573528				-0.502715	-0.427224				-0.29803	0.21458
AC006116.1	-0.225053	0.494939				-0.329245	0.722485				-0.362351	-0.30378				-0.0288643	0.0353396				-0.0566428	0.173875
AC006116.10	-0.0597712	-0.752902				-0.0592682	0.695029				-0.295525	-0.926427				-0.562867	-0.196527				0.617526	-0.788114
AC006116.4	0.158029	0.903285				0.571697	0.454672				0.0650194	-1.44736				0.192675	0.83573				0.282304	-1.03466
AC006116.5	0.719403	0.0129394				0.275732	-0.609955				0.789255	-0.315891				1.00417	0.143164				0.482097	-0.421173
AC006116.6	0.120633	-0.494208				0.0632996	0.516731				-0.0171404	-0.0381471				0.162316	-0.378538				0.481809	-0.103825
AC006116.8	-0.0704737	-0.000203709				-0.64352	0.617926				0.2266	-0.0495962				-0.386115	0.193867				0.0303703	0.140807
AC006122.1	-0.706256	-0.545188				-0.429821	-1.38988				-0.160121	-1.86859				-0.541474	-0.510409				-0.557731	-1.47247
AC006130.1	0.378787	0.200749				0.691626	0.519814				0.155723	-0.236933				0.792729	-1.00076				0.873649	-0.668314
AC006141.1	0.358876	-0.774032				-0.46653	0.235019				0.249749	-0.494107				0.105451	-0.40554				-0.0853003	-0.707462
AC006145.1	1.0981	1.86373				1.23031	-1.62547				-0.312821	-0.669897				-0.12053	-2.34574				-0.856704	-0.664475
AC006159.1	0.703971	0.182531				-0.83541	-0.569688				0.287947	0.0547537				-0.835346	-0.354016				0.542006	-0.193173
AC006160.1	1.82961				2.36019	1.54412				2.66447	1.12588	1.29983				0.0275743	1.23433				0.608822	1.85215
AC006210.2	0.183176	-0.086754				-0.200147	0.112807				0.211257	0.0646006				0.305615	-0.0551438				-0.511474	0.390081
AC006213.1	-0.672964	-0.739578				-0.757217	-0.115569				-1.39681		-0.703767			-0.290599	-0.657767				-0.843058		-0.895873
AC006213.2	-0.53178				-0.622208	-0.290437	-0.332377				-0.123575			-0.385244		-0.199189	-0.0764496				-0.509752				-0.446671
AC006213.3	-0.805337	-1.30348				-0.0744147	0.0758534				-0.98112	-1.00791				-0.749896	-1.35627				-0.811028	-1.07372
AC006213.4	-0.561503				-1.28085	-0.804846	-0.379939				-0.393236			-0.952848		-0.117069			-0.916387		-0.182085	-0.520714
AC006213.5	-1.11527	-2.18062				-0.517551	-1.0114				-0.101211	-0.558637				-0.399514	-1.71013				-0.599729	-0.494874
AC006213.6	0.285192			-1.48044		-0.20651	-0.670397				0.737378	-0.242474				0.798848	-0.494385				0.126975	-0.449276
AC006238.2	-0.104561	0.343408				1.22562	1.00646				0.129062	-0.314172				0.284832	-0.0804054				0.637323	0.918607
AC006249.1	-0.081623	0.306041				-0.961448	0.706129				0.291448	0.110609				2.21087				2.93557	1.88596		1.47328
AC006252.1	-0.921911			-1.73267		-1.27114		-1.26003			-1.37857				-2.92385	-0.840579			-2.4561		-0.604412			-2.0735
AC006254.1	3.01417				2.25705	0.18405	0.0686945				1.02546	-0.0511509				0.874749	0.41083				1.68338			2.17765
AC006262.1	0.0500495	0.158891				-0.29993	-0.126628				0.184006	-0.177159				0.121731	1.02264				0.266038	0.0715304
AC006262.2	-0.959164	0.616976				-0.120786	0.607182				0.0244874	-0.26662				0.0975334	0.448356				-0.736839	-0.724811
AC006270.1	-0.840975	-0.525715				0.210998	0.25333				-0.207589	-1.49652				0.0659523	-0.249439				-0.999052	-1.46561
AC006270.3	-0.315563	0.695685				-0.498858	-0.457955				-0.776706	-0.343182				-0.834209	-0.0525608				-0.784339	-0.382641
AC006273.1	-1.07732		-0.563828			-0.902148	-0.353491				-1.24129		-0.208816			-1.18488		0.232327			-1.70916		-0.827556
AC006277.1	0.247272	0.492908				-0.225596	0.109447				-0.593266	-1.053				-0.236331	0.129508				-0.372889	-0.708699
AC006299.1	-0.0881705	0.698569				-0.374901	-0.494951				-0.475964	-1.39755				-0.269154	-1.12694				-0.433912	0.100131
AC006305.1	0.0295363			0.912233		-1.34818		-0.906336			-0.355853	-0.343107				0.0307438	0.00997493				-0.339807			1.04193
AC006305.2	-0.123553			1.95682		-1.71697		0.521209			-0.843863	-0.110334				0.264918	1.44283				-0.422026			1.95994
AC006329.1	-1.26275			-1.57626		-1.12596	-0.822957				-1.41577			-0.994281		-0.247734	-0.472073				-1.70721				-1.742
AC006330.1	-0.281469	-0.582534				-0.400168	-0.189479				-0.0592113	-0.654464				-0.710874	-0.679111				-0.481806	-0.086059
AC006333.2	-0.513092		-0.199393			-0.393208			-0.874835		-0.599201		-0.0259363			-0.382481		-0.54192			-0.383903				-0.487751
AC006372.3	0.621808	0.388321				-0.128327	0.601973				1.8497	1.73021				0.271794	1.11477				1.49732	2.95318
AC006378.1	0.0303912	0.712959				0.370023	-0.568638				0.190685	-0.0287169				0.297054	-0.45091				0.51304	0.551933
AC006435.2	-1.32001	-0.367577				-0.575254	0.334238				-0.506881	-0.258191				-0.812753	-0.08801				-0.0503273	-1.52106
AC006441.1	-0.204964	0.0787807				-0.174399	0.873892				-0.585461	-0.180869				-0.357852	-0.199661				-0.140175	-0.0976787
AC006449.2	0.269253	0.392681				0.126409	0.0569285				0.117076	-0.107781				-0.199006	-0.0370201				0.480853	0.264009
AC006449.5	-0.230839	-0.683586				-0.908144	-1.89262				-0.573354	-0.679553				-0.336022	-0.900175				-0.700733	-0.416393
AC006449.6	0.462595				1.13651	-0.394062	0.304304				0.64508				0.876779	-0.167249			1.20034		1.33661				1.73566
AC006453.2	-0.225553	-0.484717				-0.200026	-0.421247				-0.660594				-0.78398	-0.219213			-0.793934		-0.473899				-0.91618
AC006460.1	-0.778113	-0.333785				-0.659438	-0.780355				-0.773931	-0.0995369				-0.455979	-0.691687				-0.574907	-1.08357
AC006483.1	0.0408706	0.163948				-0.329849	0.27383				-0.32818	0.12611				-0.0125535	-0.346012				-0.106351	0.424153
AC006504.1	-1.26288				-3.28646	-1.24675	-0.881985				-1.22057		-1.68718			-0.776678	-1.98372				-0.636699	-1.30868
AC006504.3	-1.03787	-1.54214				-0.978824	-1.2618				-0.212606	-1.22673				-0.548069	-0.997696				-0.424903	-1.187
AC006504.5	-0.639378				-0.85492	-0.26657			-0.712741		-0.364806				-0.569788	-0.248447	-0.308638				-0.419317				-0.564494
AC006504.8	-0.773993	-0.28513				-0.408293	-0.410291				-0.294892	0.069051				-0.35725	0.35245				-0.0305287	0.281545
AC006511.3	0.42637	0.112438				-0.340831	-0.242333				-0.647625	-0.679734				-0.65419	0.0619461				-0.499108	-0.0618912
AC006511.5	0.265914	0.3478				-0.618302	-0.00280247				0.390388	-0.770474				-0.130597	-0.652476				-0.247251	-0.514797
AC006518.2	-0.620459	-1.20874				-0.0981494	-0.108203				0.21027	-0.321203				-0.634143	0.559003				-0.435187	-0.0105122
AC006529.1	0.0198646	-1.57464				-0.221884	-0.829884				0.386861	0.213983				0.288297	0.853365				-0.182613	0.248242
AC006538.1	-0.821817	-1.12348				-1.07871	0.152923				-0.00266594	0.0582136				-0.356945	0.440084				0.143697	-1.57691
AC006547.1	-0.115505	-0.707446				0.354587	0.202557				0.163919	-0.452473				0.148736	-0.161324				0.0655945	-0.499349
AC006566.1	0.085107	-0.370944				0.290176	-0.0977314				0.201713	0.208266				0.433374	-0.11709				0.440217	0.499074
AC006581.2	-0.425929	0.716832				-0.151622	-0.838305				-0.413228	1.12832				-0.434839	0.0304033				-0.197068	-0.095906
AC006942.1	-1.14136	0.14829				-0.414617	0.619418				-1.32404	-1.03809				-1.07268	0.171221				-1.49032		-0.178969
AC006946.1	0.218901	-0.971256				1.02196	-0.0154586				0.405001	-1.51579				0.255205	-0.433629				0.85511	-0.823253
AC006946.2	-0.544656	-1.29747				-0.576193	-0.516686				-0.569421	-0.706345				-0.74261	-0.746075				-0.714133	-0.773511
AC006970.1	0.840268		0.507851			0.536699	0.236189				0.332035	0.0480873				-0.0368358	-0.0449561				0.442414	-0.00278696
AC006978.1	0.395785	0.0698647				-0.199664	-0.0687321				-0.0298741	0.121486				-0.385734	-0.453857				0.0015184	0.117406
AC006994.1	0.801645	2.41617				-0.0255305	-0.335464				0.838769	1.12288				-0.363245	0.624856				0.812881	0.657142
AC007000.1	-0.0529601	-0.476443				-0.290456	-0.487649				-0.0672606	-0.12214				0.0417819	-1.96858				-0.4571	-2.1921
AC007014.2	-0.386757	-0.0854227				0.146456	-0.12062				0.224309	0.300994				0.0368031	-0.298188				-0.241638	0.246718
AC007029.1	0.228925	-0.310183				-0.197857	-1.22619				0.103303	-0.589604				-0.16782	-0.225613				-0.164983	0.0517389
AC007032.1	0.190694	-0.66212				0.184332	0.102764				0.764962	-0.297312				0.269623	0.0569407				-0.130232	-0.146899
AC007036.1	0.585899	0.38629				0.078645	1.73714				1.29935	0.280806				-0.162524	0.792924				0.371877	1.43298
AC007036.2	-0.971426	0.393391				-0.840372	0.217636				-0.489014	0.772982				-0.3604	0.0457908				0.256838	0.296739
AC007038.1	0.144566	-0.486278				-0.370596	-0.788706				0.413032	-0.250491				-0.169506	-0.796737				0.061515	-0.326465
AC007038.2	-0.550517				-0.686759	-0.314623	-0.106592				-0.165284	-0.395084				-0.476888		-0.478693			-0.379537	0.237737
AC007040.2	-1.39699	0.104834				-1.13021	-0.0363959				-1.17463	-0.688641				-0.555881	-1.2543				-0.627514	-1.11469
AC007041.1	-0.420541	-0.175748				-0.0446169	0.0492986				-0.113561	0.225386				-0.270018	-0.0102263				-0.26794	0.00465252
AC007066.1	0.987648	0.149172				1.10966	0.297554				1.0288	-1.02192				0.19437	-0.472426				0.564938	0.237321
AC007066.2	0.0372603	-0.136377				-0.234894	0.490271				-0.25842			-1.45562		-0.235488	-0.869099				-0.426722	-0.591232
AC007098.1	-0.650637				-0.724765	-0.689975		-0.421787			-1.30024				-1.56146	-0.793542				-1.33571	-1.01528				-1.30063
AC007098.2	0.137794	0.84204				-0.126735	0.307592				2.0383	2.09824				0.301865	0.657772				1.75542			2.98179
AC007099.1	-0.334881	-1.00357				-0.0349401	-0.542411				1.6653		1.11905			0.161763	0.42695				0.698971	0.336653
AC007114.1	-1.18346		-0.439602			-0.718364		-0.498606			-1.27674				-1.12933	-0.791007		-0.475064			-1.43727		-0.659424
AC007161.1	0.26212	0.230286				0.068218	-0.223927				-0.066809	-0.720849				-0.22083	0.580532				0.0660816	-0.100918
AC007182.2	-0.233552	0.367961				0.457448	0.211609				0.277177	0.0932839				-0.129072	0.487869				-0.606408	0.92776
AC007191.1	-1.36881				-2.51448	-0.805587	-1.26408				-1.06147				-1.50277	-0.638743	-0.62969				-0.747586			-2.64802
AC007216.1	0.807797	-0.212512				-0.107985	-1.49298				-0.210248	-0.0230129				0.549793	-1.49792				-0.308469	-0.555252
AC007216.2	0.955028	1.06317				0.441298	0.404129				0.823568	0.784046				-0.235494	1.18406				0.524027	0.530003
AC007216.3	-0.402211			-1.02769		-0.76043	-0.497597				-0.213595	-0.610452				-0.371371	-0.911332				-0.16405	0.231345
AC007216.4	-0.620269	1.31881				-0.00905167	-1.06632				-0.205717	0.136314				0.16857	-0.595878				-0.0884891	-1.22381
AC007225.1	-0.606171	-0.335121				-0.561632	0.68816				-0.696712	0.25502				-0.223459	0.477764				-0.968071	0.133454
AC007228.1	0.201603	0.112829				0.0876463	0.108433				0.238009	0.163134				-0.040898	0.122971				0.14904	0.0470084
AC007229.1	-0.199506	-0.154106				-0.109569	0.156209				-0.0780691	0.0207168				-0.0986857	0.180958				-0.485244	0.00260153
AC007238.1	0.0416035	-0.073137				0.157464	-0.290085				0.165279	-0.16939				-0.185206	-0.206357				0.0164765	0.00911018
AC007240.1	-0.314557	0.542824				-0.654359	-0.800347				0.158712	0.400098				-0.708097	0.872837				0.0484162	-1.20248
AC007240.2	-0.747158	-0.420656				-0.946104	0.769161				-0.463359	-0.70097				-0.185548	0.62737				-0.895429	-0.19388
AC007249.1	-1.74262	-0.064667				-1.23859	-0.559277				-1.69241	-1.27394				-0.821075	-0.363696				-1.92163	-0.766926
AC007249.2	-0.849606	-0.0123231				-1.1269		-0.0899019			-1.00182		-0.8818			-0.606361	-0.241469				-0.766447	-0.869053
AC007255.1	-0.494484	-0.763848				-0.857668			-1.79903		-1.72634		-1.44461			-0.724301	-0.377212				-1.5848				-1.72635
AC007256.1	-0.372371	0.727872				-0.0643532	0.388098				-0.48373	0.891599				-0.0696335	0.469001				0.394133	0.345606
AC007262.2	-1.34709			-2.52475		-0.665036	-0.629656				-1.5115			-2.26591		-1.61528	-0.868803				-1.68122	-1.11223
AC007283.2	1.88722				2.71405	0.147762	0.279756				1.36633		1.43067			1.17167			2.20388		1.85323				2.93048
AC007285.1	0.0996966	0.0794866				0.693581	0.875184				0.60283	0.0338076				0.768864	0.944385				0.537667	-0.165207
AC007285.2	-0.787209	-1.69141				-0.264562	0.298464				-0.125175	-1.1844				-0.14652	-0.629435				0.384849	0.0523957
AC007292.2	0.268259	-0.215745				0.057734	0.0316507				0.0967468	-0.493208				0.766997	-0.153403				0.417799	-0.611572
AC007318.1	0.0727466	0.143962				0.0780101	0.138488				0.0972476			0.20521		0.0597876			0.314115		0.0359343			0.310856
AC007318.2	-0.156355	0.00636546				-0.232477	-0.0835797				-0.259341	0.0600482				-0.237404	0.0819843				-0.142056	0.056194
AC007319.1	-0.0516275	-0.7285				-0.989127	-0.46501				-0.299734	-0.461737				-1.12856			-1.4867		-0.074456	-0.907052
AC007336.1	-0.0436917	-0.325975				0.574136	-0.359508				0.187475	0.224656				0.790304	0.452198				0.595534	-0.349327
AC007336.3	0.59607	0.529476				0.259399	-1.06341				1.18493	-0.124613				0.782158	1.24411				0.659896	0.510378
AC007342.1	-0.154706	-0.815128				0.985844	-1.98416				1.04425	0.497028				0.501871	-1.33461				0.348013	-0.840328
AC007342.4	0.24526	0.178274				0.0270577	0.0695836				0.184398	0.280695				0.0803049	0.443089				0.177809	0.281514
AC007342.6	-0.744527	-0.507522				0.440734	-0.319908				-0.479454	-0.612991				-0.310637	0.00912672				-0.371884	-0.804106
AC007342.7	-1.37221		-0.665418			-0.0418586	-0.00269245				-0.189162	-0.881175				-0.265069	-0.417134				0.0818234	0.213154
AC007347.1	-0.179885	-1.83493				0.12053	-1.36712				-0.476144	-1.64954				-0.173484	-0.614581				-0.0482891	-0.502156
AC007362.1	1.38959	2.41414				1.41688	1.4468				2.06248				3.48614	1.2856	2.0014				2.77888				3.0289
AC007364.1	0.441327	-0.0770685				-0.208041	-0.576932				-0.028287	-0.945792				-0.497778	-0.623014				-0.318594	0.178231
AC007365.1	-0.812275	0.330514				-0.800691	-1.64459				-0.170214	0.024248				-0.566847	-0.292443				-0.0829803	-0.735138
AC007370.1	0.40282	-0.70049				-0.30831	-0.775423				0.236078	-0.874689				0.375291	-2.25865				0.490281	-1.33659
AC007376.1	-0.216387	-0.128976				-0.647025	-0.0312343				-0.174731	0.159651				-0.215525	-0.0619139				-0.131203	-0.744489
AC007377.1	0.316761	-0.782461				0.118256	-0.463635				-0.467271	-1.80233				0.293619	-1.26282				-0.620255	-1.37523
AC007382.1	-0.449953	-0.46164				0.372235	-0.469195				0.126667	-0.470094				0.125861	-0.555296				0.166636	-0.446214
AC007383.2	-0.809659				-0.752393	-0.792765		-0.544927			-1.83371				-1.20794	-1.01615				-1.00857	-1.45554				-1.12943
AC007384.1	0.307643	0.128958				-0.0755701	-0.402958				0.172801	0.271287				0.121217	0.151464				0.145819	0.370807
AC007387.1	0.647243	0.578292				0.0330082	-0.51089				0.289295	-0.808931				0.164354	-0.861238				0.176316	-0.741093
AC007388.1	0.43972				0.430906	0.348286				0.391784	-0.455623				-0.306641	-0.229307		-0.174028			-0.394515		-0.153002
AC007389.1	0.303647			0.588345		-0.20888	-0.206504				-0.0502773	-0.0576665				0.153545	0.0583985				-0.310393	0.130928
AC007389.5	0.403343	0.182109				0.253691	-0.0701827				0.243061	-0.138083				0.107695	0.169436				0.152874	0.121035
AC007390.2	-0.0492236	-0.429823				0.0287534	-0.0748799				0.00544636	-0.22702				-0.424561	0.19013				-0.245393	-0.0676165
AC007405.1	-1.28456	-0.684546				-0.681737	-0.330695				-1.12397	-1.33641				-1.25231	-0.391689				-1.2442	-1.61235
AC007405.3	-0.529781		-0.370399			-0.0783302	0.0219058				-1.01288		-0.669103			-0.543642		-0.135738			-0.304803	-0.22068
AC007406.3	1.54116	0.519485				0.791267	-0.218078				1.82387	1.05028				1.34741	0.370482				1.41835	1.22036
AC007406.5	-0.180872	-0.221202				-0.0390722	-0.200167				0.446267				0.426984	0.290763	-0.12542				0.363234				0.379654
AC007422.1	0.713254	0.942488				0.0875858	0.0910451				2.32294	2.82472				0.876198	0.538178				1.01902	1.5908
AC007448.3	-1.57313		-0.745128			-0.155004	-0.0287578				-1.60889		-1.81515			-0.992118	-0.559123				-1.69264				-2.06225
AC007448.4	0.567603	0.973005				1.17941		1.04588			0.213192	-0.495218				0.177227	0.311038				0.789029	-0.502776
AC007485.2	-0.237766			-0.737989		-0.348338	-0.37413				-0.445411				-0.99083	-0.574351		-0.773756			-0.574038				-0.626518
AC007494.2	0.0489679	-0.853735				0.795193	-0.558772				-0.215411	-0.473441				0.412386	-0.106225				-0.162927	-0.921842
AC007494.3	-0.516558	1.09755				-0.0330262	-0.0685314				-0.122369	0.0127793				-0.816283	-0.0581026				0.232662	-1.1847
AC007496.1	-1.06949	-1.37403				-0.364153	0.157754				0.164828	-0.3753				-0.782782	-1.18659				-1.39877	-0.5018
AC007496.2	-0.153667	-1.34834				-0.876876	-0.566905				-0.362624	-1.48378				-0.460079	-0.160263				-0.833549	-1.02485
AC007496.3	0.547735	0.111246				0.595175	0.067085				-0.160846	0.521229				1.16548	0.696624				-0.123773	0.635547
AC007497.1	-0.602462	-0.272064				-0.413728	-1.17106				-0.92673	-0.0069592				-0.27013	0.127945				-1.33608	-0.616001
AC007533.1	-0.220684	-0.314136				-0.130841	0.388562				0.276024	-1.08507				-0.193189	-1.13971				-0.471997	-0.180614
AC007537.1	0.215532			0.561724		0.0623752	0.357727				-0.166908	0.373594				0.132821	0.19327				0.290393	0.473782
AC007541.1	-0.840958				-1.1703	-0.417862	-0.955023				-0.713302				-1.05363	-0.962323				-0.874091	-1.02254				-0.972664
AC007546.1	0.314092	0.137508				-0.618178	1.25943				0.120953	-0.0639552				-0.197512	1.05997				-0.21324	0.0870436
AC007557.3	0.264081	0.344928				0.984853	0.521933				-0.025323	0.500359				0.219247	0.447198				-0.39715	0.322515
AC007560.1	0.0992266	-0.285737				-0.17261	-0.291407				-0.184419	0.0885118				0.110085	0.0841077				-0.0897859	-0.0258334
AC007566.1	-0.525659	-1.42642				0.0891542	-0.447577				0.104449	-1.94838				-0.143242	-1.40424				-0.566424	-0.511895
AC007569.1	-1.66486		0.0199786			-0.199482	0.804835				-0.267865	-0.424838				-0.644354	-0.405357				-0.172711	-0.430319
AC007570.1	0.200139	-0.142651				-0.0477536	0.0716891				-0.0258025	-0.795497				-0.135403	-0.141411				-0.121705	-0.562524
AC007598.3	0.383023	-1.50656				0.583912	-1.00875				0.16142	-1.53319				0.236927	-1.76307				-0.734882	-2.09996
AC007601.1	-0.481757	-1.67416				0.215718	-0.283301				0.400984	-1.80246				-0.369012	-1.43819				-0.0742209	-1.96727
AC007608.1	1.10131	0.489469				-0.0628445	0.723326				1.4907	0.648294				1.09675	2.30421				1.06572	1.39376
AC007608.3	2.70138	3.37468				0.282334	0.648551					0.135162				0.525315	0.770382				0.670504	1.32692
AC007608.4	0.913359	-0.142285				-0.213637	-1.6164				0.172561	-1.72178				1.46116	0.638448				0.00864584	-1.31016
AC007610.4	0.00776649	-0.854139				0.854988	-0.457103				-0.86257	-0.540707				-0.0497349	-2.2456				0.11706	-1.07858
AC007611.1	-0.381476	-0.194275				-0.855623		-0.342162			-0.612318		-0.277546			0.0160357	-0.403278				-0.595624		-0.205551
AC007613.1	-0.263901	0.911831				-0.516559	0.377958				-0.235155	0.702699				-0.486314	-0.111543				-0.242799	0.60492
AC007618.1	0.253624	0.985923				0.792622	0.859311				-0.732539	-0.435005				0.16934	0.748256				-0.247745	0.303704
AC007619.1	0.361616	0.69386				-0.621981	-1.58574				0.0247613	-0.576107				0.449789	0.19948				0.452533	0.237925
AC007620.3	1.03596	0.842988				0.228887	-0.381741				0.29654	0.0278981				0.229655	0.270545				0.274288	-0.188907
AC007622.2	-0.396774	-0.707511				-0.0214981	-0.389652				-0.115161	-0.30439				-0.765183	-0.173302				0.109831	-0.0553514
AC007637.1	-0.645287	-1.60021				-0.56563	-0.868093				-0.924876	-1.10877				-0.541806	-2.3313				-0.280919	-1.78725
AC007639.1	0.560683	-0.22857				0.773725	0.800884				0.525002	-0.90999				0.584503	-0.341781				0.295573	-1.19185
AC007663.1	0.122387	-0.875081				0.124901	-0.745864				-0.366315	-1.47448				-0.408607	-0.720315				-0.289654	-1.62946
AC007663.3	0.263361	-1.67865				-0.0459677	-1.47963				-0.153696	-2.25692				0.494554	-1.86812				-0.0275096	-1.54672
AC007663.4	-0.653189	2.05389				-1.38999	1.06982				-1.58451	-0.0425674				-0.959313	0.884969				-1.23598	0.603934
AC007666.1	0.0239388	-0.754316				-0.196036	-0.833766				0.0356711	-0.475876				-0.29371	-0.45802				-0.0146969	-0.105752
AC007681.1	-0.0834964	-0.978862				-0.596881	-0.0652707				-0.37634	-0.50992				-0.269494	-0.669668				-0.526974	0.0196269
AC007683.1	-0.532161	0.118734				-0.589591	0.600683				-0.165644	0.336651				-0.562252	-0.162715				-0.287382	-0.126047
AC007684.1	0.549672	0.772303				-0.783787	-0.0242788				-0.0201191	-0.941344				0.185929	-0.106192				-0.0800733	0.254536
AC007686.1	1.48398		0.186842			0.774578	0.28968				0.451842	-0.017054				2.13763		1.64164			1.04967	1.17912
AC007686.3	0.0279332	-0.245865				-0.00436177	-0.450668				-0.154153	-0.655816				-0.0254364	0.596075				-0.206503	0.206764
AC007686.4	0.259736	-0.552171				-0.805585	-1.37806				-0.534274	-0.0952455				0.460996	0.468309				0.104275	-0.21977
AC007688.1	-0.411494	-0.0446371				0.300081	0.770618				0.438084	-0.161627				-0.598534	-0.256417				0.269777	0.297165
AC007728.1	1.42962	1.44547				1.02829	1.4714				1.48794	1.12084				0.699864	1.20104				1.62632	1.95568
AC007728.2	3.649				4.09067	2.93324				3.17063	3.24091				3.20942	1.58835				2.06731	3.15044				3.50587
AC007728.3	2.41166	3.68983				0.98813	1.81487				1.37152	1.92343				1.17667	1.96951				1.83096	2.58903
AC007731.2	-1.31328		-0.758385			-1.28048		-0.396495			0.0144201	0.103099				-0.789463	-0.795533				-0.329885	0.028167
AC007731.4	0.465486	0.144644				0.43896	0.377224				0.625149	0.211701				1.20378	0.38889				0.852695	0.70447
AC007738.1	0.609248	-0.509251				0.0626359	0.422808				0.964773	-0.201248				0.187423	-0.239106				0.470685	-0.375667
AC007743.1	-0.140054	0.333538				-0.594847		-0.145325			-1.0061				-0.924498	-0.189098	-0.275583				-0.314925	-0.20141
AC007750.1	-0.491483	-0.123209				0.00167501	-0.315998				0.201315	0.0777135				-0.0161761	0.41309				0.826622		0.273884
AC007773.1	-0.826447		-0.181551			-0.263098	-0.0107803				-0.46701	-0.294406				-0.474705	-0.129356				-0.484926	-0.286943
AC007780.1	0.371995	0.540867				0.064337	0.617317				1.1344	1.21104				0.679855	-0.34602				-0.395795	0.14563
AC007786.1	-0.218496	0.810571				-0.536449	0.716145				-0.935928	0.124639				-0.758338	1.11446				-0.731153	0.629137
AC007787.1	1.1543	0.397376				0.134547	0.397648				-0.609591	-0.910652				0.14688	-0.57827				0.0282114	-0.598922
AC007790.1	-0.18742	0.0688009				0.463262	-0.741217				-0.291547	-1.05275				0.136177	-0.677838				-0.146131	-1.75392
AC007823.1	0.0671879	0.240902				0.0141523	0.616344				-0.578167	-0.576728				-0.933151	-0.292117				-0.177848	-0.096035
AC007842.1	-0.278088	0.239681				-0.155715	0.120065				0.58452	-0.827059				0.277298	0.0708494				-0.358317	0.088368
AC007849.2	-0.393538	-0.78547				-0.2472	-0.47108				-0.0649854	-0.0350673				-0.40699	0.158121				-0.08739	-0.162443
AC007878.1	0.497893	-0.592698				0.393442	-0.31827				0.505804	-0.0499292				0.318028	0.128639				0.391792	-0.511806
AC007879.1	-0.66605	0.17131				-0.318527	-0.826588				0.0244722	0.184265				-0.118157	-0.278562				-0.294647	0.692444
AC007879.2	0.227321	0.809047				0.823219	-0.274873				0.0706258	0.817678				0.440271	1.38069				0.581146			1.72607
AC007879.3	0.139891	-0.431783				-0.258672	-0.241234				0.799508		-0.793798			0.079517	0.444639				0.526442	0.131413
AC007879.4	0.731491	-0.635103				0.0185419	-0.592805				0.388259	-0.881861				0.133257	0.299407				0.272409	0.0843586
AC007881.1	-0.666889	-0.205016				-0.971775	0.0538627				-0.1505	0.492742				-0.125435	0.0227686				0.184178	0.5644
AC007881.3	-0.0877993	0.202499				-0.580274	-0.55496				-0.809384	0.114842				-1.16761	-1.34973				-0.984862	-0.458835
AC007899.1	2.30098	2.65931				0.0464218	2.32425				0.215624	2.39105				0.513074	1.83807				1.06573	1.80347
AC007906.2	-0.547352	-0.715189				-2.05082		-0.594582			-1.1569				-0.958954	-1.18121		-0.485115			-1.32381				-1.52541
AC007919.1	3.21047				4.81475	0.0691141	0.343625				0.56983	0.939685				0.622072	2.07194				1.28796	1.87879
AC007919.2	1.84493	0.722443				-0.0965359	-0.689911				0.81801	0.817346				0.82181	0.614261				1.70514			2.17683
AC007920.2	-1.44491				-0.89212	-1.22437		-0.619607			-0.626657				-0.893578	-1.6477				-2.0732	-0.926862				-1.13894
AC007923.4	1.4256			2.5899		-0.513016	0.088201				1.56353				2.73747	1.27833	2.33452				1.67321				2.69402
AC007938.2	0.10268	0.156257				-0.215802	0.739137				-0.134292	-0.602538				-0.154144	-0.186943				-0.036341	-0.208053
AC007938.3	-0.179766	-0.450648				0.088154	-0.879184				0.134867	-1.41164				-0.35086	-1.18702				-0.19042	-0.504608
AC007950.2	0.806223	0.502392				0.244206	1.28959				0.565519	-0.156557				0.447317	-0.299019				0.555341	-0.072315
AC007952.2	-0.125634	-0.648548				-0.117182	-1.5763				-0.930062	-0.337749				0.0207612	-0.81821				-0.67557	-0.765633
AC007952.4	0.499816	0.120868				0.0266365	0.0262403				0.681309	0.14042				0.76171	-0.0285167				0.281809	1.16088
AC007953.1	-0.930463		-0.785513			-1.12402		-1.32993			-1.44108		-1.43703			-1.24307		-1.04969			-1.13841		-0.31158
AC007953.2	-0.975047	-0.588873				-1.16409	-0.123257				-1.60263	-1.00484				-1.29894	-0.575001				-1.15124	-1.23961
AC007954.1	0.446801	0.51904				0.113901	0.608563				0.164259	1.59177				-0.00849926	1.36933				0.293823	0.272401
AC007969.1	-0.0187748	0.20852				-0.000426963	0.0840579				-0.157366		-0.0522513			-0.10585	0.0755056				-0.190472		0.0830929
AC007991.2	5.78497				7.18782	8.42855				9.55757	1.71927	2.43784				1.42601	1.65844				1.76545	2.67403
AC007991.4	5.07628				5.38311	8.02679				8.5499	1.05593	1.73886				1.00381	0.973234				2.0964	2.58951
AC007996.1	-0.116799	0.0632145				-0.644807	-1.08971				-0.837044		-0.193227			-0.311103	-0.117822				-0.348198	-0.483413
AC008011.2	0.0589556	0.247092				-0.380176	0.403872				0.0668972	-0.0224386				-0.253279	-0.136041				-0.172725	0.412454
AC008013.1	-0.220844	-0.727868				0.189287	-1.33491				0.967005	0.234903				0.61326	0.547179				1.21189	0.0737999
AC008014.1	-0.427164		-0.204651			-0.62435		-0.172303			-0.91167				-0.446056	-0.436663		-0.424547			-0.810009		-0.358167
AC008026.1	-0.062432	-0.0595832				0.246629	0.135992				0.079527	-0.634744				-0.0143562	0.189526				-0.147543	-0.289758
AC008026.3	2.1141		-0.465421			0.867424	-0.633299				1.78512		-0.143838			0.231443	-0.752077				1.08701	-0.853964
AC008033.3	1.26482	1.31942				0.472326	0.91036				0.822703	0.827177				0.177144	0.617905				0.435072	0.949236
AC008035.1	-0.377707	-0.318808				-0.232089	-0.228869				-1.1113				-0.71125	-0.708597		-0.471653			-0.807131				-0.602929
AC008038.1	-0.0128682			0.149936		-0.134717	-0.0161959				-0.120609		-0.0935656			-0.031347	0.00847681				-0.0877314	0.0759943
AC008063.1	1.14222				1.28493	-1.78518		-0.984914			0.691501			1.17187		-0.386892	-0.576194				-0.122136	0.822543
AC008063.2	-0.0493775	1.01975				-1.93728	-1.64377				-0.0506526	-0.141617				-1.13435	-0.574134				-0.444459	-0.11676
AC008065.1	-0.152603	-0.0597232				-0.103448	0.16221				-0.0443601	-0.171532				-0.109247	-0.000165776				-0.037993	-0.0681378
AC008074.2	0.44268	1.5529				-1.35337	-1.26459				2.74069				2.15772	0.63712	1.61101				1.41347				2.00749
AC008079.1	2.14203				1.64038	0.954358	0.473568				0.998678	1.36557				0.48962	0.242353				0.928272	0.294575
AC008080.4	-0.614551	-1.31593				-0.32683	-1.09049				-0.00709757	-2.41632				-0.158514	-1.61288				-0.431363	-1.22747
AC008083.1	-0.131469	-0.995823				-1.46612		-2.00401			0.739309	0.0900609				1.96655				2.77777	1.04678		1.19946
AC008083.2	-0.124362	0.483578				-1.07229	0.462402				-0.313516	-0.243232				0.218042	0.521507				-0.0528257	0.782196
AC008105.2	0.163799	-0.248649				-0.0220167	0.557902				-0.378059	-0.30504				0.506943	0.27182				0.627652	-0.025612
AC008105.3	0.57676			2.54812		-0.659977	0.953573				2.85919				3.34354	-0.0183851	0.783557				1.99745		1.90915
AC008115.1	-0.0236796	1.68042				0.376617	0.995367				-0.29208	1.35387				-0.348195	-0.0960216				0.0290381	0.60948
AC008115.3	0.281331	1.71505				0.321859	0.670433				-0.405107	0.028246				-1.20522	-0.571242				0.128396	1.11872
AC008115.4	0.019562	0.0411924				-0.124378	-0.926697				-0.313486	-0.884259				-0.344855	-0.365852				0.256007	-1.01063
AC008121.2	0.909848	1.89337				-0.187108	0.573762				1.38876			3.31192		0.391179	1.30309				1.31901	2.06963
AC008124.1	-0.777938				-0.814298	-0.439124		-0.27074			-0.322043		-0.131275			-0.30451				-0.449251	-0.225661		-0.0606931
AC008126.1	0.177814	-0.230311				0.165022	0.0205202				0.573246	0.407078				0.12939	-0.0125933				0.488877	-0.0679099
AC008147.1	1.4465	1.06546				0.223696	0.021581				0.583316	-0.914133				0.314375	-0.128266				1.07879	0.211302
AC008147.2	1.19338		0.906438			0.266861	0.641606				0.746095		-0.419165			0.7423		0.328114			0.736359		0.402184
AC008147.3	1.58918				1.06372	0.801638		0.43462			0.663506		0.360751			0.633892	0.725263				0.70414		0.42037
AC008149.1	-0.573623	0.852244				-0.873128	-0.0591166				0.85436			1.85959		0.401392	1.4469				-0.259898			1.47373
AC008155.1	0.378284	0.257076				0.281186	0.197405				0.0995173	0.027088				0.143026	-0.0932124				0.110752	0.235321
AC008243.1	-0.599247	-1.91186				-0.473259	-1.54358				-0.00727774	-0.782119				0.569224	-0.747523				0.567076	-0.664945
AC008264.1	0.0754154	0.575509				-0.373525	-0.065066				0.195879	0.449401				-0.041764	1.41772				-0.179477	-0.92857
AC008264.2	-0.24193	-0.994225				-0.122933	-2.4748				0.325236	-0.462572				0.0935	-0.33069				-0.60357	-0.59696
AC008267.3	-0.205839	-0.599158				-0.101235	-0.221139				0.126933	-0.557701				-0.286266	-0.394574				0.101345	-0.718838
AC008280.3	0.0152865	0.333709				-0.0198745	0.895334				-0.869815	-0.148756				-0.113435	0.0534129				-0.00977883	-0.534079
AC008372.1	0.0604147	-0.0629569				-0.350295	-1.28084				-0.533022	-1.55143				-0.18454	-1.04439				-0.925876	-0.212853
AC008393.1	-1.29188				-1.61515	-0.334686	-1.47045				-1.81777				-1.48643	-0.470586			-1.55953		-1.39251				-1.30451
AC008395.1	0.189054	0.217876				-0.219813	0.725501				0.740912	0.503847				0.163282	1.31463				0.180775	0.365574
AC008417.1	0.296069	-1.233				0.145688	0.174147				1.25941	0.546187				0.676433	0.560809				0.42916	-1.7047
AC008429.1	-0.50243		-0.144137			-0.866553		-0.325143			-0.535172		-0.219629			-0.302205	-0.261274				-0.51331		-0.413794
AC008429.2	1.44114				1.24697	1.75417				1.58318	0.701233			0.662249		0.628909	0.366753				1.30657				1.07565
AC008438.1	-0.0545244	0.273288				-0.883611	0.0716625				-0.874607		-0.539118			-0.802051	-0.101013				-1.30151		0.0476699
AC008440.1	0.306754	-1.61595				-0.758763	-2.24177				0.228342	-2.25869				0.162198	-0.477825				-0.313406	-0.762214
AC008440.3	-1.07247	-0.873007				-0.16806	-0.92509				-0.697716	-2.03599				-0.6127	-0.967635				-0.227279	-1.29896
AC008443.4	-0.068383	0.353353				0.0561826	0.188609				-0.530195		-0.32633			-0.388388	0.362763				-0.193282	0.215282
AC008443.5	-0.270105	-1.14017				-0.244661	-1.03839				-0.615465	-0.323823				-0.570669	-1.55569				-0.46064	-1.58846
AC008464.1	-1.51124				-2.08712	-1.46751	-0.880836				-2.37401				-4.36991	-1.04199			-3.02606		-2.76875				-4.25895
AC008467.1	-0.667671	0.42434				-1.10615	0.553029				0.200626	0.328653				-0.751068	-0.961241				-0.161416	-0.231472
AC008481.2	0.119486	1.49758				-0.214241	0.044171				0.0858351	0.677568				0.249716	0.868214				0.391182	0.250481
AC008494.1	0.52466	0.394175				0.213222	1.42002				1.55977		-0.097821			0.425564	0.987286				0.782771	-0.0212482
AC008494.2	-0.100516	-0.0615844				-0.341728	-0.221478				-0.0887376	-0.714673				-0.545058	0.197492				-0.12786	-0.397832
AC008494.3	0.83546				1.17167	0.339904	0.185701				0.652467				1.14012	0.375319	0.110814				0.285161	0.569469
AC008498.2	-0.639183	-1.15992				-0.628276	-1.94756				-0.301561	-0.722249				-0.383153	-1.4995				-0.001951	-1.0122
AC008507.1	-1.91424		0.368586			-1.1532		0.594374			-0.916528	0.812937				-1.33944		0.862193			-0.544647	-0.527796
AC008514.2	-0.0158758	0.962382				1.47484	0.785145				0.691219	1.16272				0.83853	1.72564				0.73267	0.735094
AC008522.1	-0.0820874	-0.405377				-1.23654	-1.61845				0.516826	0.420163				-0.186155	-1.07632				-0.0728595	-0.475382
AC008533.1	-0.592746	0.551921				-1.55524	0.551503				-1.44587	-0.557402				-0.874613	-0.353133				-1.03482	-0.688078
AC008537.2	-0.163761	-0.264448				0.240236	0.307638				-0.203107	-0.465514				-0.222937	-0.348554				0.265251	-0.186338
AC008537.3	-1.05412	-1.4754				0.439763	-0.896962				-0.295074			-2.12973		-0.404789	-1.10893				-0.146426	-1.39097
AC008543.1	-0.845382			-1.54828		-0.824368	0.115145				-1.35139		-0.783695			-0.426589	-0.438761				-0.83589	-0.985179
AC008543.3	-0.345575	0.123724				-0.632092	0.127606				-0.177066	-0.0627922				-0.251845	0.048751				0.0922923	-0.059445
AC008555.8	-0.608067	-1.09139				-0.722421	-2.02294				1.32373	-0.24255				-0.363116	-1.17252				0.438029	-0.166603
AC008569.2	-0.943707	-0.882808				-0.838224	-1.50441				-0.605543	-1.24183				-0.237556	-1.39972				-0.315292	-0.87707
AC008588.1	0.876392	-0.128801				1.34394	0.0309059				0.50574	-0.416753				0.404187	-0.129359				1.04755	-0.389692
AC008592.1	-0.465527	0.0591787				-0.386853	-1.34302				0.460955	-1.60525				-0.788334	-1.09038				-0.943141	-1.48509
AC008592.2	-0.0522743	-0.845175				-0.834509	-0.472854				-0.435214	-1.14042				-0.889577	-0.645061				-0.826356	-0.429759
AC008592.3	0.426305			1.42949		-0.0407671	0.481412				-0.265219	-0.172183				-0.684835	-0.193727				-0.169668	0.310062
AC008608.2	-0.126614	0.0406901				-0.414691		0.133218			-0.483544				-0.394631	-0.484052		-0.2027			-0.34782		-0.409023
AC008609.1	0.410539	-0.304058				0.383861	0.789312				0.245593	1.32228				0.364092	1.10486				0.752892	0.739464
AC008610.1	-0.404241	-1.00352				-0.0914546	-0.630321				0.768438	0.212692				-0.117127	-0.458164				0.0211818	-0.415078
AC008622.2	-1.25056				-1.15232	-0.843604		-0.745173			-1.40463				-1.02074	-0.694477	-0.898108				-1.55796				-2.09046
AC008629.1	-0.115858	-1.11418				-0.0174347	-0.44055				0.214298	-1.3567				0.111819	-1.80981				0.176695	-0.634022
AC008649.2	-0.185525	-0.709319				0.22147	-0.840884				0.409154	-0.779188				0.147146	-0.387344				0.751205	-0.821658
AC008655.2	-0.238408	-1.08804				-0.328414	-0.132683				-0.669177	-1.13005				-0.429208	-0.547667				-0.0717782	-1.31857
AC008663.1	0.439744	0.599768				0.386457	-0.722651				0.748827	1.03294				0.611193	0.426696				0.866266	0.622207
AC008669.1	0.474746	0.631364				-0.689104	-1.41938				-0.395375	-0.776698				0.409011	0.359254				0.00684282	0.069066
AC008676.1	-0.381059	0.207617				-0.432554	-0.399868				-0.772539	-0.504795				0.137393	0.918932				0.137092	0.152327
AC008676.3	-0.367167	0.25163				-0.0932229	0.455022				0.344196	0.43966				0.327699	0.817144				0.101447	-0.0287213
AC008686.1	0.340417	0.821514				-0.149143	0.14255				0.906015	0.414996				0.772446	1.8787				0.772622	0.794826
AC008687.4	0.372718	-0.160177				0.846407	-1.60479				1.34681	0.282903				0.954319	-2.09285				0.368397	-0.712728
AC008687.6	0.429684	0.499388				0.174512	0.93583				-0.346996	-0.309761				0.640238	0.794679				0.0741513	0.669578
AC008691.1	0.589724	-1.05079				0.277902	0.47471				0.820847	-0.460724				0.630196	-0.531772				0.629671	-0.853187
AC008705.1	-1.23159		-1.31629			-1.54601				-2.20817	-3.50736				-3.58113	-2.66713				-3.21685	-3.02242				-3.73389
AC008708.1	-0.420954		-0.476365			-0.406509	-0.182434				-0.654767		-0.506998			-0.292426			-0.650626		-0.638526		-0.370952
AC008708.2	-1.96189				-1.19847	-2.36552				-2.36223	-3.32263				-2.59496	-2.03901				-1.25361	-2.73283				-1.30218
AC008731.1	-0.00605907	-0.114837				-0.15513	0.349732				0.215523	0.498401				-0.162473	-0.22741				-0.320209	-0.629157
AC008735.2	-0.115582	-0.914492				0.113291	-0.706167				0.685816	-0.423387				0.31767	-1.19563				-0.0507717	-1.10935
AC008736.1	-0.113341	-0.304148				-0.545125	-0.999252				-0.387139	-0.124897				-0.111848	-1.31022				0.657912	-0.506983
AC008736.2	0.452446	-1.11463				-0.0258283	-1.35164				1.39348	0.679028				0.349939	0.239633				0.76404	-0.630602
AC008747.1	-0.664851	-1.42375				-0.653924	-1.84482				-0.68139	-1.87312				-0.33225	-0.426456				0.182441	-0.234191
AC008750.5	-0.260716	-0.488508				0.82384	-1.24132				-0.157199	-1.96641				0.0299106	-0.790092				0.603204	-1.26722
AC008752.1	0.362511	0.0545705				0.0211619	-0.619626				0.300205	0.516308				0.139145	0.147342				0.393916	-0.611997
AC008752.3	-0.970395	0.622586				-0.580076	1.09377				-0.634947	-0.181508				-0.206928	0.759254				-1.1881	1.14646
AC008758.4	-0.366183	-1.02157				-0.21113	-1.64045				-0.344678	0.641605				-0.221982	-0.00510862				0.238355	-0.48646
AC008758.6	0.0321398	-0.129545				-0.0796609	-0.0471515				-0.479422	-0.382876				-0.233913	0.257651				0.187261	0.597484
AC008760.2	3.07271		3.38923			0.944588	2.32695				4.27967				5.98219	1.72731	1.59399				4.36112				4.37695
AC008764.1	0.562002	-0.260425				0.3118	-1.1172				0.950145	-0.00375765				0.586622	-0.205404				0.242676	0.307245
AC008764.10	-0.432912	0.669726				-0.838829	-0.434606				-0.229585	0.483682				-0.255065	0.593362				0.679829	0.0969508
AC008764.2	-0.216896	-1.58559				0.626712	-0.933765				-0.0768286	-1.45058				0.335431	-1.83347				0.219466	-0.755051
AC008764.8	0.371165	0.35888				0.218165	0.434659				0.384537	0.366784				0.296521	-0.133219				0.895638				0.735904
AC008764.9	0.364435	-1.65978				0.429508	-1.32204				0.295108	-0.102274				-0.219725	-0.540393				1.13622	-1.53782
AC008770.3	0.681111	-1.20799				0.280271	-0.75214				0.131912	-1.28047				0.416581	-0.840769				-0.0837918	-0.384996
AC008771.1	-0.884704				-0.712388	-0.650219				-0.39799	-0.603106				-0.558228	-0.439018				-0.320079	-0.552243				-0.562759
AC008781.2	-0.0904427	0.397082				0.252606	-0.522523				-0.889271	0.921138				-0.0395262	0.413942				-0.784876	1.48783
AC008808.2	3.91359				5.7256	1.60705	2.68466				0.654629	1.17107				0.854252	1.50391				0.699242	2.35152
AC008840.1	-0.574955	-0.417202				-0.180379	0.373612				-0.633581	-1.12301				-0.587933	-0.586184				-0.917269			-1.46009
AC008850.1	0.480374	0.893652				-0.45495	0.440321				-0.0520754	0.953829				-0.20324	0.814492				0.514742	0.708966
AC008868.1	-0.00849423	-0.0635609				-0.228252	-1.07868				0.669504	0.364013				0.573817	-0.30289				-0.0782819	-0.157278
AC008870.2	0.872928				1.28179	0.0198467	1.07585				0.379454	0.720922				0.488261	0.555695				0.00550957			1.20075
AC008871.1	-0.0699517	-0.813526				-0.0587743	-0.430774				0.646021	1.46587				0.143344	-0.134966				0.373109	0.599486
AC008873.1	-0.317768	-0.00273139				-0.625381	-0.627343				-0.5088	-0.530791				-0.229483	-1.19881				0.189854	-0.146845
AC008875.1	1.13518	-0.638602				0.815692	-0.446544				0.399131	-0.177564				0.417389	-0.678574				0.433119	-0.299446
AC008892.1	0.486011	0.432621				0.133844	-0.00932419				0.330079	0.894703				-0.0582424	0.331898				0.557389	-0.155484
AC008894.2	0.483805	0.478055				0.267675	-0.162812				0.0805794	-0.280826				-0.0964481	-0.0213835				0.498029	0.741772
AC008894.3	-0.0827309	0.0867211				-0.270435	0.00537573				-0.110795	0.232749				-0.138535	0.265767				-0.17056	-0.545752
AC008895.1	-0.483602	0.761331				-0.939254	0.956364				-1.80917		-0.177361			-0.702196	-0.35878				-1.0117		0.206152
AC008906.1	0.476233			1.28018		0.107134	0.71298				0.276637	0.0396148				-0.00851831	0.163118				0.973859		0.748512
AC008915.2	-0.472656		-0.23479			-0.487208		0.0691246			-0.150635	-0.368121				-0.341365		-0.151699			-0.571118		-0.281448
AC008937.3	-0.65043	-1.32895				-0.465578	-1.08263				-0.62653	-1.79806				-0.294239	-1.97615				-0.46009	-0.744343
AC008946.1	-0.418465	-0.207865				-0.736152		-0.756532			-0.45564	-0.524977				-0.600417		-0.507944			-0.370959	0.208922
AC008953.1	0.671932	1.16966				-0.178834	0.500143				0.677756	-0.070591				0.730356	0.562843				1.04857	-0.299894
AC008957.1	1.64848	2.4956				0.650677	2.04469				2.23639			3.48373		0.704499	1.72294				2.36276				3.17591
AC008957.2	2.38622				3.0648	0.466657	2.06265				2.19184				2.98206	0.962174	2.65734				2.37429				3.63374
AC008957.3	2.57341				3.25166	0.707549			2.84997		3.20602				3.10876	1.15997			3.18127		3.54059				4.29416
AC008958.1	0.0209607	0.317887				-0.0811934	0.62808				0.223823	1.15132				-0.13159	0.892105				0.587532	0.0984956
AC008966.1	-0.346449			-0.851064		-0.564331				-0.769602	-0.980824				-1.03815	-0.439468			-1.43098		-0.86264				-1.10716
AC008966.2	0.207136	0.201715				0.203084	0.0184065				0.123342	-1.35056				1.23542	0.670972				0.234173	-0.119367
AC008969.1	-0.572363		-0.759176			-0.637119		-1.06186			-0.932133				-1.02373	-0.49499				-1.1958	-0.446794			-1.09219
AC008972.1	0.712553	0.783039				0.323963	0.135473				1.05673	1.17985				0.776638	0.23913				0.728698	1.46902
AC008972.2	1.23126			1.71244		-0.190431	0.493422				0.518912	0.194239				0.821767	-0.518791				0.557754	0.0484787
AC008982.2	-0.107577	-0.525717				-0.762251	-0.25986				0.415839	-0.154992				0.0859856	-0.283137				0.417648	0.561346
AC008985.1	0.152223	-0.0565107				0.890629	0.213359				0.308237	-0.758897				0.632282	-0.0560717				-0.0160416	-0.71464
AC008991.1	-0.37322	-0.128188				-0.418282	-0.765778				-0.760721	-0.950224				-0.413535	-1.51041				-0.783554	0.592198
AC009005.1	-1.21793	-0.720863				-0.555236	-0.894254				-1.61586				-1.61556	-0.730351			-1.21539		-1.12086	-1.06818
AC009019.1	-0.357867	-0.484448				-0.0223227	-0.147161				0.0430801	-0.985534				0.0635761	-0.311032				-0.0691213	-0.519628
AC009032.1	0.342532	-0.00202974				-0.0675995	-0.150883				0.466808	-0.588307				0.22468	-0.119205				0.107032	0.243247
AC009033.1	0.0978918	0.371889				0.165078	0.253611				0.64377	0.422861				0.0908803	-0.340466				0.318295	-0.0289262
AC009041.2	0.252587	0.721974				0.499578			1.83341		-0.859381	1.11117				0.340031			1.49256		0.417294	0.652903
AC009041.4	0.787449	-0.44086				0.117442	-0.149836				0.276744	0.343654				0.166431	-0.271647				-0.0384042	0.794874
AC009053.1	-0.0696414	-0.113592				-0.463661	0.101651				-0.159043	-0.414623				-0.140077	0.403081				-0.137511	-0.537927
AC009053.2	0.239973	-0.112193				0.120435	0.956675				0.380484	0.352793				0.620863			1.7818		0.617743	-0.107198
AC009054.2	0.105617	0.1537				0.220187	0.0369751				0.231929	0.387191				0.189832	0.149239				-0.0490541	-0.147391
AC009061.2	-0.488785	-0.586371				-0.644403				-0.765647	-1.01243				-0.783792	-0.781472				-0.752819	-0.672411				-1.09877
AC009063.3	-1.39398				-1.11477	-0.964137		-1.22242			-0.719956	-0.363127				-0.0235876	0.486127				-0.397986	-0.416453
AC009065.3	-0.33041	0.797765				0.0764595	1.68136				0.238271	1.23203				0.201628	0.0434302				0.376099	0.707607
AC009065.4	-0.538262		-0.459739			-0.422453	-0.466594				-0.425742		-0.170344			-0.388932			-0.611881		-0.401417				-0.867927
AC009065.8	-1.46991		0.33445			-1.21342	-0.689554				-1.60016		-0.756846			-0.646254	-0.278248				-1.30531		-1.06233
AC009078.2	-0.626781	-0.868096				0.375998	0.254158				0.134733	0.775542				-0.152955	-0.730078				-0.0712145	-0.133247
AC009078.3	0.0406807	0.831652				0.175802			1.85496		-0.109033	-0.696507				-0.44544	1.05432				0.526955	-0.633958
AC009086.3	0.460994	0.601228				0.457139	0.00829256				0.487159	0.667038				0.59993	0.382346				0.41982	0.14449
AC009088.1	0.149967	-0.110759				0.349098	-0.166182				0.0746217	-0.386261				-0.0565066	0.278943				0.371087	-0.465577
AC009088.4	0.0919646	-0.551157				0.111408	0.487297				-0.380184	-0.616791				0.253011	-0.0828282				-0.0996087	0.0265095
AC009090.1	-1.02356	-1.12638				-0.436773	-0.401016				0.0655679	-0.245379				-0.884795	-0.0610233				0.160706	0.301439
AC009090.3	-0.343478	-1.5916				0.197586	-1.35987				-0.509556	-0.610716				0.542296	0.187466				0.164146	-0.386511
AC009090.4	0.346449	-1.14201				0.316293	-0.976376				0.134887	-0.966883				0.86172	-0.668695				0.696291	-0.41388
AC009090.6	0.214167	-0.263546				-0.247525	-0.414514				0.24845	-0.614011				0.0568546	-0.622756				-0.000215477	-0.364819
AC009093.1	-1.822				-1.34287	-2.18944				-2.23075	-1.17045				-1.39026	-1.63054				-1.66644	-1.49166				-2.12871
AC009093.10	0.430848	-0.449974				0.360862	-0.128972				0.582901	0.423486				0.33062	0.107293				0.0973641	0.25959
AC009093.2	-1.54349				-1.1827	-1.85736				-1.86624	-1.38457				-0.924436	-1.94331		-1.02782			-1.56808				-2.11062
AC009093.6	0.386221	1.23197				0.304753	0.925397				1.75773	4.29738				0.369815	1.85389				0.974838	2.97778
AC009093.8	-1.37854	-1.64456				-1.28579	-1.77968				-0.851804	-2.2224				-1.23686	-1.9946				-1.09179	-1.92109
AC009097.3	0.176033	0.211669				0.349067	0.228278				0.307536	0.278214				0.0790508	0.0869896				0.388552	0.92481
AC009107.2	-0.138728	-0.115866				-0.32994	-0.420343				-0.708964	-0.357817				-0.833511	-0.759413				-0.13384	0.555608
AC009113.1	-0.685735		-0.872718			-0.719365				-1.52931	-1.47225		-0.868001			-0.696853	-0.690633				-0.536666		-0.196622
AC009118.3	-0.252945	-0.48565				-0.268987	0.504754				0.0530807	-0.123784				-0.108669	-0.151016				-0.127591	-0.354059
AC009119.1	0.108699	0.867421				0.143261	-0.404461				1.64043		0.78195			0.518276	0.699057				1.14095		0.889595
AC009119.2	0.696478	0.343422				0.317021	0.816365				0.258108	0.218291				1.29043	0.709739				1.34897	0.553654
AC009120.1	-0.147648	-1.31752				-0.100002	-0.528881				0.505552	-1.26612				0.174073	-0.172493				-0.372978	-1.24153
AC009120.2	-0.682597		-0.150471			-0.433772	-0.244309				0.175593	-0.147641				0.0361596	-0.410758				-0.0028105			-0.687136
AC009120.3	-0.606159	-0.35878				-0.454824	0.977673				0.374314	-0.170414				-0.313446	-0.311032				0.25594	0.372863
AC009121.2	0.374137	2.20623				0.118637	0.186132				-0.850771	0.406582				-0.386138	-0.800762				-0.815093	0.592717
AC009126.1	1.17745				1.21582	0.881622	0.403647				0.297566	0.486341				0.224878	-0.843415				0.499158	-0.010398
AC009133.1	1.67017				1.66242	0.759968		0.447082			0.216514	-0.176003				0.0762423	-0.0839314				1.05509				1.08932
AC009135.2	-0.253925	0.157517				-0.397012	0.801292				-0.156281	1.12439				-0.694512	0.446594				-0.550344	0.656581
AC009137.2	-0.105877	0.101561				0.441609	-0.818774				-0.570896	-0.173326				-0.529465	-0.199764				-0.482073	0.23511
AC009142.1	-0.374948	0.854738				-0.622175	0.461789				1.78399			2.72486		0.686763	1.48908				0.652668	0.795039
AC009145.1	0.908658	0.379996				0.963711	0.244772				0.223623	0.265499				0.00437061	-0.383879				0.0634142	0.167162
AC009145.2	-0.114783	-0.288248				-0.755979	0.298494				-0.273	0.221202				-0.0927363	-0.384213				-0.42769	-0.775472
AC009148.1	-0.992019	-1.06588				0.626523	-1.41295				-1.28085			-3.16221		-0.335583	-2.31155				-1.17973	-2.47325
AC009152.1	0.24661	0.452513				0.0669329	-0.477815				0.393617	-0.788463				1.98282				2.59902	0.32207	0.172501
AC009152.3	-0.0861666	-0.00135749				-0.117857	0.0200803				0.639522	0.546871				2.26589				2.26823	0.634225	0.219408
AC009153.1	-0.261218	-0.135725				-0.783684	0.48881				0.148173	-0.0743072				0.0248023	-0.728562				-0.418043	-0.504163
AC009163.6	-1.26206		-0.684604			-0.704646	-1.30033				-1.0092				-2.93261	-0.842285	-1.57895				-2.09412				-1.68429
AC009171.2	0.427284	0.800152				-0.453834	-0.736078				-0.0896959	0.0498259				-0.543938	-0.609787				-0.20656	-0.0843998
AC009220.2	0.596224	-0.640918				0.28746	-0.922239				0.209102	0.0768346				0.250242	-0.417225				0.319189	-1.24718
AC009226.1	0.0186978	0.265003				-0.487951	-0.810343				0.476981	0.517316				0.0108506	0.510209				0.808276		0.721332
AC009228.1	0.413465	-0.362061				-0.129103	-0.384				-0.135098	-1.17434				0.243949	-0.654273				0.284023	0.432335
AC009229.1	0.173663	-0.671334				-0.236027	-0.438044				-0.325457	-0.69998				-0.15021	0.0138657				0.0254988	-0.374175
AC009229.2	0.0223802	-0.387914				-0.0427408	-0.315106				0.237338	-0.545726				-0.220339	-0.187105				0.415616	-0.644671
AC009229.3	-0.635175	0.0788463				-1.08903	0.238101				-0.612021	0.5639				-0.590868	0.49744				-0.983138	-0.24941
AC009237.14	-0.449063	-0.10712				-0.714675	-0.399927				-0.375034	0.0927206				-0.534404	0.277874				-0.631441	-0.607053
AC009237.15	0.227015	-0.104554				0.179033	0.024935				0.237204	0.684555				0.305676	0.126802				0.771439	0.234412
AC009237.3	-0.300227	-0.330894				-0.306034			-1.17264		0.141611	-0.0861884				-0.303398	-0.331111				0.267551	-0.47766
AC009237.8	-0.88733	-1.07697				-1.04426	-1.07805				-0.345325	-0.510052				-0.837948	0.513801				0.505561	-0.958755
AC009244.1	0.0395469	0.37964				0.616622		0.524452			-0.311492	0.0982718				-0.308459	0.0928314				-0.21489	0.419624
AC009245.1	-0.185512		-0.0324477			-0.0875131	0.0202958				-0.137433	-0.0916888				-0.116474	0.0533987				-0.112884	-0.0492847
AC009264.1	0.220803	-1.76903				0.714579	-1.22909				-0.194235	-1.26551				0.337945	-1.5455				-0.140614	-1.47016
AC009268.2	-0.319136	0.295352				-0.704344	-0.170416				0.133646	0.0137196				0.0902412	0.35739				0.458749	1.23148
AC009269.2	-0.231116	-0.756177				-0.560509	0.184126				0.163863	-1.03172				1.11734	-1.59106				-0.203942	-1.76726
AC009269.4	-0.953364	-0.0802841				-0.748895	-0.200515				-0.746007	-1.40112				0.151327	0.240467				-0.841246	-0.391284
AC009269.5	-0.941509	-0.605326				-1.99912	0.111536				-0.336027	0.671502				0.461737	1.76594				-0.566302	-0.216333
AC009271.1	1.00423			1.67562		-2.26044		-0.858395			-0.491667	-0.0726558				0.0334122	0.358259				-0.570546	0.55042
AC009275.1	-0.660447		-0.25745			0.217281	0.163339				-0.423386	-0.428913				-0.38862	-0.776874				-0.381603	-0.255659
AC009283.1	-0.0199647	0.252116				-0.0272909	0.0297326				0.0976964	0.00810187				-0.367872	-0.535403				0.381699	0.193401
AC009299.2	-0.0537048	0.00412608				0.165136	0.0673512				0.0625995	-0.127396				-0.0482164	0.0896704				-0.0462089	-0.00301647
AC009299.3	0.146369	1.94398				-0.0978233	1.10158				0.78441	0.280514				-0.334537	0.179058				0.841702	0.629041
AC009302.1	-0.427763	0.239018				-0.38974	0.0765987				-0.158802	0.151864				-0.428517	-0.0618362				-0.453295	0.170807
AC009303.2	0.253903	0.818599				-0.678103	-0.149437				0.387008	1.36758				1.09934	1.15831				1.75764		0.801368
AC009303.4	-0.105969	0.516552				-0.667638	-0.580225				0.412288	0.393049				0.213287	0.622054				0.301213	0.162821
AC009309.1	-0.623863		-0.318074			-0.815536		-0.0816325			-0.821084		-0.138324			-0.537735		0.120939			-0.67543		-0.258523
AC009312.1	-0.464537	0.213978				-0.191758	0.874862				0.32958	0.669851				-0.260042	0.224645				0.043343	0.148394
AC009318.1	0.637947			1.76684		-0.326944	0.968952				-0.709474	1.08552				-0.0671989	-0.629647				-0.465614	0.565605
AC009318.2	0.0382909	0.0229696				-0.181784	-0.405346				0.103921	0.337186				-0.528045	-0.558267				0.39257	-0.455062
AC009318.3	1.2244		0.00416885			-0.606675	-0.517465				0.284206	-0.646574				0.264926	-0.315008				0.371747	-0.502832
AC009336.2	2.27156				2.32068	0.609232	1.57899				0.26106	0.191588				0.58134	-0.151821				0.718244	1.16469
AC009362.1	0.0116244	-0.492351				-0.422064	-0.0491152				-0.0896448	0.390773				-0.932453	-0.209224				-0.226031	-0.561424
AC009403.1	-0.35252			-0.493748		-0.404027			-0.721852		-0.553803			-0.730955		-0.536308				-0.839141	-0.315915			-1.10688
AC009403.2	-0.183504	0.151274				-0.458852	-1.11988				-0.445182	-0.388093				-0.954548	-0.155536				-0.787624	-1.23411
AC009404.1	0.968033				0.96876	-0.148512	0.0494081				1.87561				1.79189	1.23641				1.29085	1.6135				1.2797
AC009414.2	-0.836365		-0.0293984			-0.694459		-0.234248			-1.05008		-0.298881			-0.932709		-0.443085			-1.09163		-0.544108
AC009480.1	0.758749	0.69439				-0.0374056	-0.165014				0.500396	-0.518992				-0.185866	-0.540084				0.537891	-0.0469742
AC009502.1	-0.605644	-0.879273				1.65587	0.881388				-0.152973	-1.26874				-0.587624	-0.866456				-0.470151	-0.565823
AC009506.1	-0.233564	-0.111328				-0.472007	-0.560635				-0.571179		-0.447768			-0.113956			-0.685519		-0.23123	-0.0560986
AC009509.1	-0.113344	0.120237				0.503772	0.783744				-0.467619	0.362608				0.108632	-0.0538871				-0.0817347	-0.421096
AC009509.4	0.736162	-0.248654				0.987939	0.368295				0.724493	-1.31366				0.725177	0.13195				-0.116693	-0.724172
AC009533.1	-1.57632		-0.932067			-1.07606		-0.0395099			-1.13773		-0.695107			-0.625846	-1.2256				-0.667781			-1.36762
AC009542.1	-0.417309	-0.8288				-0.144698	0.115882				-0.306019	-0.476111				-0.189568	-0.090618				0.18097	0.871086
AC009549.1	0.0999679	0.841893				-0.610188	-0.595342				1.81398				2.21774	1.06099				2.19479	2.46572				2.89242
AC009554.1	1.16633	1.23352				1.22471	0.907906				0.553114	0.797397				0.247933	1.00815				0.627136	1.38825
AC009554.2	0.898493	-0.434001				1.14595	0.162655				0.672105	-0.381792				0.483874	-0.152092				0.7248	-0.998394
AC009630.1	-0.453893	0.885497				-0.356087	0.502624				0.430015	0.713738				-0.863336	0.54275				-0.218224	0.164704
AC009690.2	-0.56628	-1.08474				-0.212728	-0.98698				-0.492249	-1.08536				-0.332864	-1.61951				-0.436831	-1.25605
AC009695.1	-0.131496	-0.440652				-0.41117	0.274953				-0.172082	0.176889				-0.344698	-0.161739				-0.159476	0.591631
AC009704.2	2.56996				3.14661	1.18791	2.53427				0.747619	2.57661				1.36264	1.68609				2.10929		2.44099
AC009779.2	-0.325352				-0.396933	-0.17996	-0.328808				-0.486164		-0.422101			-0.25518	-0.347528				-0.265398	-0.471165
AC009806.1	0.316065	-0.553004				-0.390368	-1.31743				-0.0423319			-2.64582		-0.428007	-0.436053				0.106999	-0.822928
AC009812.1	-0.10228	-0.511313				-0.00301845	-0.689467				-0.208994	-0.311404				-0.579781	-1.47147				-0.0476401	0.143157
AC009812.3	-0.869596	-0.916761				-0.14255	0.141052				-0.229406	-0.80804				-0.727411	-0.438078				0.411412	-0.151518
AC009812.4	-0.162048	-0.948181				0.748865	-0.171033				0.185108	0.205496				-0.861053	-0.413411				0.508686	0.557903
AC009831.1	-0.599829	-1.06863				-0.792916	-0.187976				-0.266454	0.505189				-0.938049	-0.0927862				-0.545331	0.106174
AC009879.3	-1.06287	-0.0806886				-1.39134	-0.145949				-1.69707	-1.55889				-1.45817	-0.532967				-0.785714	-0.112021
AC009884.1	-0.0684689	-1.01154				-0.148149	-1.15911				-0.289642	-1.49891				-0.399663	-1.54769				-0.635492	-1.19597
AC009884.2	-0.452671	1.22855				0.173126	0.170723				-0.414735	0.211364				-0.613766	0.0978013				-0.588216	0.768061
AC009902.2	0.311692	0.382485				-0.0180177	-0.0491471				0.0065975	-0.113249				-0.425879	-0.292111				0.375885	-0.602394
AC009948.1	1.55893				1.622	0.707153				0.855264	-0.0264645	0.074679				0.463624				0.474434	0.249854			0.658014
AC009948.2	0.370258	-0.418689				0.538616	0.102644				-0.0241435	0.282888				0.399018	0.392012				0.0664501	-0.281224
AC009948.3	0.291795	-1.54161				0.286122	-0.779846				0.752816	-1.49581				0.0553634	-1.59336				0.27559	-1.36487
AC009948.4	-0.232958	-0.592432				-0.21245	-0.630887				-0.0761089	0.0413752				0.389827	-0.386293				0.0178056	-0.207212
AC009949.1	3.57672				2.55693	2.8871				1.36973	1.79454				1.26047	1.8983		0.669021			2.31532				2.08647
AC009950.1	5.14793				4.70051	4.46794				4.15646	3.28615				3.28026	2.78959				2.56141	3.68383				4.09707
AC009951.2	0.708479	1.1549				0.123824	-0.262837				0.833499	0.724442				0.0215873	-0.738668				0.77983	1.55189
AC009961.1	-0.0208167	-0.410881				-0.032922	-0.278347				-0.162043			-0.43669		-0.208862	-0.331235				0.0069851	-0.0310311
AC009961.3	-0.138047	-0.56254				-0.367652	-0.272397				0.831572	0.812264				0.118127	-0.264911				-0.134705	-0.183333
AC009962.1	1.03467	-0.658003				-0.123781	-1.10005				1.66827	-1.30393				1.04819	0.212528				0.519304	-1.85065
AC009974.1	-0.0159413	0.251542				0.119509	-0.516325				0.406612	0.277563				0.432173	-1.25084				0.658847	-0.583378
AC009996.1	0.169916	0.184837				-0.953402	-1.04718				-0.395837	-0.463019				0.0821904	-0.421101				0.478955	-1.30447
AC010127.1	-0.799244	-1.35188				-0.321052	-1.82953				-0.569564	-1.46994				-0.424025	-1.23331				-0.881651	-1.90787
AC010132.4	-0.0786764	-0.445196				0.0148913	-1.41686				0.762089	-0.908878				0.697064	-0.236424				-0.101755	-1.04651
AC010148.1	-0.788476	-1.14773				-0.695727	-0.273343				-0.706465	-0.930254				0.527484	0.0875902				-0.796606	-1.04255
AC010149.1	1.26984	1.88586				0.475278	1.65829				1.14412	0.348355				0.856924	0.910474				0.734517	1.56482
AC010163.1	0.10854	0.375622				-0.0203505	-1.28079				-0.590451	-0.908366				0.272981	-0.973763				-0.135082	-0.760256
AC010163.2	-0.640483	0.0596467				-0.377948	-0.113131				-1.33571				-1.16992	-0.885961	-0.308307				-1.48565		-0.7062
AC010168.2	0.903676				1.53099	0.0958148	0.00448171				0.609904	0.532191				0.471346	-0.00739889				0.937346		0.207668
AC010173.1	-1.88635				-1.93405	-0.797888			-1.90768		-0.685042	-1.75454				-1.25642		-1.46403			-0.856942				-2.28088
AC010186.2	0.5256		0.178122			-0.336411		-0.349925			0.278622		0.10595			0.0383578	0.00230546				0.679157				0.492297
AC010186.3	0.483697		0.129943			-0.231273	0.0160207				0.652688				0.914249	0.454955	0.377926				1.18964				0.795373
AC010201.2	-0.601091	0.425308				0.127533	-0.323871				-0.786986	-0.93264				-1.09671	-0.882414				-0.543703	0.907203
AC010207.1	0.791407	0.195572				0.281808	-0.0493644				0.0555529	0.427348				-0.0736911	0.91529				0.642738	0.382579
AC010210.1	-0.467294	-0.50045				-0.142173	0.171756				-0.79017	-1.18959				-0.49956	-0.693829				-0.919099	0.0593554
AC010226.1	0.638107				0.661974	0.295272	0.389521				0.427911	0.287389				0.440082	0.196552				0.523136				0.915719
AC010240.2	0.603735	0.385965				0.686129	0.777853				0.618857	0.121654				0.147752	-0.256889				-0.355434	0.819802
AC010240.3	0.20403	1.13048				0.908208	0.688101				1.08157	1.45529				0.77962	1.14121				0.483272	0.977849
AC010243.1	0.18983	0.291896				-0.489491	-0.444659				-0.302827	0.435653				-0.557669	-0.741796				0.0555991	-0.801348
AC010245.2	-0.688213	-0.513765				-0.462025	-0.722425				-0.318051	-0.78946				-0.706648		-0.41484			-0.471977	-0.215806
AC010247.1	0.28496			0.93777		-1.14973		-0.107574			2.02177				2.37524	0.12022			0.975241		1.37437				1.52254
AC010247.2	-0.143113	0.355694				-2.33834		-0.926804			2.3242				2.71679	0.12301	0.489447				1.66987				1.54502
AC010255.1	-0.992426		-0.408769			-0.475841	-0.745757				-0.416188	-0.466265				0.017767	-0.386594				-0.335435	-0.40998
AC010255.3	-0.13811	0.521342				0.176153	1.05674				0.256945	1.17179				-0.113861	0.694532				0.496783			1.38801
AC010271.2	0.475386	-0.470746				0.208093	-1.75653				0.106131	-1.36428				0.039629	-1.88341				-0.124375	-1.45306
AC010273.1	0.112948	-0.941338				-0.854936	-1.77193				-0.26925	-0.758452				-0.527663	-0.410353				0.754226	-0.713613
AC010273.2	-0.0945989	0.468309				-0.462309	0.190391				-0.378935	-0.0614784				-0.520904	-0.196376				-0.202914	-0.637055
AC010280.2	-0.119652	-0.0131276				0.408952	0.434838				0.406472	0.543792				0.358609	-1.38667				-0.299466	0.448595
AC010280.3	-0.26304	0.0299975				-0.0995849	1.34756				-0.1741	0.315172				-0.415016	0.248938				-0.764498	-0.410397
AC010285.3	-0.231723	-0.105664				-0.197378	-0.351125				-0.155443	-0.148989				-0.0381079	-0.38361				0.519297	-0.292568
AC010300.1	0.370961	-0.252313				-0.282753	-0.717727				0.453384	-0.736162				0.599722	0.442079				0.648475			-1.56091
AC010319.4	0.774138	0.344082				0.765488	0.192615				-0.645271	-0.555539				0.163996	-0.731914				0.297016	-0.272387
AC010320.1	1.49315			2.22936		1.54391			2.14556		0.903186	1.2612				0.196377	-0.0459523				1.02481	2.20767
AC010320.2	-0.604376	-0.73179				-0.711192	0.252542				0.294486	-0.663532				-0.0883361	-1.15454				-0.203485	-0.0678738
AC010320.3	0.00384904	-0.356688				-0.620617	-0.159717				-0.552925	0.116922				-0.340199	-1.81308				-0.211172	-0.403224
AC010325.1	0.0484438	0.0990773				0.108433	-0.0286856				0.117879	-0.269973				0.183188	0.185416				-0.284935	0.275436
AC010326.3	-0.167988			-0.752938		-0.475628	-0.70081				0.381685	-0.208623				-0.0342513	-0.0469255				0.0628759	-0.800926
AC010326.4	-0.280991			-0.789572		-0.24049	-0.592437				0.51929		0.356573			0.338162	0.135836				0.271672	-0.239491
AC010327.3	-0.580463		-0.362246			0.514572		0.318005			-0.474198		-0.166315			-0.564483				-0.709319	-0.725795				-0.595165
AC010327.4	0.661467	0.135125				0.194353	0.170985				0.274311	0.794006				-0.041753	-0.0711897				-0.10996	0.798811
AC010328.2	-0.170517	0.075188				-0.146784	-0.0821904				0.466663	0.0936404				0.184415	0.629644				-0.435628	-0.272617
AC010331.1	-0.316692	0.428905				0.0110567	-1.07489				-0.910569	-1.02138				-0.29775	-0.369347				-0.467138	-1.47235
AC010332.1	-0.156654	0.00741272				-0.379717	-0.20064				-0.530542	-0.905132				0.139849	0.412612				0.419377	1.02533
AC010332.2	0.523228	0.304496				0.476582	0.133997				0.0416755	-0.328035				0.163539	0.417285				0.45807	-0.269363
AC010336.1	0.173859	-0.810685				-0.81585	-0.599062				0.50103	-2.14797				0.805062	-1.82661				1.03323	-1.88506
AC010342.1	-0.821476	-0.67116				-0.419301	-0.502563				-0.481481	-0.350879				-0.397732	-0.178952				-0.451408			-0.84172
AC010343.1	-0.0769718	0.0827776				-0.0958496	0.0705774				-0.111565	-0.103484				-0.0846887	0.104239				-0.173946	-0.0244671
AC010343.3	-0.57201			-1.51807		-0.741002		-1.4169			-1.22565				-1.18136	1.09107		0.574251			-1.04352		-1.07828
AC010359.1	-1.78138		-1.58892			-2.96404		-1.6931			-2.6409				-2.25857	-2.04736		-1.08315			-2.02319				-4.06008
AC010378.1	0.0408496	-0.632468				0.93341	-0.383887				1.10854			-2.70419		0.306348	-0.827618				0.459141	-1.4113
AC010401.1	-0.443821	-0.318316				-0.661459	-1.20991				0.0430396	-1.23429				-0.363257	-1.16106				0.115502	-0.737955
AC010422.3	-0.285266	-0.0196192				-0.0841126	0.141824				0.0504205	0.0549283				-0.116828	-0.0326578				0.00423071	-0.183408
AC010422.4	-0.0666307	-0.0895732				-0.184433	0.467242				0.188621	-0.398711				-0.229302	-0.0324232				0.21747	-0.174728
AC010422.6	-0.231097			-1.44033		-0.455217	-0.880933				-0.412139			-1.72229		-0.210565	-0.634236				0.130542	-0.495236
AC010422.8	-0.73343	0.225638				-0.197317	-0.153171				0.178844	0.328103				0.0615626	-0.176927				-0.31262	-0.240912
AC010435.1	-0.766113	-0.763732				-0.524876	-0.323553				-0.625794	-1.26407				0.0684797	-0.494063				-0.582492	-0.724652
AC010442.2	-0.145588	-0.37098				1.12802	-0.824249				0.430645	0.0298988				0.0544755	-1.5999				0.509703	-1.25018
AC010457.1	0.0688893	0.633875				-0.0912986	1.34533				0.510476	0.188446				-0.0832071	-0.137236				-0.126778	1.26894
AC010463.3	-0.448293	-1.37503				-0.129718	0.529292				0.0688562	-0.691139				-0.0799949	0.109938				-0.858709	-0.221935
AC010468.1	-0.0819321	0.16779				-0.0457404	0.0199008				-0.231242	0.0150283				-0.0368542	0.105026				-0.18802	0.00844532
AC010478.1	0.140262	0.253875				0.338345	1.27608				0.60829	0.405861				-0.145455	0.5218				0.124608	0.778816
AC010480.1	-0.0242594	0.206811				0.0669963	-0.570834				-0.274936	0.339384				0.351909	0.135268				-0.355489	-0.157526
AC010487.1	1.54352		1.29799			1.01333	0.613349				0.217674	-1.03243				1.14491	0.585605				1.34932	-1.93452
AC010487.2	-0.0481921	-0.610769				-0.454098	-0.376889				-0.688147	-2.25493				-0.0274188	-0.58067				-0.402058	-0.185749
AC010491.1	1.16657		0.472446			0.736695	0.614235				-0.906544			-1.66721		-0.127806	-1.06547				-0.247762	0.432156
AC010504.1	-0.625847	0.429578				-1.23464	-0.631525				-1.73666		-0.716134			-0.513189	-1.09358				-0.524932	-0.408345
AC010519.1	0.163188	-1.18509				-0.0676737	-0.770681				-0.325623	-0.905332				-0.603022	-1.34366				-0.22605	-1.65066
AC010524.1	0.579156	1.44483				0.445734	-0.531166				-0.242048	1.3644				-0.270488	-1.04687				0.763736	0.305202
AC010530.1	-0.0339235	0.791985				-0.311468	0.751069				0.0890423	1.28097				-0.491995	0.236939				-0.21391	0.66556
AC010531.3	0.551215	-0.644561				0.519933	-1.3246				0.549755	-1.12638				0.165598	-1.2651				0.513215	-0.8885
AC010531.6	-0.381258	-0.162807				-0.329594	-0.0487381				-0.65856		-0.344966			-0.365509	-0.412852				-0.631924		-0.237701
AC010533.1	-0.277562	-1.54925				-0.0876747	0.421098				-0.351966	-1.42462				-0.408769	-1.1238				-0.0119169	-0.4244
AC010536.1	0.227362	0.242787				-0.0828756	-0.196478				0.314247	-0.0152954				1.37985	0.0819036				0.785978	0.476524
AC010538.1	-0.653076	-0.741527				-0.955931	0.000291557				-0.169386	0.22819				-0.594511	0.582105				-0.472367	-0.410876
AC010542.4	0.090013	-1.52591				0.406234	-0.434981				0.484934	-0.881942				0.546857	-1.09976				0.525232	-0.513737
AC010542.5	-0.659274	-0.509713				-1.13284	-0.881347				-0.62935	-0.226356				-0.411993	-0.310293				-1.02774	-1.50304
AC010547.1	0.0226232	-0.669471				-0.939751	-0.732454				-0.301902	-0.400847				-1.07068	-0.727656				-0.389992	-0.748986
AC010601.1	-0.0415179	-0.1053				-0.285034	-0.349235				-0.204656	0.241917				-0.221755	0.590622				-0.416941	0.429483
AC010615.1	-0.718152	-0.71075				-0.446389	-0.31348				-0.221901	0.223492				-0.564597	-0.824214				-0.359528	-0.942002
AC010615.2	-0.957107	0.376835				-1.97404		-0.209329			-1.60663		-1.33906			-0.695326	-0.925851				-1.27143	-1.13121
AC010616.1	0.556153	0.279368				-0.0737701	-0.362375				0.0322374	0.534736				1.17983	1.82318				0.0323626	-0.574859
AC010618.2	0.425136	0.87575				0.0350065	-0.144268				-0.503336	-0.695765				-0.186552	-0.290735				-0.334952	0.192194
AC010618.3	0.455872				0.71724	-0.0974283	0.106935				0.249712				0.28222	0.0513605			0.396129		0.332475				0.673712
AC010619.2	2.12433				2.32752	2.14146	0.670025				1.87505	2.33821				0.204441	1.72258				2.69721		1.14221
AC010624.1	-1.25861	-0.160866				-1.10403	-1.16242				-1.32376	-1.97039				-1.24931	-0.485841				-0.559732	-1.10303
AC010632.1	-0.900535	-0.870092				-1.02892	-1.41697				-0.122603	-0.028209				-0.67675	-1.31763				-0.0230294	-0.457957
AC010632.2	1.1624	-1.33298				0.366166	0.604775				0.447034	-2.3794				0.457628	-0.824831				0.209565	-1.9056
AC010643.1	-0.656949	-0.168118				-0.860032	-0.139008				-0.969426	0.00450859				-0.507602	0.847035				-0.621694	0.409288
AC010653.1	1.19405	0.844256				0.826398	1.19033				1.67744	1.15107				1.16061	0.452816				0.887895	0.771032
AC010654.1	-0.876444		-0.436506			0.147913	0.372944				-0.13373	-0.187307				-0.239318	-0.397394				-0.116477	-0.220896
AC010680.2	-0.400121	-0.061469				-0.39998	-0.102756				0.105988	-0.607911				-0.495105	0.400818				-0.168685	-0.403026
AC010719.1	0.0764173	0.499017				0.364686	0.474013				0.0221266	-0.0487733				0.37775	-0.830718				0.288157	-0.586457
AC010733.1	-0.680349	-0.231332				-1.3453	-0.196717				0.96091			1.21868		-0.196619	-0.0213069				0.623925	1.07645
AC010735.1	0.279569	-0.690559				-0.340837	-0.41645				0.48489	-1.08983				0.26938	0.1821				-0.0650565	-0.739164
AC010735.2	0.36422	0.381495				-0.459513	-0.387191				-0.459425			-0.683355		-0.0593649	-0.363749				-0.268757	-0.0264248
AC010754.1	0.459334	-0.303192				2.06935	0.235649				0.696396	-0.870231				0.767722	0.562008				0.697607	0.520052
AC010761.1	-0.0450921	0.35872				-0.533219	1.02915				0.437376	0.624828				0.245747	0.520849				0.329511	0.323087
AC010761.3	0.43404	-0.581535				-0.387006	0.163315				-0.221744	0.80015				-0.0473578	0.584941				-0.832437	-2.06767
AC010768.2	0.668139	1.06738				-0.0436002	0.368364				2.89764		2.5321			1.41313	0.723226				3.09619	1.38478
AC010768.4	-0.0802914	0.00102889				-0.184399	-0.146441				-0.324506	-0.216015				-0.0674263	-0.423567				0.0315544	-0.131955
AC010776.1	0.605998	1.12185				0.0606463	0.14713				-0.000876301	1.0327				0.0698584	0.382268				0.340405	0.602589
AC010776.2	0.479812				0.534319	-0.505118		-0.245098			0.036861	0.324884				-0.174436	-0.573201				-0.161639	-0.149936
AC010776.3	0.336151	0.701761				-0.806796	-0.143632				0.0917871	0.309464				-0.898755	-1.04009				0.174168	0.824928
AC010809.1	-0.597702	-0.590111				-0.29482	-1.31732				-0.735031	-0.694558				-0.742663	-0.186762				-0.58383	-0.523362
AC010809.2	-0.889688	-0.452768				-0.46104	-1.3199				-0.0548262	-0.961225				-0.540784	-0.946743				-0.503765	-0.0853584
AC010834.2	-0.837637	0.397108				-0.400965	-0.226033				-1.01221	0.412264				-1.20007	0.344855				-0.57444	0.273004
AC010834.3	-0.576968	-0.841037				-0.182377	-0.308272				-0.0798179	-0.638655				-0.57869	-1.11642				-0.753479	-0.447228
AC010864.1	-0.521517	-0.379878				-0.0860818	-0.318912				-0.74334		-1.01353			-0.725114		-0.15662			-1.93064				-1.78855
AC010878.1	-0.191092	0.794833				-0.951867	0.469355				-0.037063	0.188845				-0.163124	0.237257				0.224036	0.867316
AC010883.1	0.406439	0.647919				0.138796	0.575326				-0.156082	-0.561441				0.228844	0.113086				0.454976	0.520512
AC010884.1	-0.181723	-0.884775				0.315031	-0.25858				0.758155	-0.592779				1.1238	0.529721				0.861931	-0.885075
AC010889.1	0.0427571	0.0815157				-0.104459	-0.153456				0.282924	0.282969				-0.0354794	-0.0925738				0.16408	-0.00224704
AC010890.1	0.6702			2.82241		-0.32722	-0.902678				-0.455806	-0.595682				-0.0423838	0.0867871				-0.314519	-0.212569
AC010894.2	-0.249652	0.631507				-0.00510674	0.192687				-0.416094	-0.680126				-0.371839	-0.251069				-0.464324	0.131023
AC010894.3	0.467342	0.260275				0.0805501	-0.848712				0.23003	-0.0471072				0.837949	0.235626				0.532238	0.288344
AC010900.1	0.382921	0.479609				0.175797	0.694164				0.279301	0.772993				0.222523	0.338112				0.172591	0.260859
AC010913.1	-0.49141	0.16572				-0.520172	0.155886				-0.522842	-0.202738				-0.416779	-0.35738				-0.706929		-0.156302
AC010931.2	-0.239363	-0.6041				-0.401374	-0.44655				0.882831	0.705674				1.80407	1.6463				-0.34486	0.66904
AC010969.2	0.0832143	0.0342214				-0.191406	-0.30844				0.262847	-0.171696				-0.0789359	-0.205424				0.278737	0.16358
AC010970.1	0.22178	-0.12841				-0.0866936	0.332161				0.103665	-0.0424316				0.063814	0.131997				0.172478	-0.37529
AC010973.1	0.246623	0.0183196				-0.247859	-0.354992				0.0643103	-0.233791				0.727255	-0.0223309				0.566398	-0.583782
AC010976.1	0.780413	-0.102638				0.663954	0.264272				0.83414		0.232546			-0.0539466	-1.0437				0.0607464	-1.19809
AC010976.2	0.991046	1.05233				-0.872627	0.60267				1.83411		1.79587			0.465311	-0.344436				1.1634		1.28193
AC010978.1	0.613045	0.908322				0.216517	0.19706				0.0619439	0.182243				-0.112916	0.096779				0.311005	0.199359
AC010980.1	1.16113	0.702393				-0.0393996	0.784486				1.18103	0.861426				0.811679	0.761758				2.33575				1.62861
AC010980.2	0.767918	2.39653				-0.245474	0.134821				1.09202	1.87671				0.0603	1.20001				1.32488	2.35427
AC010997.3	-0.342842	-0.930524				-1.36885		-0.998256			-1.17583		-0.629392			-1.79122		-1.08717			-1.46371		-0.713912
AC010997.5	-0.26035	-0.868364				-0.452008	-2.25903				-0.462973	-1.18037				-0.0131554	-1.51579				-0.0725114	-1.95989
AC010998.2	-0.248162	0.200879				-0.153159	-0.685222				0.355014	0.740025				-0.0323839	-0.586194				-0.165433	0.667907
AC010999.1	-0.138559	0.701063				0.517284	-0.460417				0.673093	-0.000220926				0.326889	1.13173				0.0142249	0.394335
AC011005.1	-0.352369	0.349154				-0.338702	0.23276				0.55958	0.615712				0.0724333	0.624978				0.356904	0.742771
AC011008.2	-0.384326	0.897974				-0.230752	-0.0151579				-0.276001	0.348724				-0.181115	-0.43576				-0.222096	-0.0672332
AC011092.2	0.444152	-0.00506937				-0.400717	-1.75106				-0.240729	-0.543113				0.256617	-0.834321				-0.495468	-0.296872
AC011120.1	0.0925126	0.542875				-0.189968	0.798146				0.712551	-0.029179				-0.124021	0.0300961				0.132691	0.530207
AC011239.1	0.238127	0.940019				0.432351	0.88411				-0.953678	-1.46123				-1.09279	-0.956602				-1.16343	-0.615501
AC011239.2	0.0357484	1.14489				1.54222	2.53679				-0.576829	0.380768				-0.832215	0.0541537				-0.833339	0.253368
AC011247.1	0.201946	-0.303153				0.256521	0.0356963				0.18493	-0.504825				0.0594168	-0.0554293				-0.133776	-0.241573
AC011247.2	0.283946	1.05608				0.390014	-0.38488				0.222266	-0.130342				0.395445	0.745323				-0.115859	0.235428
AC011284.1	0.455713	0.518471				0.382711	0.514115				0.461657	0.300687				0.248214	0.495604				0.167324	0.40153
AC011287.1	0.094827	0.306346				0.00129303	-0.748017				-0.234713	-0.737863				0.0326033	-0.078029				-0.431789	-0.985361
AC011290.1	0.0281219	-0.784641				0.405146	-1.40392				-0.00856073	-0.328878				0.239212	-0.214633				0.0643055	-1.64663
AC011290.2	0.228508	-0.0491102				-0.572456	-0.743335				-0.0638726	-0.592564				0.387999	-1.35813				0.506817	-0.11347
AC011294.1	-0.351073	0.29295				0.918842	0.871443				-0.663641	0.327958				-0.65105	-0.558693				-0.782968	-0.459914
AC011306.1	-0.0472769	0.519282				-0.533719	1.00344				-1.07255	-1.43695				0.236349	-0.0223346				-0.278625	0.0709092
AC011330.1	0.374976	-0.660119				0.216536	0.115044				-0.261429	-0.394778				-0.00756246	0.801382				-0.457259	-0.38361
AC011330.2	0.374129	-0.186602				0.316384	-0.649104				0.156258	-0.915052				0.832008	-1.29371				-0.118062	-0.0536082
AC011337.1	-0.611951	-0.573171				-0.787059	0.1986				-0.741334	-0.986366				-0.123697	-0.0721856				-0.796725	-0.442168
AC011352.3	-0.172614	0.336604				-0.449656	0.235314				0.421175	0.591929				1.38759	2.55563				0.301463	0.95621
AC011365.1	-1.37512				-2.58721	-2.26628				-4.12081	-2.51771				-3.2451	-1.3696				-2.09768	-2.75758				-3.35751
AC011365.2	0.597651	-0.368454				0.322676	-0.927696				0.476296	-0.143435				-0.311543	-0.0786052				0.323165	-1.04909
AC011369.1	-1.2328	-1.58353				-1.00228	-1.85332				-1.97676	-3.10181				-1.13498	-1.91081				-1.8815			-2.88742
AC011369.2	-1.12714		-1.36406			-1.02116	-1.31933				-1.70046				-2.59695	-1.74377				-2.28064	-1.25289				-3.89687
AC011374.1	0.533694	1.0174				-0.234531	0.425429				0.223297	-0.488671				0.39424	1.03435				0.13633	0.0658523
AC011374.2	1.29887		0.107665			0.839102	0.589186				0.412255	-0.363818				0.946803	0.499892				0.806064	0.469699
AC011379.1	0.560605	-0.603809				-0.392963	-0.38505				-1.13725	-0.105803				-0.339042	-0.895377				-0.208177	-1.14014
AC011379.2	1.07891	0.0385448				0.414621	0.740837				0.500283	-1.41616				0.0351479	-0.262411				0.39323	-0.738538
AC011385.1	-0.313796	-0.717629				-0.283115	-0.914394				0.915258			-2.59505		0.176554	-0.371007				-0.0999869			-2.69221
AC011389.1	-1.82204				-2.584	-2.01811				-2.12316	-2.0099				-3.5651	-1.21693				-1.85188	-1.64421				-3.05729
AC011389.2	-0.961992	-2.04636				-1.40682	-1.52488				-1.09629	-1.63176				-0.966514	-0.669445				-1.37989	-1.89313
AC011389.3	-1.60574				-2.52538	-2.15573				-2.5662	-2.31231				-3.41645	-1.37449				-1.87203	-1.67592				-3.37158
AC011405.1	-0.123014	-0.985973				-0.534622	0.0706577				0.132768	0.15757				-0.173901	0.118148				-0.50737	-0.680398
AC011416.3	-0.258296	-0.349816				0.0602759	-0.10655				-0.0100089	0.217616				-0.398692	0.230823				-0.321866	0.312563
AC011444.1	-0.840333		-0.367884			-1.20261		-0.477211			-1.57941				-1.295	-1.22035				-1.47894	-1.46825				-0.71643
AC011445.2	-0.586191	-0.17481				-0.151546	-0.480377				-0.215464	-0.694681				-0.45704	-0.716569				-1.08245	-0.829859
AC011447.3	-0.198221	-0.554968				-0.395989	0.011933				-0.491497	-0.520857				0.00169398	-0.116138				-0.404484	-0.177331
AC011447.7	-0.12391	-0.382439				-0.419878	0.329111				-0.020976	0.443002				-0.0919854	-0.146221				0.0442218	0.877492
AC011451.1	0.164886	0.235636				0.0986642	0.376341				-0.577201		-0.239563			0.192793	0.274172				-0.25334	0.263917
AC011451.3	-0.995901		-0.180809			-0.659046	0.757587				-0.779377		-0.321665			-0.752457		0.450588			-0.68253		-0.360019
AC011458.1	0.45355	-0.832975				0.755289	0.304902				0.279046	-0.681728				-0.000280275	-0.693492				0.417542	-0.60146
AC011465.1	0.757022	-0.896714				-0.105597	-1.48861				1.10323	-0.591732				0.268723	0.257207				0.717454	-0.911355
AC011466.1	-0.414876	-0.814918				-0.130125	-0.423398				0.722092	-0.471837				-0.0997919	-1.33773				-0.298812	-1.01976
AC011466.4	-0.192334	-1.68349				0.417382	-1.53542				-0.300248	-1.23322				0.081606	-1.3444				-0.508984	-1.47508
AC011468.1	0.0708901	-0.48838				-0.115439	-0.1894				-0.08707	-0.431972				-0.00641988	0.0836733				0.259293	-0.229378
AC011468.3	-0.0465043	-0.748368				-0.230294	-0.671873				-0.594199	-1.85029				0.111308	0.360458				-0.339871	-0.915041
AC011468.4	-1.1536	-1.31058				-0.96943	-0.218584				-0.420341	-0.628822				0.344864	-0.677298				0.300982	-0.665878
AC011468.5	-0.763238	-0.24917				0.138311	-0.124142				-0.692635	-0.734212				-0.413436	-0.413178				-0.416302	-0.86903
AC011472.1	0.268084	-0.750057				0.155371	0.140854				-0.407396	-0.646869				0.184543	-0.952163				-0.532364	-0.430022
AC011472.2	-0.41344	-0.844461				-0.625918	-0.773363				-0.801229	-0.994167				-0.405709	-1.01651				-0.587519	-0.595328
AC011472.4	0.128049	-0.15432				-0.234126	-0.232174				-0.741226	-0.804962				0.143379	-0.76399				-0.797967	-0.208212
AC011473.4	0.16106					0.0253721					0.182563	0.310293				0.164603	0.431517				0.0826136	0.296231
AC011477.1	-0.459585			-0.434515		-0.321668	-0.207093				-0.222832	-0.602744				-0.19809			-0.695918		-0.184412	-0.431934
AC011477.2	0.303663	-0.259418				-0.0806	0.124688				0.075717	0.172376				0.376939	-0.00412672				0.490425	0.0419169
AC011477.3	-0.80848	-1.15879				-1.66081	-1.40516				-1.04095			-2.14548		-0.57478	-0.684662				-0.0913707			-1.25442
AC011481.1	-0.438029	0.511433				-0.0642332	0.215079				-0.567167	-0.413729				-0.254134	0.238823				-0.536548	-0.665978
AC011481.2	1.6885	1.04308				-0.0234661	0.722655				0.233053	1.75405				0.735289	0.495157				0.781225	0.528294
AC011487.1	0.202956	0.144819				0.215613	-0.441033				0.122323	-1.31248				-0.0812398	-0.667958				-0.0371285	-0.409098
AC011487.3	-0.861295		-0.54819			-0.635701	0.113692				-0.296196	-0.576279				-0.476983	-0.371618				-0.596036	-0.598043
AC011491.3	-0.242725	0.42166				-0.227779	0.188536				-0.814221	0.963774				-0.357037	0.517043				-0.467567	0.444045
AC011495.1	-0.149881	0.0530325				-0.00738273	0.0828509				-0.142426	-0.115355				-0.134412	0.0935534				-0.265913	0.0496913
AC011498.1	-0.173448	-0.61378				0.0411931	-0.33347				-1.11057	-0.850484				0.139575	-0.394609				-0.370884			-1.73717
AC011498.6	-0.945491			-1.66221		-1.1455	-1.25753				-0.383457			-1.37272		0.029878	-0.712351				-0.273986	-1.00546
AC011498.7	-0.987185			-1.52432		-0.879105			-1.65053		0.138613	-0.664015				0.49485			-1.78418		0.340622	-0.964413
AC011503.1	-0.173908	0.738027				-0.187775	0.634948				0.0366762	0.828673				0.346579	0.382324				0.239639	1.157
AC011503.2	-1.13246				-2.04586	-1.03986				-1.76877	-0.583481	-0.233383				-0.0135909	-0.553661				-0.924973		-0.448105
AC011504.1	0.0491588	-0.472558				0.911765	-1.06463				-1.01359			-3.58913		0.0790068	-1.17753				-0.828331	-1.26487
AC011506.1	0.952095	0.451142				-0.187754	0.54047				-0.0796281	0.00578544				0.162567	0.170491				0.270166	1.04013
AC011510.1	1.44544		1.32686			0.236482	0.900513				0.896301	0.330324				0.231548	1.68979				0.478985	-0.192268
AC011511.1	-0.816264	-0.902393				-0.81922	0.286463				-0.365473	-0.546575				-0.53633	-0.564219				-0.406133	-0.800431
AC011511.2	0.648326	1.81767				0.508807	1.33388				1.40005	2.50448				0.380784	1.71139				1.87394	2.90326
AC011511.5	4.21628				5.41874	3.7162				5.0705	5.52018				6.55839	3.4629				5.36903	6.39421				7.20157
AC011586.2	-0.279375	-0.692061				0.0997885	-1.2892				-1.01011	-0.646077				-1.09412	-0.863261				-1.2782	-0.915658
AC011591.2	0.185548	-0.375613				-0.402576	-0.718381				-0.526988	0.139757				-0.819612	-1.18804				-1.02661	-0.37316
AC011595.1	-1.32864		-0.866006			-1.07796		-1.08567			-2.37175				-1.75463	-0.484809	0.242947				-2.09793				-2.36983
AC011595.2	-1.20816	-1.17554				-1.29333	-1.0947				-1.59361	-1.52187				-0.173134	0.170753				-1.52563	-0.759937
AC011603.2	-0.129809	-0.554173				-0.147944	-0.729049				-0.633425	-0.38555				0.0423402	-0.345625				-0.474273	-0.517541
AC011726.1	1.01168	-1.2001				0.373384	-0.41093				1.04596	-0.110285				0.255289	0.286878				0.149079	-1.17049
AC011726.2	0.813651	1.40595				0.15649	1.68456				1.59505	1.83366				1.22777	0.997215				0.819791	0.338627
AC011726.3	1.02588	-0.356378				0.67007	-0.695257				0.275815	-0.917371				0.134008	-0.896569				0.0861769	-1.15837
AC011742.2	0.97915	-0.400073				0.126788	-0.654452				0.26886	1.085				0.378243	-0.357148				0.894445	-0.138531
AC011747.1	-0.248375	-0.790392				0.00138604	-1.39343				0.588444	-0.238339				-0.0448241	-0.332508				0.0377109			-1.23757
AC011815.1	-1.37709				-1.19693	-0.826295				-1.94449	-0.988604		-0.379292			-0.672947	-0.311938				-1.16014		-0.976745
AC011815.2	-0.694372	-0.824516				-0.0235488	-0.183221				-0.489625	0.758325				-0.30625	0.658647				-0.492063	0.437871
AC011815.3	-0.21888	-0.176587				-0.231799	-0.306796				0.0133593	0.268715				0.0148899	0.216548				0.267504	-0.135041
AC011825.2	0.985154	0.395338				0.376479	0.930651				0.668033	-0.308382				0.793215	-0.208563				1.02678	1.00612
AC011825.4	0.693382	0.100285				-0.0649328	-0.875555				-0.0832745	-0.911149				-0.188256	-0.816889				-0.244156	0.0707485
AC011893.1	-0.073747	0.486526				2.5464	1.63726				-0.170831	-0.0802418				-0.190726	0.323341				-0.286645	0.133638
AC011912.1	0.33202	-0.481029				0.652492	-0.274076				0.477062	0.306324				0.391809	0.80386				0.564901	-0.80529
AC011921.1	-0.281677	-0.299331				-0.299698	0.351883				-1.45803				-2.09794	-0.490826	-0.644475				-1.8796		-1.01763
AC011921.3	0.0791086	0.148048				0.364959	-0.731431				0.447985	-0.802426				-0.132958	-1.20262				-0.105487	-0.600433
AC011933.1	-0.0888764	0.0728923				0.592767	0.287984				0.170299	0.112955				0.280846	0.116501				0.0578114	0.360541
AC011933.2	0.542707	0.292916				0.678881	-0.121881				1.40326	0.0817537				0.562283	-0.240241				1.04535	1.61831
AC011933.3	0.491109	-0.104954				-0.0579532	0.0657884				-0.00163599	-0.942929				0.0190936	-0.472712				-0.0447348	-0.72668
AC011939.1	-0.820214		-0.659058			0.353908	0.385469				0.0994584	-0.196692				-0.350946	-0.329603				-0.184843	0.328049
AC011939.2	0.107395	-0.571639				0.108988	-0.150834				0.209568	0.171307				-0.13224	0.563402				-0.218948	-0.3059
AC011944.2	0.374007	-0.142321				-0.0874684	-0.180554				0.384738	-0.736898				0.21689	-0.736719				0.190604	-0.451772
AC011978.2	-0.19938	0.0272447				0.0025617	0.16269				0.600295		0.367484			0.152472	0.341947				0.166194			0.725689
AC011979.1	-0.23598	0.141231				-0.090961	0.154636				-0.167614	-0.0808952				-0.061795	0.140844				-0.18814	0.236334
AC011997.1	6.99022				8.91367	3.95955				5.80153	1.08839	2.9777				1.82255	5.00635				3.04631			6.99805
AC012020.1	3.52782				4.0604	2.56942				2.48532	1.1017	1.84004				1.68682	1.60027				2.31672				3.07437
AC012020.2	4.43839				4.58832	3.89173				4.45083	2.56524				3.44035	2.56351		1.86204			3.63824				4.49989
AC012065.2	0.488947	-2.03212				0.647652	-0.276224				-0.603204	-0.75067				-0.204235	-2.28211				-0.125056	-0.05903
AC012066.1	0.41844	-0.280419				1.28675	-0.260125				0.952647	-0.339735				0.655813	-0.321963				0.630605	-0.256202
AC012073.1	-0.107054	-0.455169				0.0666259	0.752158				0.476732	0.453879				0.421463	0.863452				0.462793	-0.0852861
AC012085.1	0.659851				0.577958	0.24566	0.143809				0.366918		0.203562			0.365182				0.436992	0.470583				0.434243
AC012085.2	0.325633	0.643628				0.581469	0.305232				-0.275925	-0.115795				0.100069	-0.425493				-0.0329398	0.472135
AC012100.3	0.508752	0.715743				0.387284	0.442237				0.715339	-0.530147				0.705727	-0.0884543				0.251071	0.17218
AC012103.1	0.681824	0.594284				0.312112	0.0863002				0.781663	1.2646				0.12331	-0.171287				0.624309	0.260043
AC012146.1	-0.364486				-0.287371	-0.0720998	-0.171341				-0.526467				-0.464796	-0.436592		-0.188145			-0.562695		-0.190759
AC012157.1	0.667448	0.613786				0.853518	0.91738				0.657699	-0.443412				0.624764	-0.240053				1.03277	-0.162865
AC012158.1	-0.280257	-0.640753				-0.304986	-0.512677				-0.337424	-0.894929				-0.525937	-0.0991445				-1.30174		-0.742818
AC012170.2	-0.310181	0.279017				0.0368054	-0.464858				0.169839	0.633453				0.136345	-0.464482				0.524317	-0.826045
AC012181.1	0.484286		0.07745			-0.574192	-0.156047				0.383649	0.482098				0.219711			0.597443		0.131354	0.15992
AC012181.2	0.566288	0.887299				-0.240232	0.274105				0.503134			0.91338		0.503829	0.890006				0.427478	0.14749
AC012184.3	-0.676891	-0.292682				-1.79712		-0.911694			-1.47679		-0.754241			-0.913307	-0.699612				-0.646371			-1.54509
AC012186.2	-0.203147	-0.563451				0.0590929	0.101483				0.0185647	-0.814861				-0.0414309	-0.409054				-0.279984	0.115902
AC012186.3	-0.975906		-0.528987			-0.636194	-0.358155				-0.894696	-0.481965				-0.529967	-0.803499				-0.230593	-0.784683
AC012213.2	-0.188084	-0.407409				0.12573	0.700623				0.584239	0.071582				0.637547	-0.132224				-0.0725494	-1.19922
AC012213.3	-0.402931			-1.18588		-0.443263	-1.68039				0.448823	-0.0604317				-0.00936516	-0.264206				0.414671	-0.0899916
AC012213.4	0.0720326	1.24909				0.0254239	0.479674				0.854851	1.0515				-0.364084	0.944502				-0.0956553	1.41991
AC012254.3	0.29068	0.393172				0.770704	-0.715149				0.671	-0.0906237				1.20736	-0.287317				1.32295	-0.55672
AC012254.4	0.0496995	0.188533				-1.27579	-1.0661				-0.327524	-0.334156				-0.215955	-1.45866				0.171457	0.44065
AC012291.2	0.242198	-0.294143				-0.065612	-0.305201				-0.537759	-0.596687				0.625438	-0.204473				-0.751076	-0.29062
AC012306.2	-0.506797				-0.61723	-0.189209	-0.366328				-0.533317				-0.636489	-0.332809			-0.585943		-0.368118				-1.04168
AC012313.1	-0.601495	-0.95224				0.02568	-0.673586				-0.0605845	-0.905414				0.441048	-0.464569				-0.105227			-1.4021
AC012313.10	-0.49632	-0.0413277				0.306908	-0.560289				-0.995717	0.0657063				-0.636709	-0.678226				-0.687767	-0.623578
AC012313.2	-0.784421	-0.718935				-0.351283	-1.83398				-1.14392	-0.956327				-0.897828	-1.35826				-1.02617			-2.07387
AC012313.3	-0.652769		-0.497735			-0.407652	-0.340557				-0.781724				-1.11394	-0.546527	-0.722608				-0.328831	-0.631228
AC012313.4	-0.889127		-0.882375			-0.277523	-0.112593				-0.439494	0.281785				-0.284033	-0.149204				-0.849027		-0.654986
AC012313.5	-0.414469	-0.587478				-0.436429	-0.754502				-0.119474	-0.479766				-0.285701	0.188886				0.0613531	-0.804
AC012313.6	-0.610361	-0.938313				-0.468723	-0.511584				-0.369446	-0.524942				-0.393999	-2.12835				-0.277806			-2.12763
AC012313.8	-0.15722			-2.43155		0.247331			-1.7061		-0.454565			-1.64053		-0.20229			-2.05146		0.293626			-1.95896
AC012313.9	-0.423261	0.105114				-0.536517	0.3287				-1.28151	-0.669828				-0.980277	0.698077				-0.819445	0.0683179
AC012349.1	0.222791	-0.216631				-0.852644			-1.82545		0.0579662	-0.215291				-0.118429	-0.408089				-0.362615	-0.366464
AC012354.2	-0.0598634	0.127252				-0.270259	0.310057				-0.221718	0.0522671				-0.74514	0.040053				-0.162326	0.366725
AC012358.1	-1.0234		-1.04832			-0.234502	0.0349919				-0.596261			-1.90948		0.147192	-0.337795				-0.324661	-1.34331
AC012358.2	-0.67547	-0.564104				-0.5242			-1.12479		0.255672	-0.781953				-0.413014			-1.34742		-0.710204			-1.4986
AC012358.3	-0.668899			-1.31423		-0.251721	0.359983				-0.915206		-0.624628			-0.620196	-1.07882				-0.654881		-0.405665
AC012360.1	0.0499367	-1.05703				-0.25457	-0.0458057				0.0573151	-0.483612				0.143776	-0.789634				0.500235	-0.793684
AC012360.2	0.298036	0.437603				0.415591	0.395658				-0.195467	-0.576736				0.41838	0.00631613				0.303154	-0.595364
AC012360.3	-0.388017	-0.321383				-0.425716	-0.0334562				-0.152915	-0.302218				0.0105807			-0.999552		-0.374666	-0.414931
AC012368.1	0.740178	0.304388				0.0636389	0.60019				0.157634	0.217562				0.41474	0.317063				-0.00278934	1.26009
AC012370.1	-0.58054	-2.29502				-0.499968	-1.68196				-0.53797	-0.922853				0.290125	-2.0047				0.022601	-1.42562
AC012377.1	0.0695161	-0.136204				0.651011	-0.19332				0.176209	-0.647592				0.0207212	-0.639779				0.182976	-0.717521
AC012414.5	0.577188	0.163908				0.383154	0.0841608				0.030562	-0.338117				0.341278	0.148275				0.12927	0.165754
AC012435.1	-0.440378	-1.34732				-0.0612442	0.379828				-0.575078	-1.16051				0.296407	-1.63724				-0.684845	-0.812457
AC012442.1	0.0721105	0.238893				-0.103297	-0.537639				0.763691	1.30118				0.356632	-0.299164				0.390547	0.60148
AC012442.2	0.472925	0.395484				0.239031	-0.362484				0.178371	-0.538007				0.23352	0.0607446				0.213501	-0.0435714
AC012447.1	-0.86962	0.509126				-1.02861	-0.184057				-0.374442	0.926836				-0.144097	2.74049				-0.124006	0.39977
AC012462.1	1.10471				1.13689	0.718652			1.41122		0.49882	0.472519				1.30726				1.84153	1.04377		0.781835
AC012462.3	-0.285992	0.501683				-0.560202	-0.0480848				-0.808356	-1.22385				-0.513329	0.0127741				-0.759199	-0.00910482
AC012464.1	-0.493656	-0.140012				-0.372676	-0.448233				-1.05287	-0.267698				-0.74355	-0.601464				-0.474358	-0.733085
AC012464.2	0.0632123	-0.151126				-1.05848	0.66082				-0.91454	-0.592237				-0.356694	0.176554				-1.0476	-0.069028
AC012467.2	-0.378983			-0.948994		-0.490548			-1.10963		0.104309	-0.143629				-0.320643			-0.669418		0.164221	-0.421607
AC012470.1	-1.37197		-0.043404			-0.715153	-0.059384				-1.63904		-1.15028			-1.30437		-0.386079			-0.931424			-1.81356
AC012498.2	1.11509	0.511356				0.303585	-0.567591				0.0506334	-0.770058				0.104812	-0.370665				0.217689	-0.515738
AC012513.2	-0.771175	-0.590889				-0.380121	0.722199				0.464414	-0.0427316				-0.103993	-0.586329				-0.731743	-0.0671243
AC012513.3	-0.358095	-0.204629				-0.194821	0.145166				0.541548		-0.133903			0.383247	0.121552				-0.0993559	0.1026
AC012531.1	0.750939	0.32617				0.8196	0.667385				-1.86799				-3.54798	-0.311864			-2.2242		-0.364332			-1.88889
AC012557.1	0.518964	0.187817				0.141417	0.233187				0.194896	-0.0839966				0.473291	-0.0141275				0.166705	0.145179
AC012557.2	1.33272	2.42272				0.48366	1.55223				0.712454	1.1042				0.219058	2.41678				1.43407	2.05362
AC012560.1	-0.504784	-1.69005				-1.30889	-1.32047				-1.68616	-2.4038				-0.945319	-1.26064				-1.75585	-1.90547
AC012568.1	0.601164	0.61405				0.678683	0.173237				1.10669	-0.0695119				0.372617	-0.0903969				0.359234	0.157642
AC012569.1	1.26305		1.30506			0.099774	-0.384829				1.16016	0.786809				0.0697044	1.19655				1.00387			1.65432
AC012574.1	0.478608	0.660395				0.113756	-0.0395477				0.589851	0.418532				0.28499	1.88916				0.515122	1.18888
AC012574.2	0.506382				0.896173	-0.228672	0.395313				0.0157926	0.707875				0.291651	0.28827				-0.193915	0.233814
AC012603.1	-0.0647393	-0.704825				-0.0497794	-0.0700372				0.300074	-0.419134				0.290383	-0.640608				-0.1781	0.391374
AC012615.1	-0.323465	-0.424112				-0.557822	-0.21128				-0.75562				-0.418228	-0.889935				-0.679473	-0.497235				-0.86723
AC012617.1	-0.255613	-0.778498				0.123711	-0.86637				-0.278294	-1.22101				0.171124			-1.61244		-0.912022	-0.533922
AC012618.1	-0.305292	0.0536847				-0.220243	0.119162				-0.522719	-0.289724				-0.0985054	-0.000994573				-0.0910691	-0.0590922
AC012618.2	1.1438	1.13397				0.693222	0.604635				0.128146	-0.549618				0.278648	-0.411026				0.741828	0.212718
AC012618.3	-0.2296	0.766702				-0.24358	0.56986				0.209583	-0.400087				-0.0364676	-0.264796				0.364152	-0.331269
AC012640.1	-0.323835	0.00228769				-0.291504	-0.522832				-0.0129804	0.227272				0.245429	0.446251				-0.0109777	-0.0985221
AC012640.2	-0.76459		-0.785272			-0.469843	0.0702275				-0.349272	-0.306696				-0.417105		-0.191425			-0.643071		-0.319368
AC012640.4	-0.82419	-0.666596				-0.17488	-0.491081				-0.475066	-0.0276076				-0.474905	-0.144257				-0.336676	-1.88969
AC012640.5	-0.414314	-0.130455				0.370089	-0.404637				-0.615678	-0.68792				-0.432718	-0.647684				-0.600267	-0.359128
AC012645.1	-0.604639			-1.13817		-0.256841	-0.192671				-0.988257		-0.676239			-0.703404	-0.748771				-0.458082			-1.21854
AC012651.1	2.18991		1.05026			1.56124		0.815497			0.54227	-0.366911				0.591116	-1.11669				1.05543	-0.707963
AC012668.3	-0.0944843	0.569429				-1.20992		-0.389864			0.0400873	-0.201658				0.409001	-0.154249				-0.797612		-1.23291
AC012676.1	0.0232819	-0.0873555				-0.559213	-0.453042				-0.162523	0.526134				-0.874281	-0.196253				-0.164373	-0.393794
AC012676.3	-0.223697	1.40944				-0.427145	0.616181				-0.388046	0.44311				-0.313348	0.223056				0.329471	-0.0252531
AC012676.5	-1.12048		0.300755			-0.772481	0.250683				-1.03974	-0.972764				-0.785931	0.394328				-0.32335	0.657809
AC013356.3	1.43827	0.0905157				0.839562	0.260027				0.63511	0.464036				0.346442	0.649966				0.462303	-0.430636
AC013394.1	-1.13881		0.00883269			-1.05314		0.0673294			-1.63185		-0.196402			-1.08445		-0.299432			-1.38975		0.175504
AC013400.1	0.164855	0.226375				0.494283	0.258558				0.143602	-0.168966				0.307384	0.22959				0.610555	-1.20484
AC013403.2	-0.818881	-0.0999092				-0.285448	0.626078				0.336782	0.509569				0.619846	0.11385				0.496927	0.413514
AC013451.1	0.654625	1.20747				0.276981	0.705087				-0.710958	-1.42119				-0.335393	1.10273				-1.1919	-0.0493454
AC013451.2	-0.012767	-0.871843				-1.42121	-0.795653				0.0968376	-0.701134				1.82182				2.28686	0.164991	0.0127456
AC013468.1	-0.968472	-1.30553				0.451282	-0.673362				0.0229222	-1.97102				0.128133	-0.828632				0.975521	-0.711803
AC013470.3	0.258976	0.376341				-0.322678	0.30287				-0.386219	0.132142				-0.362437	0.11166				-0.0776973	-0.493216
AC013472.1	-0.34934	-0.818212				-0.638458	-1.01424				0.230772	-0.357182				-0.149342	-0.971331				0.328667	-0.416663
AC013474.1	1.66711			2.00728		0.439374	-0.45641				0.635144	1.38665				0.789418	-0.506645				1.5156			2.09467
AC013476.1	0.617089	1.18698				0.7814	1.20296				0.632802			2.1151		0.391483	0.925963				1.10097			2.24708
AC013476.2	0.981263	0.848512				0.822057	-0.277749				0.696688	0.0229402				0.873061	-0.0681273				0.888161	1.09825
AC013549.1	-0.147843	0.638952				-0.919589	-0.621149				-0.58433	-0.74541				-0.491752	-0.437928				-0.379486	-0.453292
AC013549.2	1.00661	-1.071				0.18589	-1.25739				0.203798	-0.410087				0.716399	-0.267833				0.215882	-0.17591
AC013553.2	-0.633999	-1.1081				0.7538	-0.65316				-0.701025	-0.83416				-0.228364	-0.620616				-0.660098	-0.440917
AC013564.1	-0.435129	-0.751523				1.2705		0.189615			-0.850488			-2.99888		-1.59606	-0.83963				-0.522261	-1.61656
AC013644.1	0.338633	-0.95643				-0.683754			-1.42009		0.617778	-1.15712				0.34443	0.023098				-0.377446	-0.820323
AC013652.1	-0.0781987	0.0030602				-0.486934				-0.441634	0.110518	0.209957				-0.150206	0.0255333				0.201214		0.250656
AC013652.2	0.410186	1.04584				-0.665236	-1.03034				1.111	-0.237807				1.25541	0.544949				0.147539	-1.27442
AC015689.1	-0.617823	0.307277				0.23497	-0.266147				-0.765834	0.280426				-0.965736	0.496514				-0.183553	0.0366723
AC015712.1	-0.388013	-0.293432				0.3954	0.296837				-0.965937	-0.326049				-1.03651	-0.316778				-0.600841	-0.272362
AC015712.2	-0.822558				-0.941181	-0.259236	-0.544662				-0.347184	-0.835				-0.37331			-0.919648		-0.175089	-0.630851
AC015712.6	-0.162992	-1.14678				0.441359	-0.47385				-0.0402271	-1.59936				-1.36715	-0.747487				-0.291082	0.655485
AC015712.7	-0.0710938	-1.0285				0.244032	-1.36777				0.132727	-0.283607				-0.0428458	-1.58274				0.742739	-0.932595
AC015726.1	-0.273077	-0.91647				-0.0942323	0.365347				0.103265	-0.102951				0.173729	0.923894				-0.169073	0.965959
AC015799.1	-0.25203	0.756012				-0.0208926	0.897588				0.0703726	0.763125				-0.0515592	1.31808				-0.0156221	0.283324
AC015802.3	-0.826426	-1.34441				-0.450451	-0.703728				-1.28915	-1.0157				-0.848749	-0.880081				-1.02772	-0.377809
AC015802.4	-0.202013	-0.30641				-0.21683	-1.0518				-0.772173	-1.12462				-0.975796	-1.02122				-0.794088	-0.55199
AC015802.6	-0.458902	0.307041				-0.114925	0.688394				-0.381874	-0.136565				0.223166	-0.129859				-0.125066	-0.307817
AC015813.1	-0.353955			-0.492645		-0.27559	-0.443392				0.242351	-0.232971				-0.198614			-1.03023		-0.0407795	-0.454163
AC015813.5	-0.578636				-1.59603	-0.829167		-0.532446			-0.256085	0.18611				-0.355284	-0.494514				-0.323465			-0.632996
AC015813.6	-0.554954				-0.972572	-0.286396			-1.18498		-0.0608049	-0.681847				-0.330179	-0.812574				-0.432741	-0.373209
AC015849.3	0.375837	0.0127607				0.325287	-0.127354				0.382928	0.303136				0.637669	-0.238748				0.781448	-0.075789
AC015849.4	0.363307	0.0896992				0.188886	0.0527275				0.613054	-1.07656				-0.190954	0.336318				-0.231962	-0.450817
AC015849.5	1.15553	1.1835				0.0658508	0.754561				0.815311	0.802265				0.533397	2.66802				1.65222	5.18426
AC015849.6	-0.0815493	-0.257745				-0.684159	-0.247271				-0.313644	-0.351901				0.0901321	-0.459433				-0.227814	-0.070945
AC015853.2	0.282178	0.488477				-0.055987	0.0410074				0.345155	0.43151				0.352742	0.586347				0.434354	0.167253
AC015871.3	-1.02292		-0.244766			-0.524278	0.0900594				-0.0476335	-0.0374873				-0.344123	-0.0825845				0.488386	0.0807758
AC015883.1	0.326125	0.89313				0.421912	-0.238069				1.24756	-0.971453				0.459163	-0.113153				0.848571	-0.450013
AC015908.3	0.377136	0.165446				-0.228644	0.00863882				-0.42873	-0.295729				0.0165262	-0.166648				-0.255311	-0.0749662
AC015909.1	-0.226625	-0.234406				-0.988595		-1.0409			-0.503996			-0.829897		0.154893	0.356116				-0.632048	-0.0459565
AC015909.2	-0.908845	-0.500281				-0.238333	-0.436843				-0.970431	0.637351				-0.981073	-1.46771				-0.929948	-1.17504
AC015909.5	0.320314	-0.158976				0.996069	-0.0532396				0.456382	0.40558				0.218436	1.02891				0.602296	-0.0918326
AC015911.3	5.73297				6.68726	4.56875		4.37326			1.27863	1.90923				1.38071	1.72884				1.75071	4.26851
AC015911.4	0.543305	1.61098				0.483291	-0.294078				0.594359	0.787232				0.678771	0.626786				0.425852	0.465724
AC015911.7	5.9189				6.74895	4.18543				5.10754	1.05558	1.68211				1.29121	2.38806				1.21507	4.2888
AC015912.2	2.32835		3.40508			1.11861	2.81638				1.01142	2.82509				1.53354	1.7721				1.57756	2.75933
AC015912.3	2.49784				3.13628	1.67206				2.24108	1.43024				1.87798	0.535073				1.04678	1.837				2.41831
AC015914.1	0.131752	-0.484011				0.438957	0.470611				1.10206	0.752528				0.710333	0.695761				0.808487	0.781366
AC015922.2	-0.0459922	-0.236118				-0.368453	-0.234362				0.244041	-0.0707163				0.0925546	0.0632009				0.0571429	0.130534
AC015922.3	-0.113828	-0.254895				-0.192298	-0.313091				0.0043202	0.198105				0.00382602	0.0193523				0.00667916	0.177977
AC015923.1	0.157118	-0.42829				0.452061	-0.847527				-0.187127	-1.6088				0.745785	-1.05235				-0.106356	-1.86768
AC015971.1	0.280208	-0.913499				-0.272836	-0.721732				0.997878	-0.336315				0.18047	-0.0924981				0.0980844	-1.38
AC015987.1	-0.213005	-0.136373				-0.0774243	0.216819				-0.264738	-0.467282				0.146073	0.322933				-0.0781078	-0.29103
AC016027.1	0.893517				0.591852	0.0393829			0.807474		0.499685	0.19362				0.0762014	0.0745774				0.415978			0.699415
AC016065.1	-0.856159				-0.513574	-0.569384		-0.20439			-1.0252				-0.361355	-0.622335		-0.344403			-0.716965				-0.643864
AC016065.2	-0.607526	0.47574				-1.21198	0.809906				-0.519162	-1.2257				-0.658746	-0.682927				-0.778052	-0.487822
AC016205.1	-0.440975	-0.197759				-0.996843		-0.713795			-1.25357		-0.326691			-0.202462	-1.01143				-0.780991	-0.297315
AC016229.1	0.197082	-0.296195				-1.4507		-0.45068			0.0349337	-0.500487				-0.894573			-2.00338		-0.0728709	0.054205
AC016245.1	1.18635	-0.195762				0.965771	-0.178247				0.51384	-0.945957				0.501052	-1.01813				-0.0799597	-0.917469
AC016257.1	-0.278367	0.85835				-1.0747	0.0230398				-1.20048	-0.0943744				-0.636176	0.651534				-1.15665	-0.975852
AC016355.1	-0.697584		-0.360908			-0.995077		-0.741898			-1.19197				-2.05214	-0.911175				-1.28737	-1.48266		-0.343928
AC016394.1	-0.637883	-0.155224				-0.829435	1.28145				-0.26629	1.04767				0.056103	-0.789061				-0.545491	-0.446007
AC016396.1	0.0882243	-0.262885				1.1546	0.065094				0.610456	-1.42259				0.337021	-0.344243				0.11186	-0.488976
AC016396.2	0.531497	-1.85163				-0.583454	-1.05587				-0.880652	-2.32496				-1.06711	-1.05985				-0.418296	-1.90028
AC016397.1	0.357619	-0.789046				-0.219774	-2.56772				0.785722	-0.339537				1.21682	-0.531849				0.757703	-1.07147
AC016397.2	-0.135233	-1.31741				-0.616342	-0.664751				1.76481		0.531215			2.16986		0.709938			1.773		-0.607139
AC016405.1	-0.428999	1.03276				-0.616479	-0.840095				-0.148988	0.294275				0.365469	0.389806				-0.60972	0.198069
AC016405.2	-0.730908	0.317382				-1.17509	-1.80972				-0.715481	-0.781103				-0.813535	-0.339447				-0.66222	-1.1839
AC016405.3	0.286926	0.55318				-1.00603	-2.82508				-0.0506525	-2.50367				0.0599235	0.70603				0.302397	-1.34256
AC016526.2	-0.000819995	0.942726				-0.0134101	1.2927				0.399732	1.21907				0.201075	0.732515				0.770241	0.860328
AC016526.3	0.240096	0.665257				0.502063	0.403408				0.486964	0.783613				0.366442	0.538139				0.492328	1.33412
AC016542.1	-0.0368173	-0.428949				0.221843	0.216354				-0.963763	-1.10064				0.543077	0.423567				-0.127849	-0.345859
AC016542.2	-0.570871	-0.145519				-0.736727	-0.458106				-0.150914	-0.440868				-0.260619	-0.628458				-0.745388	-0.605458
AC016542.3	0.0360081	0.0540822				-0.204212	-0.00354625				-0.278853	-0.995968				-0.367541	-0.238443				-0.149577	-0.515464
AC016582.1	-0.137141	-0.814799				0.613882	-0.0249387				-0.47956	-0.0801995				-0.281037	0.62129				-0.470356	-0.935864
AC016582.2	-0.551778	-0.26303				-0.525852		-0.425342			-0.455925	-0.219937				-0.405768	-0.130662				-0.383003	-0.0501663
AC016582.3	-1.47873		-0.762555			-1.43024		-1.002			-1.54124				-0.929951	-0.634556		-0.510425			-1.14412		-1.18098
AC016583.1	-0.165477	-0.305861				-0.646827	-0.282611				-0.296466	-0.252649				-0.491569	-0.593935				-0.187278	-0.744935
AC016586.1	0.169813	-0.663417				-0.126099	-0.591325				-0.460807	-0.253864				-0.262704	-0.209972				-0.675833	-0.313414
AC016588.2	-0.253875	-0.275451				0.229639	-0.584162				0.395322	-0.000576912				0.784087	0.483427				0.561806	-0.764125
AC016590.1	-0.501951	-0.391802				-0.161114	-0.731409				-0.647544	-0.838002				-0.0822045	-0.91794				-0.473328	-0.807222
AC016590.2	-0.0912094	0.761352				0.177642	0.729372				0.0865883	0.349861				0.860431	-0.486267				-0.22738	-0.110774
AC016590.3	-0.781575			-2.12741		-1.35712	-0.995826				-0.60128	-1.54117				-0.858117	-1.80295				-1.80197	-1.37911
AC016596.1	-0.0286202	0.0606983				-0.0104931	-0.0255111				-0.0943475	-0.135999				0.0161261	0.0295658				-0.141253	-0.122873
AC016597.1	0.840638	0.671069				0.468154	-0.187898				0.433592	0.728215				0.861488	-0.296351				0.971503	-1.38832
AC016700.2	-0.295487	0.0315844				-0.235376	-0.100493				-0.283511	-0.179831				-0.0888961	0.0301495				-0.183855	-0.194459
AC016708.1	0.341238	0.444049				-0.580293	-0.245301				-0.588488	-1.0014				-0.214465	-0.333788				-0.875647	-0.0491303
AC016712.1	-0.202961	0.179598				-0.280115	0.0882136				-0.534113	-0.148128				-0.116558	0.260341				0.178499	0.124193
AC016716.1	0.384522	0.00657656				0.268617	-0.185311				0.420061	-0.127965				0.371639	0.232444				0.128196	-0.120483
AC016722.1	0.133607	0.0574478				-0.756847	-0.844912				0.391903	-0.354521				-1.3827	0.0745256				-0.313337	-0.288953
AC016722.2	0.0579644	0.234478				-0.153471	-0.237157				0.00518271	-0.49772				0.0776349	0.0472909				-0.0502849	-0.499825
AC016727.1	-0.165311	-0.0726317				-0.239205	0.00747685				-0.195625	-0.00171189				0.0520082	0.0468583				-0.166864	0.0817009
AC016734.1	0.121006	0.336742				-0.185935	0.32511				0.135342	0.137271				-0.0540446	0.277433				-0.0677121	0.244425
AC016735.1	1.21563	0.776099				0.0326776	0.560544				0.911796	1.01563				0.356154	-0.349726				1.31617	0.860884
AC016737.1	0.474961	-0.094706				0.313699	0.895295				-0.150783	0.886687				-0.129475	0.0723107				-0.283578	-0.126481
AC016738.1	1.54771	1.45519				-0.153263	0.0241678				1.797	2.01958				1.36102	1.33298				2.20364			2.81882
AC016738.2	1.34838	3.00217				0.0308009	-0.0685134				1.76532			2.64757		1.41379	2.46643				2.61435				3.44674
AC016739.1	0.0199161	0.209094				-0.106021	0.0636451				-0.112704	-0.0727403				-0.153583	0.0836565				-0.129735	0.0799458
AC016745.1	0.00608757	-1.50369				-0.773037	-2.35803				1.35691	1.07517				-0.375939	-1.71304				0.167026	-0.941985
AC016745.2	0.180798	-0.60228				0.301974	-1.17061				2.40522	1.43834				0.0905503	-0.66656				0.2371	-0.48392
AC016747.1	-0.378763				-0.185061	-0.341028		-0.156936			-0.558173				-0.396267	-0.297226				-0.396232	-0.438109				-0.383886
AC016747.2	-0.931802	-1.27609				-0.662154	-0.991123				-0.496769	-1.29167				-0.958331	0.271548				-1.39039	-0.500201
AC016747.3	0.567126	0.358089				-0.20116	-0.970444				0.0858602	0.456876				-0.0834148	-0.170888				-0.0382633	-0.671153
AC016757.1	-0.887081			-1.94892		-1.4472	-1.63474				-0.642568			-2.60779		-1.11359		-1.21231			-0.99608		-1.29626
AC016769.1	0.785763	0.0381117				0.17861	-0.777972				1.32187	-0.404524				0.993923	0.305822				0.462686	-0.419491
AC016773.1	0.518945	-0.34161				0.00690695	-1.02799				0.0570495			-1.30464		-0.122038	-0.322762				0.156677	-0.53937
AC016831.2	0.212305	1.6077				0.137919	1.22395				0.783653	0.180394				0.320054	0.775254				-0.0802789	0.0189511
AC016831.4	-0.178565	-0.265395				0.385605	0.0843926				-0.0703666	-0.651246				-0.259899			-0.586774		0.0998782			-0.617159
AC016831.5	0.399579	2.27643				-0.182671	0.799367				-0.107918	0.234566				0.49512	1.25807				0.344879	0.784593
AC016831.6	0.719158				0.765373	1.4353				0.93872	0.381745		0.248931			0.368097				0.448262	0.151494			0.623267
AC016866.1	0.303476	-0.074074				-0.105176	-0.42295				0.313091	0.202744				0.42133	-0.280495				0.227581	-0.451212
AC016866.2	0.561413	0.615942				0.0468862	-1.23798				1.27752	0.045756				0.622791	-0.193967				0.233701	-0.427776
AC016876.1	-0.43516				-0.330117	-0.682462				-0.481337	-0.539683				-0.299188	-0.531588				-0.478316	-0.599232				-0.407618
AC016876.3	0.185835	-0.542442				-0.0523456	0.294474				0.431411	-0.218805				-0.425758	0.623782				0.185425	0.767006
AC016877.1	0.705542	0.122873				-0.460214	-0.684327				0.36292	-1.34707				0.308665	-0.469881				-0.135051	0.3357
AC016877.2	0.175164	-0.394279				-0.190191	1.75738				-0.211362	-0.0691512				0.00974742	-0.67769				0.228974	-0.362211
AC016877.3	2.37066				2.6902	1.40844		1.10246			-1.08732	-0.372831				0.0832042	-0.258045				-0.245786			1.89135
AC016894.1	-0.0585882	0.235074				-0.27193	0.0137011				-0.257288	-0.643997				0.744738	0.536805				0.0136154	-0.904668
AC016907.2	-0.788439	-0.423479				0.0270211	0.767499				-0.745721	0.198966				-0.379682	0.296597				-0.434643	0.371771
AC016910.1	-0.40683	-0.175586				-0.655306	-0.61053				0.899821	1.44824				0.201674	-0.691322				0.231503	-0.0154089
AC016924.1	-0.196875	-0.18336				-0.521288	-0.549787				-0.0443429	-0.820419				0.0342404	-0.742117				-0.401488	-0.627416
AC016925.1	-0.403836	0.288257				-0.106439	0.0813075				0.0560663	0.23939				-0.508767	-0.148163				-0.748564	0.109799
AC016949.1	-0.234796	0.123474				-0.423244	0.447254				0.222417	-0.143311				-0.444989	0.389565				0.289111	-0.130964
AC016954.1	0.558035	-0.0491291				0.275769	0.381298				0.161045	-0.445648				0.399771	0.143005				0.394126	-0.214224
AC016957.2	0.973474	-0.859786				0.323179	-0.204346				-0.0416439	-0.76185				0.705626	0.14055				0.449365	-0.284871
AC017002.1	0.251679	0.180632				1.29354				1.11081	0.991634				1.35206	1.20767				1.31675	0.542972		0.235656
AC017002.3	0.361895	0.0371036				0.743805		0.424948			0.718423		0.423471			1.18593				0.999129	0.0207365	0.0657096
AC017006.2	0.192458	1.17302				-0.669052	0.481313				-0.558107	-0.811326				-0.580554	-1.17837				-0.608017	-0.506629
AC017007.2	-0.082109	0.735137				1.76543	0.954223				-0.141558	0.259203				0.0256066	-0.560248				-0.098387	0.523612
AC017015.2	-0.679013	-0.352875				-0.167199	-2.02049				-0.178335	0.964705				-0.813743	0.257968				-0.774907	-0.694139
AC017033.1	-0.0345709	0.264975				0.0541322	0.312367				-0.301186	-0.189954				0.123636			0.68921		-0.298244	-0.378406
AC017048.3	0.513637	-0.280329				1.29277	0.830148				0.552655	0.105441				0.220684	-0.317901				0.922279	-0.476941
AC017071.1	-0.482204	-1.59722				-0.280109	-2.39322				-0.125628	-0.219979				0.355124	-2.46187				-0.350148	-2.07182
AC017074.1	0.257318	0.00812494				0.113709	-0.0187324				-0.512248	0.263309				0.131075	-0.159278				-0.0871838	-0.489638
AC017076.1	3.60595				5.45718	1.3217	1.53998				0.754321	0.406003				0.686541	1.74545				0.677199	2.65737
AC017083.1	-0.976403				-1.45284	-1.68904		-0.930343			-1.19918		-1.0424			-0.883823	0.0883112				-0.726254	-0.494971
AC017099.1	0.382227	-0.394487				0.168007	-0.371063				0.667103	-0.731876				0.676896	-0.61181				-0.0478306	-0.406166
AC017100.1	-0.718296	-0.53057				-0.350683	-0.840779				-0.287407	-0.834977				-0.735481	-0.91229				-0.276019	-0.539468
AC017101.1	-1.38636	-2.00776				-0.851576	-2.73355				-0.786454	-1.88389				-1.73429	-1.65402				-1.0637	-2.23926
AC017104.1	-0.656523	0.0260023				-0.576397	0.735616				-0.613696	0.665464				-0.548679	0.614717				-0.308947	-0.219591
AC017104.3	0.485762	0.27355				-0.0792327	0.47929				1.10924	1.52997				0.981786	1.35796				1.1538	0.641055
AC017104.5	-1.27927		-0.494654			-0.420445	0.0175571				-1.61903				-1.85276	-0.858366	-1.00191				-1.51397		-0.503252
AC017116.2	-0.0605252	-0.651022				0.0158388	-0.255831				0.498296	-0.31579				0.452134	-0.269709				0.580516	-0.247674
AC018371.2	0.0473319	-0.115447				-0.559829	0.0464889				-0.0805739	0.431363				-0.138587	-0.159754				0.0551659	0.0543502
AC018413.1	-0.387375	-0.162256				-0.422225	-0.902182				-0.550763		-0.416599			-0.447908	-0.621683				-0.164606	-0.692012
AC018442.2	0.291689	-0.802897				0.235405	-0.0449881				0.953418	0.101312				0.344645	-0.499814				0.784558	0.969927
AC018445.4	-0.187978	-0.0702862				0.431054	2.05779				-0.18336	0.594714				0.342479	0.476152				0.171674	0.438891
AC018450.1	-0.0680798	0.0882165				-0.025954	-1.10576				-0.299126	0.577381				0.190905	-1.03884				1.46425	0.665961
AC018462.1	-0.0463301	-0.9764				-0.363396	-1.04557				0.0712518	-1.03604				0.273688	-0.053017				0.489882	-0.336532
AC018463.1	0.630534	0.802566				0.487945	0.558054				-0.102098	0.0494556				0.124117	-0.0535422				0.261514	0.279323
AC018470.1	0.0255148	0.130921				-0.18081	0.237113				-0.893848	-1.93996				-0.536447	-0.239632				-0.229114	-0.145255
AC018475.1	-0.13499	0.116939				-0.1317	0.0874353				-0.0754097	-0.255409				-0.210472	0.104016				-0.0579705	-0.00781159
AC018506.1	0.475594	0.485961				0.48497	0.158554				0.663447	0.231317				0.466921	-0.425133				0.108291	0.103089
AC018521.5	-0.103867	0.235487				-0.0351992	0.217071				-0.173576	-0.0266282				-0.29557		-0.0670379			-0.149744	7.63934e-05
AC018521.6	0.120656	0.679643				-0.0295269	-0.0696563				0.169161	-0.0517345				-0.0967942	-0.775635				0.480008	-0.436867
AC018523.1	-0.0187836	-0.435574				-0.420493	-0.376186				0.112208	-0.212219				-0.173314	-0.123796				-0.151039	-0.197457
AC018529.1	-0.958165	-0.065161				-0.143654	0.479776				-1.46514	-0.618749				-1.38013	-0.296868				-1.44501	-0.282829
AC018553.1	-0.222006	-0.309378				-0.691669	-0.810438				0.273351	-0.500516				0.396064	-0.190474				0.276546			-1.09391
AC018553.2	-0.250013	-0.0258184				-1.02187	-0.599293				-0.185644	0.0981108				-0.0422869	0.489201				-0.170257	-1.01778
AC018554.2	0.0241887	-0.0849707				0.435512	0.249115				0.234489	0.546478				-0.216142	0.606257				0.181777	0.412391
AC018557.2	-0.0872566	0.204766				0.0168706	0.150837				0.118681	-0.0898732				-0.189864	-0.341124				-0.0907247	-0.460261
AC018607.1	1.3743	0.527282				0.79444	0.00430258				1.40849	-0.40814				0.901176	-0.150121				1.00413	0.675367
AC018628.1	0.852013		0.742327			0.331832	0.328521				0.586147	0.900943				1.18721				1.38275	0.948857		0.433879
AC018628.2	0.343324	0.295013				-0.222487	0.132116				0.0711748	0.373391				0.322475	0.213797				-0.00394746	0.327088
AC018629.1	0.566316	-0.143393				0.708787	0.387215				0.447298	0.354391				0.437365	0.00943691				0.719679	-0.217425
AC018638.2	1.28871		1.28536			0.866946	0.595495				0.82397	-0.0695324				0.367542	0.261385				0.486174	0.419316
AC018638.3	0.422703	0.605964				-0.179635	1.37728				0.731333	1.01117				0.0488607	0.32247				1.18862	-0.180954
AC018638.4	0.865897		-0.333503			0.362894	0.149559				0.320205	-0.285702				-0.0366686	-0.990933				-0.107161	-0.363889
AC018638.5	0.766753				1.04638	0.207752	0.71823				0.256381	-0.0452405				-0.135646	0.424253				0.271557	0.392493
AC018638.6	0.921182	1.34202				0.310111	0.654614				0.685679	0.975983				-0.128992	0.747043				0.891221	0.831686
AC018638.7	0.553955	0.572726				-0.153064	0.770526				0.299387	-0.490506				0.284019	-0.297444				0.523066	-0.307671
AC018644.1	4.49858				4.11181	3.49328				3.20653	2.30815				2.40289	2.26227				2.55379	3.50501				3.32158
AC018645.2	0.0277233	0.0460132				-0.0824258	0.120904				-0.34598	-0.385623				0.266157	-0.10979				0.123181	0.106649
AC018647.1	0.310191			2.0743		-0.0126874	1.72314				-1.79761	-0.981863				-1.20412	-0.782966				-2.06606		0.8093
AC018647.2	-0.248225	-0.295823				0.000400415	-0.0474701				-0.268787	-0.321609				-0.0463298	0.0927837				-0.124451	-0.247017
AC018653.4	1.01595	0.0680462				0.76128	0.444053				0.506239	0.751487				0.395883	-0.0514119				0.402485	0.470238
AC018665.1	-0.549462	-0.741428				-0.816976	-0.342305				-0.567411	1.63526				-0.600777	-0.631678				-0.0300931	-1.1825
AC018682.1	0.0244601	0.0250843				-0.474885	-0.460493				0.548382	0.598524				-0.391762	-0.57956				0.0255784	0.111062
AC018690.1	-1.04484	-0.559157				-0.103651	0.279825				-0.0699067	-0.790097				0.187196	-0.401178				0.494691	0.492268
AC018693.1	-0.561085	0.236368				0.290771	0.209978				0.253683	-0.532714				-0.307524	0.458546				-0.0518712	-0.539202
AC018695.1	-0.0829025	-0.093425				-0.0873413	-0.131569				-0.185737	-0.193759				0.066039	-0.0476744				-0.188035	0.0201245
AC018695.4	-0.0811614	0.418489				-0.378154	-0.0669557				0.0345222	-0.166735				-0.387966	0.178217				0.415931	-0.224679
AC018697.1	-0.97895	-1.022				-1.19182	-1.314				-0.980183	-1.02862				-1.22366	-1.12609				-0.641914	-1.16992
AC018738.1	-0.0358804	0.218218				-0.172032	-0.0315799				-0.0674842	-0.144335				-0.0801333	0.176305				-0.119737	-0.139135
AC018752.1	0.0448984	-0.338669				-0.0920354	-0.392658				-0.123554	-0.894422				0.215424	-0.132107				0.282053	-1.2588
AC018754.1	-0.122539	-0.312139				-0.579298	0.583453				-0.278837	-0.484736				0.450019	0.60994				0.0870456	-0.943487
AC018755.1	-1.93566		-1.62564			-1.87292		-1.78069			-2.1091				-1.6613	-1.77792				-3.22001	-1.77941				-3.71428
AC018766.1	-0.345136	0.0249064				0.428855	2.41727				0.344274	0.456793				-0.0546806	-0.21028				-0.29946	-0.252723
AC018797.2	-0.0511201	-0.033804				0.381805	0.246457				-0.617622				-0.775078	-0.10615	-0.117251				-1.00813				-0.639736
AC018797.3	-0.278222	-0.999271				-0.0152297	-0.422769				0.267984	-1.06799				0.533743	0.590248				0.0825523	-0.593443
AC018804.1	-0.0322789	-0.0883375				-0.338525	0.255816				0.342715	-0.0623938				-0.0541512	0.0943259				-0.401772	0.326846
AC018809.1	-0.0918611	-1.39266				0.0804624	-1.86491				-0.0502629	-1.1675				-1.0395	-1.03745				0.674236	-0.580123
AC018809.2	-0.770229		-0.394378			-0.842607		0.0797648			-0.545954	-0.103603				-0.569236	-0.456335				-0.517249	-0.0584998
AC018816.1	-0.274759	-0.921098				0.0204327	0.148638				-0.46019	-0.800834				0.39174	1.09369				0.0228299	0.442492
AC018845.3	-0.185841	0.35126				-0.109448	0.620715				-0.441909	0.213412				-0.723227	-0.632386				-0.650731	-1.17927
AC018866.1	-0.482685	-0.0843338				-0.878009	0.20151				0.124053	0.272491				-0.341864	0.229968				-0.755988	0.689172
AC018867.1	-0.120615	-0.503411				-0.415486	-0.109059				0.114991	-0.470838				0.0707069	-0.723848				0.839277	-0.785413
AC018868.1	0.0123312	0.189437				-0.0773953	0.196405				-0.204926	-0.137257				0.0115466	0.166936				0.0611903	0.152197
AC018904.1	0.0456685	-0.1922				-0.919427	-0.67234				0.0107892			-0.760147		-0.431205	-0.393218				-0.0827638	-0.569312
AC018926.2	0.0379396	0.160275				0.303987	-0.0806914				-0.175327	-0.317391				-0.327377	-0.405944				-0.378228	-0.275227
AC018926.3	0.285643	0.341111				0.498938	-0.115626				0.905779	0.0265407				0.536388	-0.283338				0.442841	0.158724
AC019069.1	0.89876			1.24063		0.968374	0.37915				0.442693	0.270008				0.90743	0.162073				0.849082	-0.0616983
AC019077.1	-0.288302	-0.750799				-1.11066	-1.0365				-0.371078	-0.113961				-0.721583	-0.716083				-0.519407	-1.34301
AC019080.1	-0.185014	-0.0670455				-0.392969	-0.143387				-0.569994	-0.547278				0.0174203	-0.198245				-0.411247	-0.0307238
AC019080.5	-0.825169		-0.553556			-0.780295	-1.41482				-0.809063		-0.648969			-0.480795	-0.0487297				-0.577755	-0.714171
AC019097.1	-0.772113	-0.712206				0.157882	0.155808				-0.500336	-0.0526066				0.0363135	-0.453377				-0.231738	-0.115708
AC019109.1	0.25347	0.489602				0.286465	0.370819				1.04247	1.06105				0.836649	4.15142				0.703834	0.489018
AC019117.1	1.13411	0.322017				1.17673	0.373513				2.4873				2.55253	1.15758	1.01514				2.5773		1.56233
AC019131.2	-0.147755	-0.477669				-0.316879	-0.583636				-0.374695			-0.822667		-0.494291	-0.132246				-0.569575	-0.477463
AC019171.1	-0.138132			-1.54338		-0.474037	-0.401841				-0.688465	-1.7307				0.0696402	-0.874483				-0.177909	-0.4236
AC019181.1	0.12383	-0.256111				-0.0274456	-0.303674				-0.0366553	0.698962				-0.420242	-0.394447				0.694227	0.536649
AC019186.1	0.0467024	0.264471				0.690942	-0.365196				-0.318146	-1.3302				0.0131244	-1.06759				0.300711	0.114491
AC019193.2	-0.71581	-0.876243				-0.615675	-0.848088				-0.741644	0.261241				-0.149185	0.278708				-0.746878	0.827782
AC019197.1	0.0150921	1.59518				-0.681465	1.36401				-1.1347	-0.526816				-1.16652	0.0968159				-1.31643	-0.464946
AC019205.1	-0.0857087			-0.472551		-0.17042	-0.0271824				-0.269528			-0.837036		-0.10903	-0.0145691				-0.287346	-0.302803
AC019226.2	0.159589	0.711374				0.361162	-0.327725				0.0923621	1.32226				-0.448315	-0.0671152				-0.195531	0.116234
AC019227.1	0.182586	-0.674825				-0.200551	-0.552314				-0.141407	0.0289693				0.290376	-0.22571				0.00431502	-0.717055
AC019257.1	0.681496	0.678939				0.903023	1.1816				-0.00783426	0.282261				-0.0374963	0.395552				0.206639	0.115288
AC019294.2	0.0527827	-0.103765				0.136244	-0.985926				-0.139522	-0.550697				0.0502984	-1.4274				-0.0180726	-0.902874
AC020571.1	0.474636	0.654146				0.909668	-1.20741				2.66		1.19772			0.941183	0.927686				2.45179				3.00141
AC020594.1	-0.784748	-0.459455				-0.566849	-1.19485				-0.0385943	-0.739986				-1.20913	-1.00182				-0.259566	-0.307677
AC020604.1	-0.517914	-0.854282				-0.61574			-2.74942		-1.74869				-2.37167	-0.876615			-2.63291		-0.68383			-2.06373
AC020611.1	-1.2142	0.533075				-1.30323	-0.194588				0.061906	0.699648				-0.482922	-1.12239				-0.36417	0.02709
AC020611.2	-0.809062	0.540335				-0.64163	-1.58608				0.0791188	0.589124				0.0812949	-0.826407				-0.0349675	0.310899
AC020612.1	0.111604	0.92149				-0.332949	0.497347				0.694353	0.845973				-0.0284484	1.26486				-0.214473	1.4841
AC020612.3	1.63053	0.885228				0.373509	0.0577996				1.45714	1.01924				1.75213	1.2364				1.67524	2.23372
AC020629.1	0.381001	-0.112186				0.0857574	0.527029				-0.106259	-0.640984				-0.171422	-0.581342				0.322217	-0.813715
AC020637.1	-0.136437	-1.20062				-0.229304	-1.22854				-1.07811	-1.43477				-0.305426			-2.48398		-0.813995			-1.53147
AC020661.1	-1.15704	0.119533				-0.408861	0.185416				-0.00660458	1.22138				-0.437054	1.02171				-0.531973	0.491238
AC020661.2	0.533888	-0.926222				-0.0607452	0.222164				0.283096	0.264561				0.199503	0.0446221				-0.252701	0.541885
AC020661.3	0.798495	0.536327				0.0552519	1.55279				0.5111	0.0706944				0.181838	-0.233999				0.505686	0.181496
AC020663.1	-0.599264	-2.3336				-0.510326	-1.25693				-0.0780919	-1.14624				0.305766	-1.226				-0.331694	-2.22335
AC020663.3	-0.393451	-1.09564				-0.0518941	-0.529487				0.340082	-0.179883				-0.456192	-0.273252				0.0126779	0.392349
AC020763.1	-1.2773	-0.368559				-1.57803	-1.8011				-0.693465	-0.878739				-1.48845	-0.618784				-1.35801	-0.812481
AC020763.3	-0.120719	-1.74082				-0.807876	-1.47097				-0.0843503	-0.291961				-0.857553	-0.205495				0.265488			-2.05154
AC020765.2	0.00979131	0.812978				-0.183702	0.126406				0.0849382	0.548998				-0.331464	0.36335				-0.160948	0.68103
AC020893.2	0.492016	0.988039				1.00591	0.73258				0.956468	8.6942e-05				0.572267	0.378527				0.910372	0.142924
AC020898.1	-0.713893		-0.191476			-0.318463	0.108643				-0.457193	-0.090617				-0.294012	-0.348013				-0.50542	-0.101522
AC020899.1	-0.245881	-0.360686				0.377078	-0.190361				-0.193249	-0.189761				-0.0978725	-0.13285				0.263512	-0.303617
AC020904.2	0.00689886	0.543955				-0.0516665	0.376446				0.293057	0.494428				0.205095	0.105709				0.253793	0.406243
AC020908.3	1.20311	2.04374				0.932327	0.437608				0.886358	0.647527				0.687547	1.68865				0.523071	1.53437
AC020910.4	0.256135	0.306792				0.72175		0.185775			0.801057				0.892505	0.399846	0.331697				0.198206	0.115444
AC020910.5	0.0781172	0.245525				0.152248	-0.659934				-0.829833	-0.211778				-0.14823	-0.0505312				-0.244074	-0.099728
AC020912.1	-1.1727	-1.46478				-0.587663	-0.830172				-0.466143	-1.36814				1.32883	0.966339				-0.349072	-0.84416
AC020913.1	1.19332	1.259				-0.0997357	-0.604247				0.763901	0.0270513				0.652757	0.472924				0.662969	0.989842
AC020913.3	1.96477		0.900402			1.08543	0.485985				1.38359	-0.0250818				1.94224		0.543303			0.566377	-0.102051
AC020915.1	-0.875266			-2.45415		-0.880919	-0.800414				-0.0738412	-0.851551				-0.325575	-0.00138315				-0.838523	-0.52291
AC020915.2	0.798495	0.923781				0.559248	1.05535				1.2892		1.02361			-0.288508	0.851339				0.522769	0.612831
AC020915.3	-0.238764		0.0365008			0.249092	0.290638				0.0963625	0.251482				-0.208062	0.0186531				0.266296		0.210714
AC020916.1	0.245434	-0.0535627				-0.0972773	0.0192539				-0.0282902			-0.343254		0.578562				0.365891	0.57558		0.0476984
AC020916.2	1.23706	1.27241				0.452069	0.204577				1.61399	0.99543				1.42442	1.25175				1.255	1.46815
AC020917.1	-0.0404905	0.456375				-0.785363	-0.442476				0.0815469	-1.34841				0.0387333	-0.23759				-0.00420481	-1.05627
AC020917.4	-0.107718	-2.19612				0.172947	-1.71839				0.553061	-0.682899				0.0954935	-1.42057				0.288561	-1.22674
AC020923.1	-0.706099	-0.756791				-0.0909898	-0.0597585				0.701113	0.865469				0.681513	0.654516				0.663256	0.700901
AC020928.1	-1.41331	-1.37545				-1.33077	-1.1666				-1.63648	-1.29348				-0.542261	-0.624248				-1.72573	-1.31467
AC020931.1	1.912	2.02928				0.80235	0.815087				0.541492	2.14047				1.11405	1.61969				0.839778	0.34475
AC020951.1	-0.434179	-1.01217				0.52006	0.253363				-0.108694	-0.230456				-0.477311	-0.915467				-0.500137	-0.0365293
AC020978.3	0.34979	0.669116				-0.109345	0.257496				1.03998	-0.262753				0.474656	-0.0719019				0.607781	0.027379
AC020978.4	0.61118	-0.256503				0.522709	-0.209844				1.28303	1.0561				0.408239	0.160317				0.176192	-0.194552
AC020978.7	1.22929	0.482058				0.360428	-0.727422				0.79431	-1.50379				0.880675	0.276364				0.272601	0.620157
AC020978.9	0.0746408	0.330345				-0.148947	0.540031				0.386043	0.407218				0.187087	-0.54341				-0.321435	-0.566861
AC021016.1	-0.0551656	0.740407				-0.136653	1.3611				0.0831751	1.14454				0.0965272	0.7739				0.375422	0.695311
AC021016.2	-0.132716	-0.176711				-0.507141	-0.0499761				0.0994161	-0.320677				-0.117817	0.260749				0.00835438	-0.263652
AC021028.1	0.0628973	0.212149				0.00996196	0.643234				-0.744765	0.236132				-0.210626	-0.0289458				-0.716019	0.680828
AC021054.1	-1.29596		-0.821449			-0.611878		-0.973942			-0.890259		-1.01008			-1.57031		-0.584546			-1.2619		-0.631598
AC021074.1	-0.215624	-0.118944				0.0538883	0.365331				0.34933	0.143465				-0.180467	0.156486				-0.19659	0.0338149
AC021078.1	0.233893		0.242611			-0.140621	0.0333625				0.0603245	-0.0548523				-0.0616404	-0.091841				-0.184315	0.0372057
AC021086.1	-1.2565	-1.42959				-0.296078	-1.86839				-1.11443	-1.68358				-0.710831	-1.15911				-1.27044	-0.921399
AC021087.1	-0.0143289	-0.56938				-0.250431	-0.640529				-0.0263166	0.561088				0.301418	-0.275958				0.0973454	0.0904347
AC021087.2	-0.942729	0.386893				-0.0589638	0.061318				-0.595899	-0.1631				0.280223	-0.358385				0.294776	-0.517711
AC021092.1	-2.51084				-2.24095	-0.761236		-0.753367			-0.586663	-0.391984				-0.351689			-0.950251		-0.981428				-1.3933
AC021106.1	-0.0186699	0.204998				0.325221	0.117379				0.0367104	0.469018				0.177991	-0.0680706				-0.024044	0.782098
AC021127.1	0.984516	1.65723				0.266547	1.06973				0.501924	0.771784				0.144966	0.410126				0.878119	0.535953
AC021148.1	0.655392	-0.525403				0.742018	0.00630824				0.90672	-0.335949				0.497654	-0.694707				0.362091	-1.05888
AC021171.2	-0.551459	-0.176973				-0.547109	-1.07695				-0.294637	-0.799252				-0.319898	0.133508				-0.505382	-0.351717
AC021205.1	0.389978	0.0177264				-0.516756	-0.120867				1.45669				1.66172	1.07612				0.848076	0.881379				0.722424
AC021205.3	0.195013	0.21312				-0.893291	-1.15233				1.46089		0.758892			0.734461		0.516311			0.688022	0.0546206
AC021224.1	-0.118275	-0.00649764				-0.260485	-0.183886				-0.112907	-0.0183811				-0.0734492	0.0102324				-0.0292612	-0.105488
AC021231.2	-0.53007	-0.0392399				-0.55245	0.0739181				-0.472942	0.406369				-0.319209	0.30955				-0.544858	0.147913
AC021237.1	2.4634				4.61629	2.20953		2.31703			1.92431		1.69591			1.39467	1.76917				1.75755				2.38273
AC021321.1	-1.38599	-0.148791				-0.606646	-1.86701				-1.58667	-1.22309				-0.980443	-0.834942				-0.786996	-1.29851
AC021483.2	0.509801	-1.20807				-0.165592	-2.4514				0.743733	-0.0425045				-0.477403	0.195323				0.821895	0.0988616
AC021723.2	0.091524	0.353335				0.0712294	0.042763				0.350939	0.515508				0.0726951	0.481782				-0.14775	0.155884
AC021752.1	0.424118	-0.253534				-0.756842	-1.26564				0.304408	-0.422003				0.304956	0.298028				0.241711	-0.406721
AC021755.2	-0.176699	0.647089				-0.19971	-0.6585				0.0463634	-1.16491				-0.491686	0.380794				-0.239449	-0.0766958
AC021851.1	-1.45049	-0.867327				-0.541638	-1.54553				0.441621	0.17112				0.75435	-0.156712				0.189425	-0.46467
AC022001.2	1.0213	-0.261244				0.892348	-0.608303				0.631646	-0.513905				1.40975	-0.136199				0.912146	0.590945
AC022001.3	0.387053	-0.673916				-0.0403552	-0.516623				0.65074	-1.20583				1.2016	-0.678373				0.109927	0.0542753
AC022007.1	-1.11856		-0.801784			-1.12333		-0.617029			-1.02453		-0.855177			-0.644028	-0.763912				-0.509028			-1.51943
AC022018.1	-0.168394	-0.455511				-0.402511	-0.206415				-0.2211	-0.420085				-0.264207	-0.441116				-0.606022	-0.0749714
AC022034.1	2.52975				2.93011	1.42024		1.09648			0.497005				1.15337	0.446778	0.352062				1.26129				1.86906
AC022075.1	2.13072				1.71669	0.615842	0.676098				1.86652				1.60726	0.963525			1.51525		1.99606				1.78876
AC022079.1	0.684164	-0.176285				0.660068	-0.280276				0.390419	-0.588058				1.46587		1.00482			0.480462	-0.279541
AC022092.1	1.4873	1.45401				1.01285	0.348279				-0.274021	-0.835853				0.308452	-0.0350605				0.422918	0.879292
AC022098.1	-0.206061	-0.159532				-0.470612	-0.336085				0.375978		0.167688			0.307627	0.473749				0.532963				0.560665
AC022107.1	-0.827633		-0.58896			-0.677113				-0.569475	-1.18268				-1.06205	-0.528654		-0.474725			-1.03536				-0.708302
AC022126.1	1.74819		1.29081			-0.350198	-0.765366				0.919601			1.55378		0.123064	0.706661				1.14862	1.03583
AC022148.1	0.00945629	-0.481493				-0.296514	-0.8532				-0.0995862	-0.949666				-0.158742	0.514669				-0.700192	-0.574782
AC022149.1	0.116073	0.100179				-0.0262462	-0.160968				0.0397632	0.0558019				0.124588	0.0450882				0.024009	0.162609
AC022150.2	-0.118715	0.238699				-0.439565	0.328299				0.302655	-0.443027				-0.128489	-0.795845				0.423455	-1.25459
AC022150.3	0.151767	-1.42112				0.509553	-1.22288				0.399071	-1.15615				0.813878	-0.345932				0.712222	-0.090653
AC022150.4	-0.128182	-0.504798				-0.342748	-0.481005				-0.0978763	-0.100568				0.18434	-0.306128				0.0839232	-0.18596
AC022154.1	-0.986155	-0.87855				-1.11102	-0.710157				-0.638658	-0.0787031				-1.43973		-1.11213			-1.00029			-1.45543
AC022165.1	-0.309198	-0.940509				-0.571075	-0.821495				-0.32249	-0.709452				0.381391	0.268274				0.14829	-0.147942
AC022167.2	0.109409	0.337716				0.368207	0.605091				0.207293	0.356277				0.105368	0.0185919				0.53119		0.402387
AC022167.3	0.123339	1.53079				-0.053911	1.02112				0.0936362	-0.331347				0.108609	0.946757				0.448054	0.941871
AC022167.4	0.782712	0.0595245				0.079401	1.05729				0.225484	1.39117				0.186935	0.607361				0.541468	0.781745
AC022173.1	-0.0835617	-0.206969				-0.0796246	-0.0471013				0.828715	0.883406				0.833405	1.11151				-0.0501612	0.95667
AC022182.3	-0.0771959	0.783722				-0.292689	0.345863				-0.227488	-0.371804				0.0511708	-0.11923				-0.0136897	0.0395008
AC022210.1	-0.123506	0.497417				0.176466	0.493417				0.332722	0.51041				0.456658	0.135091				0.0817593	0.370212
AC022211.2	-0.511609	-2.24648				-0.0998581	-1.93298				-0.551981			-3.57767		0.19874	-0.451347				-0.0442814	-2.13382
AC022211.4	-0.0224826	-1.25719				-0.0514074	-0.883596				0.205429	-0.793314				0.480925	-1.35139				0.383868	-1.17301
AC022217.1	-0.00906734	0.100433				0.110269	-0.925527				-0.00565951	-1.00883				0.105513	-0.512848				0.29375	-0.213469
AC022217.2	0.143617	-0.130738				-0.022634	-1.27085				0.691173	0.526973				-0.200193	-0.136464				0.725138	0.289275
AC022217.3	0.177116	0.799029				0.357216	-0.100193				-0.663112	0.496526				-1.01007	-1.13559				-0.156807	-0.615878
AC022272.1	0.0547405	-0.608342				0.423409	-1.42206				0.217843	-0.415387				0.256268	-0.47944				-0.429247	1.07373
AC022306.1	-0.317667	0.0901523				-0.543892	0.172355				-0.326095	0.278217				-0.437878	-0.054222				-0.283238	0.238592
AC022306.2	-0.798559	-0.279178				-1.15972	0.673879				0.472439	-0.862664				-0.282553	-0.967582				-0.0539964	-0.313791
AC022306.3	0.197932	-0.230144				0.279029	0.37538				0.572605	-0.0020355				-0.185883	-0.140787				-0.224759	0.2821
AC022336.3	-0.276932	-1.20846				0.125482	-1.21961				-1.96635				-3.32334	0.0220168	-0.253969				-0.74501			-3.82196
AC022364.1	0.229485	0.0540781				0.16759	-0.253377				-0.463064	-0.37383				-0.191662			-0.738174		-0.386683	-0.493077
AC022395.1	-0.473117	-0.497909				-1.70333		-1.02162			-1.36634		-0.355371			-2.3919				-1.88314	-1.5057				-1.41246
AC022400.1	-1.05041				-0.874058	-0.752302		-0.673184			-0.883182			-0.955479		-0.929589				-1.16079	-0.96371		-0.695022
AC022400.2	-2.31624	-0.887165				-1.06152	-0.925859				-1.66881	-3.22418				-1.85838	-1.505				-1.8942	-1.87478
AC022400.4	0.267129	-0.960327				0.0683849	0.511979				-0.198087	-0.933055				-0.195502	-0.249233				0.0456454	-1.23435
AC022400.5	0.400263	-0.193122				-0.217604	-1.42497				-0.636043			-1.48501		0.156233	-1.1193				-0.285294	-0.586183
AC022400.7	-0.208527		-0.104437			-0.326528		-0.172746			-0.442642				-0.362257	-0.333812				-0.439816	-0.334481				-0.431881
AC022400.8	-0.107194	-1.15745				0.563957	-1.5408				0.731491	-0.975983				0.00599398	-0.490733				0.547571	-1.36087
AC022413.1	-0.40792	0.522073				-0.51783	-0.368643				-0.971227	-0.452533				-0.677954	-0.949944				-0.31074	-0.60133
AC022415.1	0.496378				0.585478	0.0812191	-0.0730277				-0.00470097	-0.0522953				0.210463	0.0304474				-0.0483059	0.120464
AC022417.1	-0.318606	0.314287				-0.750013	-0.479454				-0.228385	-0.195273				-0.725494	-0.423589				-0.660824	-0.183227
AC022440.1	-0.637984	-1.47749				-0.282862	-1.23459				-0.733442	-1.09858				-0.690682	-1.36699				-0.783368	-1.65831
AC022467.1	1.11481				1.22744	1.15646		0.978349			0.528337	-0.561773				0.55139			1.19987		0.644409	0.926116
AC022483.1	-0.191508	0.0672833				-0.348097	-0.163607				-0.61863	-0.110863				-0.206165	0.158877				-0.981279	0.0920912
AC022497.1	-0.961034	-1.77679				-0.419605	-0.878679				-0.690013	-1.15733				-0.304136	-0.947863				-0.999817	-1.92339
AC022509.1	3.43109				5.0076	0.188974	0.719542				6.81381				7.79475	4.95996				8.41582	6.06859				7.96034
AC022509.2	3.89002				4.28792	0.702064	0.420945				7.079				6.98223	5.3836				7.35238	6.30974				7.10066
AC022509.3	0.225875	-0.102437				-1.24771	-1.16834				2.70257				1.6143	1.37396				1.27927	1.87197				1.28808
AC022532.1	-0.287191	-0.694205				0.361736	-0.587006				0.399738	-0.663637				0.04815	-0.703895				0.447617	-0.201658
AC022537.1	-0.167884	-0.075885				-0.212996	-0.816034				-0.0852576	-0.180406				-0.0454739	-0.852627				-0.322703	-0.131644
AC022540.1	-0.951617	-2.57968				-0.786089	-0.938406				-0.0846364	-0.825727				-0.0458089	-0.95501				-0.861676	-1.51559
AC022558.1	-0.181035	-0.414866				0.359279	0.433431				0.572796	0.295264				-0.138527	0.204381				0.309381	-0.0308287
AC022601.1	0.583892	0.306665				-0.104904	-0.368438				2.07139			3.15174		-0.294025	0.161382				0.733094	0.216304
AC022613.1	-0.539896	-0.632808				-0.418223	-1.43212				-0.492494	-1.12802				-0.0306122	0.0859393				0.16323	-1.42676
AC022613.2	-1.03644		0.311849			-1.46546		-0.643779			-1.32922		-1.59838			-0.677184	-0.373575				-1.38826		-0.355039
AC022613.3	1.24533				1.31252	0.33605	0.0942029				0.300443	0.294408				0.840439	1.03996				0.766512	0.675675
AC022706.1	0.036079			2.89362		0.657628			2.50681		0.521568			3.01167		-0.775669	0.563995				0.159793			2.70465
AC022730.4	0.0742966	0.151634				0.212118	-0.121238				0.179333	0.150047				-0.00627829	-0.230439				0.0677624	-0.209974
AC022762.2	-0.65473	-0.952126				-0.216768	-0.51052				-0.357025	-0.774038				0.406531	-0.923136				0.427192	-1.60743
AC022784.1	0.365538	-0.0166359				0.557252	-0.247098				0.114724	-0.305565				0.127376	0.17145				0.487449	-0.322729
AC022784.5	-0.0240972	1.37447				-0.371054	1.32878				-0.686499	0.0351015				-0.784986	0.244468				-0.717994	1.2241
AC022809.1	-1.0263	-0.34523				-0.828796	-1.17626				-1.00026	-1.30461				-0.538809	-0.854425				-0.943626	-0.832055
AC022816.1	4.1119				5.28748	0.291558	1.735				5.1203				6.77009	3.041				4.85762	5.36825				6.96761
AC022819.1	1.87179	-0.195274				1.84075	1.15676				0.810333	0.546781				1.19016	0.364666				1.59246	1.57981
AC022826.1	0.263853	-0.00521784				1.15695	1.07181				0.0963532	-0.0879417				0.166886	0.79524				0.191948	-0.00876805
AC022868.1	-0.104191	-0.037343				0.104428	-0.184384				-0.234352	-0.0573381				-0.101761	-0.0988855				-0.218284	0.0516682
AC022872.1	-1.36801	-1.33771				-0.383325	-0.714596				-1.18497	0.515433				-1.00562	-0.853067				-0.717198	-1.02758
AC022893.1	-0.420283	-1.45464				-0.208146			-1.9274		-0.254784	-1.48628				-0.872252			-1.55881		-0.767487	-1.09603
AC022898.1	0.00255497	0.773664				0.37697	-0.0574399				-0.0952496	-1.4628				-0.33163	-0.869584				-0.215623	0.227188
AC022898.2	0.400652	0.111497				-0.183555	0.689216				-0.403944	-0.0849142				-0.318293	0.447001				-0.62337	0.76974
AC022905.1	0.296915	1.06165				0.547119	0.611404				1.70897		1.49762			1.14976	1.42411				2.17076				1.7824
AC022915.1	-0.531304			0.716786		-0.720555	0.548929				-0.86469		-0.173423			-0.801858	-0.18948				-0.954319		-0.337647
AC022915.2	0.98669	-0.940892				0.106439	-0.350674				1.384	-0.0955537				1.05472	1.44912				1.26972	1.09222
AC022916.1	2.30763				2.165	1.30057		0.746021			0.558793			0.711237		0.555652	0.433811				0.751212				1.00638
AC022919.1	0.082102	-1.19013				0.297922	-1.19108				-0.373361	-0.362514				-0.0506448	-0.686124				0.906805	-1.51131
AC022929.2	-1.12226		-0.796594			-2.08486		-1.63455			-0.486176	-1.15424				-1.10301	-0.439599				-0.833202	-0.451305
AC022960.1	-0.281408	-0.833471				0.121572	0.0261881				-0.035664	-0.16579				-0.115093	0.799414				0.030541	0.207915
AC022968.1	0.5971		0.41305			0.389087		0.248259			-0.117604	0.0349789				0.0106387	-0.0911801				-0.0802388	0.16739
AC022973.2	-0.111183	-0.613991				-0.109912	-0.696508				-0.448153	-0.79651				-0.0892162	-1.02725				-0.345989	-0.61052
AC022973.3	-0.271485	0.160625				-1.0021	1.03004				-0.688207	-0.106885				-0.346987	-0.509301				-0.56835	-0.215189
AC023024.1	0.271797	-1.43863				-0.402279	-1.23342				-0.248804	-0.8278				0.0797539	-2.07807				0.267722	-0.900245
AC023043.1	0.381259	0.50812				0.366164	0.283213				-0.588944	-0.187134				-0.429903	-0.130717				-0.339554	0.351196
AC023043.2	-0.760635	1.69681				-0.423655	0.466925				-0.161457	-0.757743				-0.70086	0.720855				0.141653	0.635317
AC023043.4	0.472493			1.73912		0.446827	1.0494				-0.150174	0.766356				-0.182614	0.0982011				-0.624577			1.27132
AC023051.1	0.760958	0.773613				0.426216	0.38016				0.934436			1.641		0.323254	-0.378087				1.41074				2.0011
AC023055.1	-0.131088	0.0304554				0.10823	-1.01769				-0.196145	-0.630506				-0.317821	-0.349741				-0.0901891	-0.515951
AC023090.2	0.612064	-0.935278				0.892361	-0.587849				0.244214	-1.79092				0.310916	-0.141276				0.767878	0.0100688
AC023115.1	-0.526659	1.43349				-1.17785	-0.216344				-0.388891	0.704922				0.20351	0.502132				-0.373435	0.944241
AC023154.1	-0.20421	0.653244				0.437524	-0.525656				-0.17894	-0.618444				0.551852	0.0370918				-0.187424	-0.877253
AC023157.1	0.510462				0.501515	0.266593	0.16841				0.058618	0.0147306				-0.067389	-0.310315				0.193681	0.0860671
AC023157.2	-0.630017	-0.514479				-0.120293	-0.0309644				-0.673961	-0.458028				-0.459631	-0.0875831				-0.874564	-0.23755
AC023157.3	-0.818639		0.47849			-0.606791	0.0958344				-0.774955		-0.189476			-0.479615	0.140231				-0.799708	0.0378978
AC023232.1	-0.205516	-0.196263				-0.284738	0.0456281				0.0672988	0.408865				-0.703369	-0.92747				-0.322937	-0.319522
AC023271.1	0.120212			-2.26314		1.22717			-2.20384		0.871659	-1.461				0.538577	-0.776001				-0.250593			-2.26291
AC023302.1	-0.108001	0.301326				-0.0316725	-0.299711				-0.394449	-1.21039				-0.169246	-1.87577				0.665066	-0.786451
AC023355.1	0.826395	0.310933				0.239906	0.253318				0.775137	0.0320525				0.125857	0.153268				0.672274	0.0710578
AC023389.1	-0.114278	0.354396				-0.450703	-1.34977				0.464703	-0.212692				-0.245479	-1.03953				-0.244711	-1.17853
AC023389.2	-0.985271			-1.83718		-0.44912	-1.2508				-0.13762	-0.467623				-0.366206	-1.0925				-0.901946	0.203657
AC023421.2	-1.11049	-1.56371				-1.46216	-2.18011				-1.05159	-0.689634				-1.12937	-0.851923				-1.1762	-1.02994
AC023469.1	0.861857	0.840817				0.408481	0.452251				0.944928	1.30723				0.740341	-0.00801209				0.934975	0.510524
AC023481.1	-0.0717252	-0.457456				0.134135	-0.361929				-0.0546976	-1.25762				0.461169	-0.355537				0.142635	-0.59396
AC023509.3	-0.227071	-0.32235				0.928148	0.677673				0.107714	0.152116				0.717039	0.676502				0.22666	-1.51257
AC023509.4	-1.03079		-0.605192			-0.961005	-1.00356				-1.58047				-1.83712	-0.865019		-0.650621			-0.926903				-1.39965
AC023509.5	0.337439	0.200665				-0.421266	0.0936585				-0.230006	-0.314026				-0.404038	0.280927				-0.360029	1.29663
AC023509.6	-0.572205	0.426459				0.206001	0.340066				-0.694355	-0.445335				-0.0232962	0.601691				-0.559571	-0.549948
AC023512.1	-0.220476	-0.0666775				-0.221852	0.0744281				-0.175373	-0.0186932				-0.0575672	0.0494951				-0.172427	0.0845343
AC023590.1	-0.989869	1.11399				-1.65814	-1.78262				-1.09561	-1.78821				-1.30539	-1.75598				-0.783216	-1.89191
AC023632.1	-0.699805	0.229782				-0.139302	1.09608				0.607112	1.56992				-0.394063	-0.306732				-0.680444	-0.0428307
AC023632.2	-1.72764		-0.772019			-1.43015		-1.25907			-0.996195		-0.903858			-1.08702		-0.915285			-1.09467				-2.04928
AC023632.5	0.163082	-0.361963				-0.0679974	0.103809				-0.12676	-0.571535				0.29264	-0.217917				-0.376657	-0.975086
AC023632.6	-0.93811		-0.664199			-0.993905				-1.28059	-0.871945		-0.600977			-0.228113	-0.740244				-0.510598	-0.3877
AC023644.1	0.131554			0.915883		-0.144871	0.425857				0.568499			0.958846		-0.11488	0.39903				0.883648				1.1874
AC023790.2	-0.354655	0.730872				-0.65719	-0.46643				-0.851128	-0.0887464				-0.213511	0.057985				-0.252959	-0.699216
AC023794.1	0.578005	0.413281				-0.298954	-1.377				0.413036	-0.579686				-0.269017	-0.136662				1.19814	0.213256
AC023794.2	0.104014	0.0462869				-0.414955	0.370405				-1.22909		-0.365732			-0.654989	-0.500795				-1.15353				-1.04687
AC023794.3	0.772396				0.888554	0.805035				0.610732	-1.25323				-1.11283	-0.966516				-0.845047	-0.373906			-0.81681
AC023794.5	0.234143	-0.487588				-0.460104	-0.100747				-0.8842	-0.371718				-0.0707518	-0.586361				0.0359675	-0.84931
AC023813.3	0.00794304	0.971269				-0.105912	-0.8178				-1.06873	-1.11406				-1.28379	-0.0824882				-0.951428	-0.543665
AC023818.1	-0.0535651	-0.063968				0.156511	0.316327				-0.120093	-0.361099				-0.141162	-1.25588				0.447656	-0.513659
AC023825.1	2.90199		2.06534			1.96915	2.24292				0.764352	0.271048				0.976406	-0.373167				2.2706		2.39725
AC023830.3	-0.127644	-1.52088				-0.383182	-0.749514				-0.61876	-1.94132				-0.660739	-1.3076				-0.743029	-1.35094
AC023886.2	-0.986135	0.27555				-0.499968	-0.0826391				-0.329868	-0.201977				0.0351077	-0.0899986				-0.705368	-0.146143
AC023906.1	0.0401171	0.0956996				-0.174917	0.179661				-0.0950426	0.210444				-0.345393	-0.123734				0.0457707	0.209916
AC023906.4	0.0894133	-1.7168				-0.0773848	-1.49578				-0.236782	-1.46364				0.452459	-0.766409				0.0222703	-2.25325
AC023906.5	-1.20889	-1.0893				-0.414802	-0.209679				-0.588026	-0.184973				-0.574208	-1.03462				0.0111672	-1.46086
AC023908.1	-0.00959366	0.399765				-1.23507	-0.77242				0.428485	0.875652				-0.675595	-1.63063				0.505201	0.63201
AC023908.3	-0.316001	0.0321178				-1.11697		-1.21795			-1.85382		-1.20679			-1.22795				-2.17828	-1.00225				-1.84429
AC023983.1	0.011562	-0.220918				-0.441757	-0.955792				-0.622814			-1.34358		-0.839477	-1.99488				-1.04261	-0.645575
AC024060.1	-0.35561	-0.319176				-0.129747	-0.454877				0.0353369	-0.450131				0.10203	-0.508456				0.0734163	-0.208556
AC024075.1	-0.421167			-0.887605		-0.273127	-0.555148				-0.769463		-0.486181			0.103536	-0.403005				-0.508537	-0.405564
AC024075.2	-0.16342			-0.678638		-0.228375	-0.160039				-0.231201			-0.370708		-0.0249709	-0.26103				-0.239193			-0.465598
AC024075.3	0.400137	-0.776777				0.00831668	-0.293895				-0.106173	-0.41939				0.245044	-0.295306				0.297261	-0.280653
AC024145.1	1.23217	1.87485				0.151041	2.54469				1.20957	0.959275				1.28612	0.980431				1.90021				2.10436
AC024243.1	0.13006	-0.0236703				0.0114836	-0.666069				-0.338959	-0.665824				-0.104933	-0.515555				0.968491	-0.709494
AC024257.3	-0.583758	-1.50404				0.373263	-0.614514				0.139435			-2.35591		-0.373463	-0.953827				-0.946221	-1.98022
AC024267.3	0.886101	0.968991				1.26698	0.960941				0.142696	0.0640935				-0.0197983	-1.42824				1.23972	0.138251
AC024293.1	-0.0134109	0.168345				-0.0625173	0.0650654				-0.165422	-0.0813442				0.00950709	0.158408				-0.100372	0.136105
AC024361.2	-0.810921	0.0649038				-1.47801	-0.104032				-1.45651	-0.917558				-1.43506	0.226873				-1.64694	-0.586586
AC024451.2	0.137684	-0.996721				-0.0674272	-0.487947				0.724944	-0.0038444				-0.864406	-0.504537				-0.293678	-0.620763
AC024451.4	0.444023	-0.771305				-0.228388	-0.8783				0.524023	-0.541148				-0.219902	-0.859315				0.201114	-1.27766
AC024475.1	0.289884	0.639812				-0.0131257	0.496252				-0.198443	-0.258516				-0.307718	-0.0917844				-0.162003	-0.330237
AC024475.3	3.33519				5.80346	0.409692	-0.00424455				0.692627	0.097957				0.637041	1.45744				1.1328	1.52851
AC024560.2	-0.425205	0.547202				-0.805802	0.685123				-0.220512	1.12622				-0.0642459	0.53069				-0.505603	0.108452
AC024568.1	1.43026		0.702328			0.375601	0.14336				1.59102		0.800797			0.983768	-0.251222				1.204		0.672366
AC024569.1	-0.589965	1.17549				-0.539669	1.35923				-0.8745	0.364886				-0.577433	1.13896				-0.0758492	0.55803
AC024575.1	-0.5695	-0.218459				0.163298	-1.22852				-0.318948	0.194529				-0.491347	-0.394443				-0.240195	-0.970386
AC024587.2	2.95377				4.48584	1.23804	1.42101				-0.905847	0.414677				-0.411674	-0.230137				-0.589264	1.64176
AC024597.1	0.757582	0.549228				-0.0408731	-0.400758				0.127371	0.188594				0.0702342	0.760717				-0.0779647	0.797844
AC024610.2	0.439437	0.763491				0.650954	0.701966				1.40297	0.324236				0.623439	0.529055				0.994227	0.992884
AC024619.4	-0.307287	-0.554189				0.288655	-0.281477				-0.279503	-0.0930808				-0.553541	-0.211789				-0.200866	-0.275854
AC024884.2	0.101011	-0.0842522				0.00813362	-0.776239				0.514582	-0.480725				0.284858	-0.355303				0.154977	-0.238724
AC024896.1	-0.369811		0.105598			-0.385269		-0.15705			-0.490142		-0.155295			-0.295636	-0.17053				-0.462682		0.397121
AC024909.2	1.73358				1.61348	0.6395	0.580816				1.80845				1.71389	1.15978		0.824027			1.30183		0.953422
AC024933.1	-0.878557	-0.258963				-0.521193	-0.590481				-0.126502	-0.413443				-0.642708	-0.0948003				-0.449569	0.351683
AC024940.1	0.302226	-0.176883				-0.0697756	-0.101427				0.357993	0.527643				0.091018	-0.294902				0.0777241	0.47071
AC024940.2	-0.29697	0.275031				-0.248361	0.221863				-0.310248	-0.153661				-0.109002	-0.10758				-0.273089	0.0286734
AC024941.2	-0.107001	0.238669				-0.0202563	-1.15637				-0.10346	-1.64238				-0.113535	-0.26092				0.201478	-1.70571
AC024995.1	0.0455676	0.384423				-0.0250487	0.427609				-0.173789	-0.105586				0.0615858	0.166513				-0.109579	0.0535782
AC025031.1	-0.842185			-2.27286		-1.57625	-2.22513				-0.991004	-1.98828				-0.499077	-2.37163				-1.12604			-2.23506
AC025031.2	-0.586556	-0.567174				-0.454972	-0.720321				-0.981023				-1.5834	-0.345127			-1.60152		-1.43234				-1.85354
AC025031.3	-0.547159	-1.55449				-0.462392	-1.39407				-0.67192	-1.88622				-0.515537	-1.85013				-1.14911	-1.98518
AC025031.4	-0.379281	-0.264698				-0.949063	0.166891				-1.30638	-0.599867				-0.187183	0.223689				-1.57017	-1.50223
AC025034.1	0.648824			1.46292		-1.54082		-0.156557			2.60324				3.38789	0.163381			1.37785		2.59754				2.94844
AC025035.1	-0.0737509	-1.15411				-0.478103	-0.115709				-0.514008	-1.2053				-0.876228	-1.60275				-0.545325	0.229124
AC025040.1	1.15242			1.6001		0.326733	0.0793705				0.326405	-0.722634				-0.445891	-1.24529				0.134253	0.361152
AC025048.1	-0.0015654	0.822911				1.37244				3.36359	-0.603692	0.861828				0.00640723	1.77605				-0.308145	0.802023
AC025048.2	0.0637936	0.463647				0.825622				1.09628	-0.680085				-0.619392	-0.588154		-0.138552			-0.240949	0.34646
AC025048.4	-0.514029	-0.0672306				-0.815037	-0.547588				-0.619222	0.060517				-0.611485	-0.177636				-0.295908	-0.00243541
AC025048.6	-0.0427248	0.133571				0.370102	0.261854				-0.0637883	0.0334012				0.062253	-0.0382492				-0.0215241	0.255003
AC025062.3	-0.326037	-1.19204				-0.972417	-0.62762				-0.440715	-1.79311				-0.608452	-0.786112				-0.540298	-1.3509
AC025164.1	0.0571194	0.50125				-1.13957	0.690851				0.34456	-0.250366				-0.153096	-0.496787				0.255861	0.230181
AC025165.4	0.554688	0.221705				1.52484	0.971331				0.679315	-0.395485				0.816108	-1.35875				0.536547	0.569041
AC025165.5	0.847948				0.58319	0.708031				0.830042	0.348251	0.432719				0.562703	0.456031				0.368992			0.774635
AC025171.1	0.597668				0.671475	0.185149	0.0978228				-0.221792		-0.0607669			-0.0459941	-0.126787				-0.234511		0.00233253
AC025171.2	2.42343				2.72669	0.458579			1.28476		-0.408204	-0.360115				0.418385	0.0703492				0.589222				0.882586
AC025171.3	1.08439	1.56644				0.350612	0.180437				-0.55925	-0.224016				-0.409936	0.74883				-0.45057	0.234598
AC025171.4	0.493393			0.660691		-0.40292	0.155483				-0.181157	-0.795625				-0.437433	-0.270829				-0.605147	0.0367767
AC025171.5	0.965524	-0.420706				0.410665	-1.52666				-0.950691	-2.44192				-0.106294	-1.29488				-0.412455	-2.7634
AC025176.1	-0.432367	-0.058462				-0.0793814	0.744029				0.367967	0.287002				0.248228	0.136819				-0.449808	0.255077
AC025178.1	0.485905	0.467847				-0.207412	-1.27949				0.636728	-0.0187707				0.000563137	-0.940338				0.343263	0.0248602
AC025180.1	0.708176	1.36996				0.747787	0.429834				1.71774	1.98671				1.2931	1.62384				0.743212	0.809789
AC025181.2	-0.366325	0.0936501				-1.1627		0.0937951			-0.434752	-0.303776				-1.01394		-0.0555627			-1.06647		-0.562288
AC025186.1	0.806798	1.17006				-0.570115	-0.735835				0.953082	-0.119425				1.60389		1.46972			0.479528	-0.62904
AC025198.1	-0.42886	0.342404				0.0393866	-0.00666406				-0.239314	-0.243327				-0.194322	-0.0470192				-0.0203145	-0.132234
AC025211.1	0.526312	-0.0737927				-0.301282	-0.592091				0.634924	-0.365488				0.22236	0.455099				0.713733	-0.264344
AC025262.1	-0.114751	-0.277368				-0.23988	0.331811				-0.985208	-0.658711				-0.952315	-0.104015				0.162681	-1.04989
AC025262.2	1.3183	1.27994				0.866269	0.521693				0.0330909	0.166995				1.03319	-1.24761				0.703206	1.09857
AC025265.1	-0.0245786	0.111422				-0.0140824	-0.910061				0.351694	-1.07475				-0.253202	-0.831168				-0.43479	-0.77881
AC025280.1	0.308992	-0.064479				-0.266207	0.546353				0.264878	0.190158				0.92177	0.347979				0.111651	0.265874
AC025280.2	0.224494	1.00294				0.865554	0.82151				0.163494	0.722819				0.735183	0.0941484				0.238803	0.412009
AC025280.3	1.0202	-0.039135				1.01264	0.932639				0.405026	0.11844				0.551704	0.831884				0.357985	0.250067
AC025283.3	-0.314452	-0.454808				-0.299769	-0.5323				-0.308241	-0.405353				0.290166	-0.308944				-0.295633	-0.604058
AC025287.2	-0.541011	-0.703576				-0.576872	-1.52276				-0.11931	0.407623				-0.410217	0.278519				0.763643	0.397258
AC025287.3	0.0078161	-0.361793				0.339684	-0.64669				0.221333	0.362336				0.182111	-0.171045				0.560388	1.05921
AC025419.1	-0.165308	0.492594				-1.11522		-0.538749			0.576212			1.05586		0.562681		0.433012			0.368276			1.1306
AC025423.1	0.552648	-0.421417				-0.0594438	-1.13133				-0.137794	-1.00344				-0.00494244	-0.550733				-0.645227	-1.58142
AC025430.1	-0.591962	-0.507217				-0.321693	-0.231734				-0.0176635	-1.01451				-0.434193	-0.523627				0.252363	-0.749543
AC025434.1	-1.23905				-1.24564	-1.59402				-1.94998	-1.52625				-1.93012	-0.427264	-0.729462				-1.23756				-1.71436
AC025442.1	0.398541	-1.34769				-0.242479	-0.571225				0.400225	-0.367555				0.318025	-1.30082				-0.459481	-0.501551
AC025449.1	-0.728738	-0.712121				-0.940877	-0.403641				-0.437874			-0.94804		-0.537888	-0.332668				-0.337361	-0.696713
AC025458.1	0.636114	0.139179				0.153525	-0.0904443				0.0595637	0.23788				-0.351276	0.12306				0.259573	0.354633
AC025459.1	-0.151158	-0.232781				-0.265707	0.0559396				0.0135286	-0.371368				0.194461	0.0220983				-0.475981	-0.0972028
AC025470.2	-0.548963	-1.23646				-0.427984	-1.64865				-0.356946	-0.970605				-0.311942	-1.56103				-0.330398	-1.42284
AC025518.1	-0.613281	0.327629				0.0323668	0.650054				-0.367301	0.573109				-0.563919	0.9594				-0.267873	0.265699
AC025580.1	1.80082	2.2088				0.121761	0.00276926				4.69005				5.17564	1.44452	2.05574				2.50294	2.88008
AC025580.2	4.27492				3.96559	0.631221	0.271575				4.97022				5.64707	3.18293				2.54553	4.38621				4.77461
AC025594.2	0.421539	0.134615				0.493257	0.225866				0.761192	0.783468				0.289329	0.823345				0.471308	0.674039
AC025678.3	0.137016	0.346679				-0.451702	0.760309				0.770859		0.751031			0.419148	0.338877				0.431706	0.838333
AC025682.1	-0.150675	0.0730842				-0.19681	0.326441				-0.784977	-0.758331				-0.402658	-0.33627				-0.268932	0.147361
AC025754.2	0.708041	0.54106				0.128255	0.0745726				0.962545	0.650255				1.5859	0.749393				1.39738	1.07766
AC025766.1	-0.169557	0.948951				-0.212691	-0.361638				-0.575926	-0.352374				-0.306657	1.09681				-0.109976	0.343225
AC025809.1	0.0806526	0.490584				-0.588494	-0.381987				-0.182769	-0.15902				0.694529	0.396974				0.188546	0.0950361
AC025809.2	-0.692533		-0.212183			-0.366643	-0.605007				-0.79069				-1.42307	0.143106	0.064781				-0.783447		-1.23675
AC025822.2	1.30355	2.00741				1.19891	1.03608				0.77702	0.00661357				1.11401	-0.0436877				1.09972	0.720801
AC025857.2	0.0279927	0.446557				-0.0420882	-0.0129441				0.102364	0.150078				0.305683	0.120362				0.392802	0.361307
AC025917.1	-0.726005			-2.68662		-0.701561	-0.841134				-0.37349	-1.99002				-0.583433	-2.22634				-0.829105			-2.80009
AC026111.1	-0.201907	0.317775				-0.968791	-0.544203				-1.21038	-0.998333				-0.823251	-0.735083				-1.17531	-0.563979
AC026117.1	-0.469321	-1.18098				-0.479717	-1.34955				-0.430721	-0.483701				-0.473318	-1.79197				-0.581358	0.265461
AC026124.1	-0.655048		-0.945976			-0.752518		-0.0744796			-0.548358	-0.595223				-0.210974	0.131247				-0.521127		-0.782708
AC026124.2	0.64384	2.99656				-0.00069349	0.300827				0.810579	1.33496				0.865751	1.68231				0.461979	0.609359
AC026191.1	-0.525997	-0.215156				-0.843479	0.639049				-0.101513	0.930794				-0.476724	-0.56967				-0.354247	0.833418
AC026202.2	0.0515012	1.04399				0.409155	-0.743214				0.00721485	0.366664				0.50557	0.384673				-0.611296	-0.00685073
AC026250.1	-0.433874		-0.0340311			-1.08571		-0.470699			-1.32222				-1.2109	-1.34573				-1.08509	-0.933653				-0.825373
AC026254.2	0.188213	0.883383				0.0683489	1.31119				0.240281	0.871679				0.309026	0.993927				-0.611939	-0.92045
AC026271.1	0.330722				0.563247	0.078834	0.198666				-0.005829	0.238342				-0.0640382	0.0130069				-0.233699			0.326408
AC026271.3	-0.506568			-1.74157		-0.474829	-0.740015				0.288221	-0.510184				0.00415253	-0.350339				0.0745144	-0.208729
AC026310.2	0.970537	1.6872				0.488783	0.384035				3.15638	4.68334				1.00665	2.32008				3.52386				4.56484
AC026316.2	-0.300351	-0.14391				-1.13837	-1.16517				0.204132	0.0609467				-0.861854	-0.773437				-0.601342	-0.00353844
AC026316.4	-0.524324	0.72805				-1.12039	-0.0758475				-0.49803	0.366419				-0.036044	-0.813812				0.101293	-0.528381
AC026333.4	-1.05438	-0.638574				-1.28581	0.131429				-0.739409	0.345902				-0.618707	0.0604276				-0.994446	-0.590651
AC026348.1	-1.76986			-3.56635		-1.08697			-2.77407		-0.0150909			-2.86094		-0.890165			-3.39304		-0.971397			-2.44284
AC026355.1	-0.450994	-0.442794				-0.22041	-0.176146				-0.611677		-0.632319			-0.201855	-0.707228				-0.643713		-0.373684
AC026355.3	-0.523505	-1.21904				-0.861744	-1.19755				-0.534016	-1.42734				-0.499895	-1.23775				-0.702059	-1.67634
AC026356.1	-0.429514				-0.966076	-0.948368				-0.942195	-0.866765				-0.793112	0.128901	0.124557				-0.87382				-0.944613
AC026356.2	-0.788736	-0.791643				-1.06494		-0.438757			-0.35573	-1.00557				-0.233899	0.032311				-0.634278	-0.490572
AC026362.2	0.654513	-0.197859				-0.0308408	-0.741374				0.34482	-1.82824				-0.425258	-1.71893				0.0770356	-0.438341
AC026367.1	-0.377665	0.378067				-0.691772	0.19552				-0.844997	-0.122346				-0.419436	-0.461007				-1.15576	0.199656
AC026367.2	0.204438	-1.09949				-0.209151			-3.00966		-1.02056	-0.543952				0.0705215	-2.10053				0.150557	0.542211
AC026367.3	-0.0619148			-1.3463		0.165973	-0.620877				-0.355622	-1.1894				0.133377	-0.918535				-0.566333	-0.203478
AC026368.1	-0.58237	-1.11641				-0.629962	0.351279				-0.607319	0.494537				-0.864807	-0.878006				-0.0648467	-0.925116
AC026401.2	1.095	1.19616				1.11791	1.42012				0.664508	-0.192196				0.410166	-0.307852				0.921524	0.463024
AC026401.3	-0.11152	-0.176148				-0.28916	-0.158292				0.449976				0.489783	0.0356372	-0.0416143				0.322631				0.255575
AC026402.1	-0.604819	-0.974731				-0.521011	0.642225				0.0242906	-0.315987				-0.0922394	-0.246762				-1.04814	0.0710773
AC026403.1	-0.0765614			0.180627		-0.0982631	0.0155367				-0.155007		-0.133723			-0.0284417	0.0323291				-0.149385	0.0761621
AC026410.1	0.574875	-0.426274				0.832746	-0.0881816				1.02069	0.561881				0.188111	-0.206439				0.371127	-0.361429
AC026412.1	-0.137162			-0.163738		-0.0723052	-0.193757				-0.280699				-0.292235	-0.156195	-0.212803				-0.196228				-0.206742
AC026412.2	0.279961	0.331411				-0.461939	0.442103				0.150149	0.554792				-0.281546	-0.0277473				0.515146	0.863798
AC026412.3	0.059501	0.550973				-0.419714	0.0630119				0.286418			1.06234		0.0709298	0.219547				0.394445	0.71126
AC026436.1	-0.7451	0.444511				-0.290136	-0.204022				-0.382767	-0.0629458				-0.360484	-0.103347				-0.684092	-0.532478
AC026461.3	3.8135				3.35243	2.29462	0.86784				4.01242				3.45476	2.81325				4.31523	3.80282				3.8253
AC026462.1	0.225782	0.394466				0.267206	-0.106445				0.128356	0.228882				0.140932	0.203957				0.12493	0.442219
AC026470.2	1.49445		0.848304			0.900891	0.185595				0.722121	0.150783				0.338831	-0.483334				1.14947	0.563532
AC026471.1	0.219941	0.243112				-0.528164	0.0526844				-0.000477294			0.648923		0.0745743	0.359728				0.156564	-0.229076
AC026471.2	-1.06031	-0.534175				-0.702753			-1.92932		-0.900151	-0.869868				-0.343797	-0.604389				-0.946192			-2.65082
AC026471.4	-0.137777	-0.266831				-0.342518	0.141707				0.478747		0.0284301			0.153843	0.238615				0.296248	-0.083198
AC026624.1	0.376693	0.555708				0.742645	0.475077				0.988926	1.13466				0.520885	-0.203478				1.51412	-0.381201
AC026634.1	0.249624	0.542827				0.0576486	1.34611				0.130802	0.0594661				0.0387366	0.930053				0.180324	0.790328
AC026691.1	-0.149584			1.66072		-0.110526	0.234468				-0.300251	0.0855361				-0.11559	-0.570189				-0.11358	0.169538
AC026704.1	-0.0208774	-0.0888093				-0.414252	-0.518873				0.167253	0.271936				-0.308571	-0.524865				0.290068	-0.122558
AC026740.1	-0.499325	-0.352636				-0.525418	-1.12535				0.0930505	-0.077181				0.239709	0.00345706				0.0803049	-0.519295
AC026741.1	0.0228969	0.0396156				-0.313236	0.26646				-0.719101	-0.68861				-0.370826	-0.857349				-0.363861	-0.785835
AC026765.2	0.52129	-0.865318				-0.116086	-0.128653				-0.534909	-1.49233				0.213967	0.69487				-0.630913	-0.0108665
AC026801.2	-2.52271		-1.69266			-0.139496	-1.96061				-2.90829				-2.41354	-1.48355		-1.5753			-1.78025				-3.07642
AC026803.2	-0.475098	-1.74608				0.443122	-1.49389				-0.106344	0.4188				0.329344	-1.49266				0.122931	-0.806911
AC026877.1	-0.0186824	0.0292054				-0.0752497	-0.0326377				-0.032499	0.109308				-0.111576	0.162929				0.0176379	-0.0908495
AC026894.1	0.0812854	-0.701736				0.868171	0.340726				-0.48206	0.499404				-0.423944	-0.750486				-0.244186	0.0541978
AC026904.2	-0.443946	-0.558568				-0.367711	-0.316617				-0.355318			-2.32354		-0.205876	-1.33205				-0.67544	-1.62183
AC026904.3	-0.923125	-0.47559				-1.03509			-2.15845		-0.520115	-1.02723				-0.518413			-1.42383		-1.19942	-0.136439
AC026979.1	0.310513	-0.219766				-0.13869	0.0928295				0.173735	-0.363865				-0.0929404	-0.163683				-0.000193842	-0.372193
AC026979.2	-0.502677		-0.15735			-0.150224	-0.00745189				-0.763741		-0.409414			-0.647552		-0.0892425			-0.636712		-0.313858
AC026979.3	-0.227479	-0.478946				-0.481338	-1.1754				0.387639	-0.335617				-0.168485	0.0624615				-1.38974		0.277855
AC026979.4	-0.308459			-0.888378		-0.368971			-0.921121		-0.157341	-0.344081				-0.228286	-0.310876				-0.361069		-0.631476
AC027018.1	-0.644256	-2.51963				-0.0864449	-0.756507				-0.737031	-1.60267				-0.967274	-2.25171				-1.28541	-3.03781
AC027020.2	-0.642728	0.322834				0.917651	-0.222108				1.87626		-0.180713			0.891864	0.75105				1.16064	1.0003
AC027031.2	0.167065	0.184267				-0.448757		-0.38151			-0.585014		-0.277974			-0.348129		-0.330283			-0.532163		-0.235248
AC027097.1	0.227231	0.398131				0.286662	0.454112				0.0338822	-0.12912				0.0424765	-0.476892				-0.511073		0.271052
AC027097.2	0.561911	0.412121				-0.0516576	0.04484				-0.0911598	-0.675042				0.0813384	0.222854				0.217658	-0.723564
AC027117.1	0.551551	-0.864581				0.0943934	0.225453				-0.0443253	-0.950749				0.280223	0.346794				0.377127	-1.18567
AC027117.2	0.225098	0.307227				0.0127194	0.292978				0.104337	0.320156				-0.143548	0.0305733				-0.0843725	-0.433751
AC027176.2	0.813866	0.232548				0.234577	1.64745				0.645142	1.81229				0.0158346	0.991748				1.20439	0.110237
AC027228.1	0.938266	0.555741				0.844911	0.900679				0.491259	0.143811				1.01166	0.677545				0.80387	0.761015
AC027228.2	1.27791	1.32516				0.895211	1.25802				0.65286	0.649583				0.271079	0.399164				0.226089	0.670237
AC027237.3	-1.41309				-1.43546	-2.09506				-1.55003	-1.19996				-1.12998	-1.55808				-0.904329	-1.04548				-1.32404
AC027237.4	-1.41478			-2.75416		-1.71937			-2.46276		-1.0477			-3.26955		-1.73211			-2.44044		-1.6005	-1.82051
AC027271.1	-1.12584	-0.187552				-1.49707	0.166936				-1.69314	-0.769571				-1.07465	-1.1959				-0.949964	-0.751283
AC027279.1	0.572937	0.63231				0.599591	-0.225443				-0.174894	0.0625379				0.195662	-0.10333				-0.398215	0.150233
AC027281.2	-0.732617	1.0889				-0.0542162	0.592155				0.0936581	0.26123				-0.0174457	0.675569				0.0872965	0.590204
AC027288.2	-1.42673			-1.73275		-0.584352	-1.43338				-1.34332	-0.953931				0.0784545	-0.536347				-0.461122			-1.97596
AC027288.3	-1.14384				-2.92153	-0.958077		-1.2571			-0.553501	-1.02868				-0.00429675	-1.09518				-0.508006	-0.664195
AC027290.2	-0.157402	0.25776				-0.319485	-0.695982				0.624628		-0.236243			-0.154438	0.0522927				0.0715274	-0.121728
AC027307.1	-1.10164	-1.41606				-0.423864	-0.210954				-0.965739			-1.20248		-0.61384	-1.1802				-1.11457	-1.65251
AC027307.2	-0.159139	-0.283115				-0.407778	-0.133775				-0.640742				-0.776663	-0.305018	-0.443879				-0.323702			-0.635445
AC027307.3	0.0991744	-0.495789				-0.144838	0.00311407				-0.144186	-0.49444				0.563353	0.241214				0.0232316	-0.708895
AC027309.1	1.34316	0.829309				0.195128	0.827027				2.75006	2.32731				0.446	0.846251				1.11535	1.68265
AC027309.2	-0.235755		0.113707			-0.165066	0.00636849				-0.233883		-0.0622347			-0.189492	0.0916088				-0.277939		0.12656
AC027329.1	0.988861	1.67085				0.219019	0.882555				-0.133304	0.0245527				0.479705	0.124795				0.508693	-0.497234
AC027338.1	0.217141	0.793421				-0.396581	0.760314				0.356185	1.07875				-0.128713	-0.256641				-0.0831281	0.761432
AC027373.1	1.01788	-0.338033				0.975168	-0.259478				0.120656	-1.50677				0.341015	-0.427909				0.185065	-1.1081
AC027559.1	-0.330141	-0.0803949				-0.0864465	-0.180633				-0.555804		-0.573445			-0.211287	-0.345158				-0.677559		-0.434072
AC027575.1	-1.02983	-1.16692				-0.267634	-0.15317				0.0643315	-0.675066				-0.958456	-1.10764				-0.0804204	-0.363204
AC027575.2	-0.748689	-0.0508401				-0.589452	0.0719535				-0.39514	-0.546301				-0.311547	-0.473011				-0.359113	-0.431381
AC027601.3	-0.398864	-0.361614				0.654519	-0.54033				-0.579091	-0.720055				-0.06085	0.116845				-0.00629247	-0.470944
AC027607.1	0.424701	-1.18858				-0.0307817	-1.23601				0.288231	-0.765193				-0.167695	-1.3594				0.150667	-0.190233
AC027612.3	0.054409	-0.785054				-0.412568	-0.427875				0.446191	-0.145791				0.0267445	-0.144146				0.107108	-0.834824
AC027644.2	-0.296126	-0.820646				-0.921075	-0.0875591				-0.057168	0.573518				0.173524	-1.19404				0.27653	0.145685
AC027644.3	-0.00644331	-0.94375				-0.475013	-0.0689858				-0.131644	-0.250566				-0.179789	-0.616398				0.731484	0.172355
AC027644.4	-0.411716	-0.765048				-0.509168	-0.851313				-0.000890833	0.374606				-0.114546	-0.531129				-0.151721	-0.0402409
AC027682.1	-0.993372	-1.74693				-1.03628	0.0805558				0.47659	-1.67147				-0.852975	-0.20636				-0.17501	-0.520136
AC027682.4	-0.0149231	0.0554702				-0.119297	-0.178825				0.0196362	0.74523				0.47323	-0.0255237				0.376654	-0.895377
AC027682.6	-1.29203				-1.02264	-0.71701				-0.522517	-1.00935				-0.97675	-0.566997		-0.270297			-0.858351				-0.961552
AC027682.7	0.356335	-0.265487				0.64357	-0.786888				-0.247117	-0.754981				0.0217134	-0.355814				0.54549	-0.710338
AC027698.1	0.299876	0.253102				-1.46017		-1.29718			0.977092		1.0243			-0.836449			-1.95803		0.699026			1.1923
AC027702.1	-0.462494	-0.193148				-1.07877		-0.677702			-0.906786		-0.760293			-0.812906	-0.791196				-0.20268	-0.136308
AC027763.1	0.464812	0.916586				-0.456464	0.0814705				-0.3749	-0.45558				-0.150177	-0.25456				-0.667329	0.403408
AC027796.4	-0.847795	0.234857				-0.977448	-0.42835				-0.804245	-0.865056				0.194542	0.73596				-0.571111	-0.744546
AC027801.2	-0.622032	-0.643417				-0.450031	0.0332134				-0.732055	0.0631972				0.131411	0.357083				-0.200156	0.0644039
AC027808.2	-1.02452	-0.932441				-1.62228		-1.11024			-0.533034			-1.29484		-2.14118				-2.1138	-1.58985				-2.35665
AC032011.1	-0.942258	-0.679267				-0.73584	-0.414537				0.407962	-1.42786				0.389884	-0.334832				1.2734		0.194026
AC032044.1	0.482068	0.470155				0.337537	-0.192972				1.15111	-0.639475				0.759802	-0.356921				0.241053	-1.5718
AC034102.1	0.285686			0.510625		0.00916848	0.124127				0.230197	0.343751				-0.0541788	0.206126				0.269354	0.377096
AC034102.6	0.104153	-0.735635				0.196552	-0.840994				0.0332852	-0.423372				-0.530168	-1.21504				-0.0844453	0.332221
AC034105.3	2.50902	1.55035				3.19667				3.80103	1.5774	1.4341				1.27823	0.769226				2.50357				2.7479
AC034111.1	-0.108344	-0.280907				-0.0937153	-0.289335				0.182336	-0.66916				-0.712733	-0.702377				0.492203	-0.281888
AC034114.2	0.0127712	-0.273578				0.574816	-0.173315				0.284681	-0.611214				-0.248685	-0.189764				0.00198824	-0.18141
AC034198.2	-0.0881881	-1.37533				0.63677	0.00192959				-0.290614	-1.36852				-0.681483	-0.349735				0.219905	-1.47973
AC034207.1	-0.0857301	0.498161				-0.423257	0.711619				0.248954	-0.237746				-0.0437575	-0.258797				0.365416	0.566129
AC034223.1	-0.38106	-1.52834				-0.336381	-0.765242				-0.67657	-1.10457				1.83603		0.950987			-0.429986	-1.04847
AC034223.2	-0.780652	-1.14661				-0.581253	-0.797509				-0.951996	-0.606329				1.0408		0.668346			-0.606597	-1.59541
AC034231.1	-0.122195	-0.725207				-0.322868	-0.831991				-0.367351	-0.253213				0.13853	0.062291				0.0508911	-0.66404
AC034236.1	-0.102447			0.235084		-0.0901759	0.132369				-0.169955	-0.0428723				-0.0394689	0.0910012				-0.195279	0.173188
AC034236.2	0.07997	-0.100152				-0.286626	-0.0601501				-0.331323	0.0792626				-0.212319	-0.41504				-0.302384	-0.458438
AC034243.1	-0.28844	0.373955				-0.13657	0.292675				-0.661484	-1.11471				-0.184971	-0.448678				-0.684962	-1.26711
AC035140.1	0.614548	1.31752				0.270253	-0.505846				1.4775	1.03477				0.165652	0.591598				0.624237	1.5892
AC036103.1	0.070707	0.644304				-0.169146	-0.00583385				0.60159	1.16849				-0.75751	1.51855				0.585741	1.58876
AC036108.1	-0.0613828	-0.947373				0.787924	0.560813				-0.0358694	-1.50231				1.07957	-0.582608				0.126365	-1.73433
AC036108.3	0.899973	1.01663				0.907612	1.30201				0.353721	-0.0796792				0.362459	0.202688				0.444954	1.07318
AC036176.1	0.504911				0.628069	0.0336842	-0.370304				-0.581636	0.0410647				-0.408681	0.138109				-0.169524	0.192739
AC036176.2	0.480718	1.93201				0.0786628	0.899648				0.937273	0.722335				0.30698	0.976689				0.786338	1.32369
AC036176.3	0.270616					0.131386					0.250164	0.269045				0.315391					0.121864	0.28333
AC036214.2	0.343029	-0.472663				0.26707	-0.0668078				0.589456	-0.74011				0.679531	0.0659049				0.549025	0.0469614
AC037198.1	0.167851		-0.166004			-0.254715		-0.315291			-0.0656499	-0.0680822				-0.0945727	-0.201395				0.024202			-0.276455
AC037441.1	0.313138	0.10698				0.116349	0.83888				0.31807	0.870959				0.550647	0.719496				0.518159	0.485097
AC037459.2	1.48742				1.72903	0.588352			1.25095		1.63349				1.61045	1.20941				1.14163	1.59636				2.08274
AC037459.3	-0.992802	-0.674176				-0.516301	-0.308312				-0.289378			-1.23845		-0.00423027	-1.32727				-0.11664	-0.841121
AC037486.1	-0.84772		-0.058818			-1.11989		-0.476396			-0.852475		-0.872152			-1.02715		-0.973159			-0.940506		-0.117415
AC037487.2	0.0433647	0.174018				0.0876851	0.8582				-0.258613	-0.756562				-0.328496	-0.0897651				0.234675	0.885778
AC039056.2	2.35654				3.36603	0.34012	0.794868				1.01357	0.972797				1.5086	1.14952				1.2202	1.68165
AC040160.1	-2.2316				-2.0945	-1.62818				-1.70257	-1.2019		-1.49769			-1.75248				-1.86652	-1.41252		-1.155
AC040160.2	0.179783	1.24092				0.480443	1.57445				-0.28939	0.629479				0.0655342	0.798133				-0.135265	0.291844
AC040162.1	2.94998				3.1579	2.7316				2.75703	1.65473				1.78789	0.937762				1.4041	2.19915				2.30282
AC040169.1	-0.481973		-0.180004			-0.471741		0.0292329			-0.463329		-0.322868			-0.518851		-0.157576			-0.346399		-0.292368
AC040169.3	-0.856683	-0.0923685				-0.453581	-0.2615				-0.954032	-0.393003				0.0124304	0.748192				-0.15639	-0.53493
AC040904.1	0.0233623	-1.15222				-0.303337	0.263993				0.176625	0.843757				0.65986	-0.259041				-0.568689	-1.27588
AC040970.1	1.97308				2.04152	0.213843	0.54764				0.975563				1.0175	0.246128	0.383315				1.13557				1.81817
AC040975.1	-0.0025857	0.235884				-0.131752	0.149711				-0.128326	0.879801				-0.0592336	-0.523812				0.097064	-0.326326
AC040977.1	-0.553284	-0.366979				0.408201	-0.276856				-0.533213			-1.04007		-0.478451	-0.763312				-0.710488	-0.612683
AC041040.1	0.0242756	-0.643944				-0.20776	-0.654682				-1.18262				-1.85966	-0.674914				-1.13743	-0.683278				-1.71878
AC044781.1	2.19565				3.04585	-0.675758	0.903958				3.91987				4.94378	2.44202				2.82653	3.75019				4.68962
AC044787.1	-0.0651238	-0.0810634				0.147124	-0.153638				-0.1529	-0.451296				-0.147547	-0.0903139				0.0656088	-0.355355
AC044802.1	0.370483	-0.495848				0.339184	-0.16953				0.178973	0.327728				-0.551867	0.0218296				-0.00779847	0.105686
AC044810.2	-0.610422	-0.15797				-1.17787		-1.13568			-1.2521		-1.22796			-0.60128	-0.975634				-1.02545	-1.10117
AC044849.1	0.256702	-0.330156				-0.0396205	0.394098				0.303687	0.18948				0.483804	0.26606				-0.368476	-0.00589178
AC044860.1	-0.545439	0.089575				0.304001	0.580198				-0.0785783	0.033058				0.466499	0.37635				0.406553	-0.189582
AC046136.1	-0.927117	-0.00156897				-0.471073	-0.200454				-0.28722	0.314142				-1.19496	0.768842				-0.201115	0.107968
AC046143.1	-0.139825	-0.206412				0.0897758	0.053276				0.772721				0.758411	0.487704				0.818672	0.4037				0.670502
AC046143.2	0.678752	-0.833811				0.268416	0.233783				0.477666	0.391879				0.644643	0.173701				-0.148951	0.45182
AC046158.3	0.516608	1.11765				-0.0225757	0.346305				0.7566	1.95673				0.9941	0.867682				1.15035	1.20585
AC046176.1	-0.27369	0.149382				0.140461	0.245261				0.182482	0.221294				0.0706876	0.334835				0.0552568	0.25191
AC046185.2	-0.9588				-1.23936	-0.259075	-1.23424				-0.0280473	-0.653668				0.316182	-0.829606				-0.324718	-0.612212
AC046185.3	-1.08825		0.266226			0.200996	0.93222				-0.375089	-0.48947				-0.126811	-0.0932142				-0.168211	0.317933
AC048337.1	2.33689	3.72183				1.10762	1.75221				0.905001	1.52076				1.03734	0.264264				0.901908	1.50914
AC048341.1	-0.057808	0.156061				-0.276665	-0.0555637				0.254372			0.618684		0.0654473			0.410048		0.302875	0.364279
AC048341.2	0.412897				0.514211	-0.0811968	-0.0908528				0.535566		0.420822			-0.476606			-0.829847		0.174471	0.442959
AC048344.4	0.0387291	-0.371616				0.00307904	-1.14683				0.762396	0.203737				0.998847	0.343401				0.493683	-0.549112
AC048346.1	-0.215126	0.165818				-0.197247	0.338123				-0.0360927	0.418926				0.0279409	0.328123				-0.127601	0.219461
AC048351.1	-1.2764	-1.53905				-1.16694	0.271058				-1.33453	-0.360895				-0.767439	0.338074				-1.64939	-0.681079
AC048380.2	0.133846			-1.34993		0.845793	-0.0251723				-0.70985			-1.81445		0.175658			-1.26746		-0.289291	-1.00525
AC048382.1	0.288726	0.0293722				0.589445	-0.516671				1.27568	-0.45079				0.583119	1.01693				1.07118	-0.0421107
AC048382.5	0.313754	0.0995307				-0.577979	-1.44923				0.142621	0.25394				0.267922	-0.452847				0.106274	-0.303041
AC051619.5	-1.15301		1.19625			-0.375211	0.665729				-1.58625		-0.205434			-1.40927		-0.266484			-1.03306	0.0304383
AC051619.8	-0.246398	-0.0522681				-0.71884	-0.135599				-0.542185	-0.719574				-0.0885784	-0.273182				-0.744509	-0.0471746
AC053503.2	-1.5019	-1.43191				-0.950589	-1.41716				-1.45805	-1.98539				-0.682534	-1.06546				-1.35329	-0.522221
AC053513.1	1.00897	-1.24591				-0.556193	-2.11179				-0.641114	-1.30191				0.0482654	-1.58466				-0.725534	-1.77719
AC053527.1	-0.0447969	0.18337				-0.309726	0.784744				-0.110549	0.128847				-0.0966873	0.406382				-0.0462598	0.121855
AC055713.1	-0.182532	0.13589				-0.394482	-0.063676				-0.140407	0.145858				-0.108772	0.0382597				-0.0319254	0.0800403
AC055733.2	-0.958618	1.28877				-0.883226	-0.453706				-0.378287	0.066468				-0.674154	-1.19329				-0.616689	-0.427618
AC055758.2	0.614642	-0.0516557				0.289449	-0.0958214				0.989347	0.314765				0.510116	0.484919				1.00434	0.797145
AC055764.1	-0.429061	0.583365				-0.456487	-0.0844491				-0.309372	-0.351972				-0.874073	-0.586527				0.156182	0.454218
AC055764.2	2.15192				1.94225	0.883668	0.365022				0.913684	0.514887				0.908249	0.16455				1.23477	0.944677
AC055811.1	0.106211	-0.226497				0.531307	0.0281946				-0.279525	-0.360788				0.676507	-0.450421				0.276007	0.341584
AC055811.3	0.297481	0.854255				1.11803	0.357815				0.52073	-1.25383				0.491291	0.165615				1.17634	-0.124882
AC055811.4	0.179177	-0.915024				-0.390252	-0.552081				-0.124046	-0.681407				-0.0653592	-0.471868				0.149676			-1.77732
AC055813.1	-0.341357	1.20222				-0.893838	-0.884477				-0.455863	0.86382				-1.15814	0.747968				0.304729	1.06198
AC055822.1	-0.433675	0.55123				-1.0138	0.898715				0.260829	-0.164747				0.1255	-0.489765				-0.196965	0.715083
AC055839.1	-0.0543274	-1.51963				-0.225143	-0.609409				-0.0723114	-0.448605				0.362705	-2.30364				0.479258	-1.78684
AC055854.1	0.634965	0.595859				-0.317265	0.856303				3.38668				3.68879	1.78041			4.05124		3.11039				3.43531
AC055855.1	-0.604573	0.170288				-0.665701	-0.978446				-0.81935	-0.617748				-0.69981	-0.0890625				-0.670305	0.0891768
AC055876.4	0.639888	0.4551				1.44086	-0.240611				0.979537	0.0548502				0.351876	0.165938				0.0900725	-0.584066
AC058791.1	0.0365736	-0.594197				0.306425	-0.0359809				0.0116748	-0.438216				-0.119016			-0.960659		0.0650882			-0.620843
AC058823.1	-0.0665063	1.52158				-0.290398	-0.00767012				-0.482512	0.321645				0.0739307	0.603745				-0.0636274	0.436812
AC060226.1	0.0128131	0.945859				-0.368351	-0.113913				0.0999693	-0.498182				-0.128874	-0.0951538				0.0331838	-0.0242491
AC060765.1	-0.557746	0.358898				-0.828143	0.71282				-0.108756	1.44837				-0.224397	1.45892				-0.600849	0.12754
AC060766.1	1.77293				1.71654	0.767827				0.796736	0.601076				0.826656	0.544732				0.551779	1.18637				1.34234
AC060766.3	0.0107208	0.0287459				0.552746	-0.263382				0.0143256	0.300801				0.279212	-0.202702				0.362363	0.432703
AC060766.4	2.15382				1.67481	1.49056		0.509231			1.05794				1.08831	0.943223		0.341365			1.55688				1.27818
AC060766.5	2.02524				1.56781	0.88994		0.589003			0.80706	0.37844				0.878119		-0.134586			1.44302				1.15718
AC060766.6	2.11548				1.65452	0.751361	0.522342				0.608095	0.597893				1.16713	0.849687				1.90081				1.37019
AC060766.7	1.91049				1.68635	0.837433				0.752324	0.717793				0.700723	0.780332		0.446222			1.25247				1.14481
AC060780.1	-0.123678	-0.405926				-0.630938				-0.735666	-0.620884				-0.671459	-0.428722				-0.632069	-0.612181				-0.783426
AC060780.2	-0.202023	-0.46847				-0.0607249	-0.205907				-0.547928	0.0918121				-0.169938	-1.02564				-0.11478	-0.711213
AC060780.3	0.747744	-0.760792				0.116943	-0.0948699				-0.183617	-0.557639				-0.0949835	-0.899905				0.173651	-1.52263
AC061965.1	0.490317	-0.433232				-0.222104	-0.2015				0.100579	0.211256				0.0302636	-0.279552				0.607722	-0.134227
AC061975.1	-0.220283	-0.0718658				-0.242563	-1.03687				-0.0347429	-0.354519				-0.141542	0.0875897				-0.209409	0.338539
AC061992.1	3.83994				3.52835	4.9239				4.46542	1.02007	0.217518				1.06122	-1.07441				0.914399	1.25022
AC061999.1	-0.436287	0.874754				-0.245837	0.574597				0.230467	0.446342				-0.139295	1.26176				-0.914908	1.23974
AC062015.1	0.0639197	0.612992				-0.165879	0.298931				-0.261629	-0.189181				-0.182328	0.784654				0.0946718	0.559777
AC062017.1	-0.335349	0.669421				-0.708372	0.474371				-0.507528	0.332071				-0.731068	-0.151185				-0.885859	0.480576
AC062029.1	-1.0376		-0.62217			-1.3612				-1.38856	-1.2796		-0.909976			-1.03604	-0.619598				-0.548561			-1.59761
AC063944.1	-0.585734			-0.79796		-1.23382				-1.21749	-1.1371				-0.91239	-0.899564		-0.545824			-1.1883				-1.44278
AC063947.2	0.137019	0.119039				1.38197			1.83544		-0.513144	-0.401554				-0.260391	-0.79509				-0.166173	-0.0118636
AC063948.1	-0.164277	0.344512				-0.757323	0.501487				1.03245				1.58018	0.426168	1.09772				0.642454	0.636627
AC063950.1	-0.116172	-0.943527				-0.040791	-1.03471				0.46873	-2.02069				0.238145	-0.81964				0.585982	-0.69764
AC063952.1	0.343228	0.288082				0.050099	0.167129				0.728827				0.781453	0.456355		-0.0730783			0.181507	0.307111
AC063960.2	-1.0026	-0.69072				-1.18822	-1.19777				-1.60331	-0.916675				-1.63297	-1.0324				-1.60488	-0.976978
AC063965.1	-0.616267	-1.14409				-0.450029	-0.949319				-0.115039	-0.881943				-0.0134526	-0.308077				0.165328	-0.917218
AC063976.2	0.191982	-0.0823608				-0.251198	0.775608				1.19223	0.968464				1.04361	0.074574				2.0813		-1.13618
AC064799.1	-0.142662	0.145035				-0.0308881	0.217941				-0.115979	-0.0378783				0.0366226	0.168687				-0.154136	0.141325
AC064799.2	0.144032	-0.26604				0.468995	-0.457178				0.482387	0.454942				-0.166957	-0.367325				0.660986	0.636075
AC064801.1	0.794087	0.509458				0.219803	-0.583095				1.29161	0.695031				-0.134955	-0.595574				0.688	1.22856
AC064801.2	2.65214				3.73373	0.66219	1.31822				0.837069			3.66067		1.41039	1.77104				1.26838	2.83066
AC064807.1	-0.0300163	0.219504				-0.304785	-0.195481				-1.05889		-0.512524			-0.473588	-0.0829257				-0.736585				-1.21743
AC064807.4	-0.181779	0.447765				-0.330735	0.46347				-1.07322	-0.332352				-1.1029	-1.42053				-1.12947	-0.116696
AC064836.3	-0.567517			-0.883969		-0.650234	-0.798962				-1.09067		-0.92476			-0.349024	-0.527062				-0.201981			-1.35703
AC064847.1	0.378301	0.229722				0.197673	-0.0368906				-0.133003	-0.403731				0.923671	-0.734513				0.406621	-1.32315
AC064850.1	-0.142181	-0.632461				-0.381214	-0.0343243				0.0270467	0.651533				0.0300673	0.293419				-0.0536157	0.191881
AC064852.1	0.737604	-0.722899				-0.103337	0.311089				0.2789	-0.300155				-0.037856	-0.850152				0.223919	-0.730957
AC064875.1	-1.5397		-2.00839			-0.150445			-2.97263		-2.88289		-2.87706			-0.919484	0.494707				-2.88687				-3.13426
AC066613.1	0.551938	-0.228291				-0.00777453	-1.99344				0.832475	-0.00494406				0.428462	-1.76587				1.235	0.653603
AC066616.2	0.50947	0.173803				0.284527	0.0188837				1.55892	1.97441				0.459634	0.909361				1.14134	1.34538
AC067750.1	0.476654	0.333118				-0.0583783	-0.424631				-0.449214	-0.616973				-0.10689	-0.58695				-0.112263	-0.488548
AC067751.1	0.508775	0.596193				-0.0346924	0.686381				-0.591039	0.700135				1.45514				2.87925	0.841643	0.850264
AC067817.2	-0.335949	-0.148074				-0.295928	-0.176007				-0.547381	-0.303295				0.308615	0.0304572				0.139106	-0.503118
AC067838.1	-1.7766				-1.26867	-0.908434	-0.221405				-0.804847			-1.13474		0.143696	-0.531418				0.0347898	-0.652871
AC067852.2	0.353629	0.0652348				-0.173934	-0.0311319				-0.119358	-0.179175				-0.265772	0.0119465				0.199179	-0.511767
AC067852.3	0.31095	0.278697				-0.833426	-0.109857				0.458096	0.749548				-0.193234	-0.353635				0.0434085	0.0456627
AC067852.4	-0.223925	-0.0178305				-0.0540102	0.209315				0.413994	0.3329				-0.0259886	-0.129175				-0.212278	-0.0746909
AC067904.2	0.409925	0.707335				0.143566	0.531096				0.0948156	0.758795				0.0763286	0.455905				-0.164405	0.122606
AC067930.4	1.37492			1.4755		1.25694	0.814714				-0.642734	-1.05601				0.582528	0.0459814				0.225158	0.452844
AC067930.6	0.144442	0.0316702				-0.692055	-0.136951				-0.186814	0.00699728				-0.117089	-0.136197				-0.079005	-0.491157
AC067942.1	-0.325306	-0.531047				-0.0554038	-0.281275				0.258711	-0.572943				-0.0411321	-0.280044				-0.0429252	0.177131
AC067945.1	2.58441				1.59051	1.67221				1.81824	1.01033		0.786898			0.820493	0.487055				1.68378		0.784243
AC067945.3	1.45727			1.97226		0.126513	-0.48109				2.23618				2.9581	0.931938	1.38541				2.01317		1.73075
AC068025.2	0.299528	0.0506588				-0.461527	0.0326684				0.458246	-0.385032				-0.100212	1.16865				0.712358	0.41809
AC068057.1	0.183934	0.113058				-0.295663	0.18573				-0.0194023	0.409581				-0.224382	0.556746				0.132109	0.19078
AC068134.3	-0.522879	-0.259483				0.124393	0.192477				-0.116009	-0.662512				0.420498	-0.193826				-0.136997	-0.137726
AC068152.1	-0.363867		-0.077713			-0.321544		-0.11493			-0.476928		-0.28168			-0.261931	-0.190201				-0.436364				-0.322405
AC068205.1	2.78249				3.36224	1.1963	0.843118				1.96289	3.19235				3.35438				3.39719	3.31342				3.4553
AC068205.2	0.87701	-1.14948				0.524065	-1.29563				0.593405			-2.40751		0.251952			-1.69206		0.886697			-2.24337
AC068254.2	-0.656659	-0.504528				-0.626141	-0.809152				0.573814	0.637227				0.194572	0.0812518				0.532439	-0.127258
AC068282.1	-0.227126	-0.381216				-0.376846	-0.594015				-0.179762	-0.451042				0.153637	0.317342				-0.0384586	-0.24129
AC068305.2	1.00164	1.65129				-0.186581	0.100514				-0.835868	-0.885884				-0.383073	-0.44586				-0.12206	0.495338
AC068338.2	-0.33002	-0.0838399				-0.127216	0.166851				-0.677828		-0.10385			-0.660358		0.213773			-0.462636		-0.248199
AC068338.3	-0.59133	-1.70838				-0.886921	-1.36894				-0.722274	-1.65219				-0.83145	-1.85465				-0.655933	-2.21304
AC068389.3	0.125495	-0.144684				0.386818	0.880916				0.250956	0.0628214				0.163725	0.6223				0.385908	-0.212769
AC068446.1	-0.252585	-0.745129				0.0091869	-0.584428				0.306222	0.0616781				0.464796	-0.407276				0.683607	-0.372187
AC068446.2	0.532381	-0.572011				0.460804	-0.171662				0.185839	-0.772655				0.102756	-0.38911				0.163261	-0.238893
AC068473.1	1.43909	-0.0462279				0.457205	1.85284				1.20955	0.758812				1.70904	0.733093				1.3923	-0.523089
[truncated: 24,623 more rows]

## Sheet: Figure2C
	Healthy	SLE
CCL1	7.84489	9.48394
CCL11	5.47897	7.13865
CCL13	0.842228	3.87221
CCL19	1.88935	4.11348
CCL2	5.6676	6.53597
CCL20	10.0469	12.0859
CCL3	3.38691	5.91532
CCL4	3.11396	5.77656
CCL5	11.0348	12.08
CCL7	5.46943	5.78249
CD70	4.32273	6.14371
CSF2	7.80674	9.90882
CSF3	8.58459	9.84769
CXCL1	8.24805	8.41875
CXCL11	11.3896	12.1372
CXCL2	7.48284	9.87021
CXCL3	9.02331	9.41147
CXCL5	5.45006	6.8461
CXCL6	5.52563	5.95598
CXCL9	9.54762	11.1807
EGF	-0.47428	0.90415
IFNB1	4.51364	6.16123
IL12RB1	4.56087	5.95872
IL1A	4.50086	5.69601
IL1B	8.66353	10.3187
IL20	1.28038	1.93286
IL23A	4.3042	4.53311
INHBE	-1.36991	-1.99791
LIF	4.48646	6.54566
LTA	3.67034	6.50177
TNF	8.83302	11.1884
TNFRSF4	7.14612	6.78233
TNFRSF8	2.46974	3.08205
TNFRSF9	6.56696	9.11078
TNFSF15	4.72288	4.84204
TNFSF18	3.54154	4.59062
TNFSF8	2.22038	2.21837

## Sheet: Figure3B
Positive ES TGFB													Positive ES TNFA													Positive ES IFNA													Negative ES TGFB
SFRP2+ FB SCLE	SFRP2+ FB DLE	Inflammatory FB SCLE	Inflammatory FB DLE	APOE+ FB SCLE	APOE+ FB DLE	RAMP1+ FB SCLE	RAMP1+ FB DLE	TNN+ FB SCLE	TNN+ FB DLE	SFRP4+ FB SCLE	SFRP4+ FB DLE		SFRP2+ FB SCLE	SFRP2+ FB DLE	Inflammatory FB SCLE	Inflammatory FB DLE	APOE+ FB SCLE	APOE+ FB DLE	RAMP1+ FB SCLE	RAMP1+ FB DLE	TNN+ FB SCLE	TNN+ FB DLE	SFRP4+ FB SCLE	SFRP4+ FB DLE		SFRP2+ FB SCLE	SFRP2+ FB DLE	Inflammatory FB SCLE	Inflammatory FB DLE	APOE+ FB SCLE	APOE+ FB DLE	RAMP1+ FB SCLE	RAMP1+ FB DLE	TNN+ FB SCLE	TNN+ FB DLE	SFRP4+ FB SCLE	SFRP4+ FB DLE		SFRP2+ FB SCLE	SFRP2+ FB DLE	Inflammatory FB SCLE	Inflammatory FB DLE	APOE+ FB SCLE	APOE+ FB DLE	RAMP1+ FB SCLE	RAMP1+ FB DLE	TNN+ FB SCLE	TNN+ FB DLE	SFRP4+ FB SCLE
0.00627989	-0.0179977	-0.0130792	-0.0224454	-0.0302838	-0.0302276	-0.00968926	-0.0103354	-0.034858	-0.0152584	0.0252011	0.00726757		0.0122941	-0.00672644	-0.02319	-0.0287695	-0.0352463	-0.0236652	-0.0409781	-0.0172097	-0.0349268	-0.00789566	-0.00306314	-0.00509157		0.000109545	-0.0237172	-0.024901	-0.0438819	-0.0330071	-0.0109628	-0.0236705	-0.0164268	-0.028182	-0.0236917	0.0141135	-0.0194367		-0.0278861	0.0227929	0.000946978	-0.0280752	-0.00237272	0.0168055	-0.0199679	-0.00779592	-0.0257554	-0.0173311	0.00590555
-0.0289391	-0.00411435	-0.02948	-0.0271876	-0.011573	0.00114088	0.0158847	-0.0186603	-0.0272334	-0.00505623	-0.00804202	0.0110058		-0.0371889	-0.000851869	-0.027895	-0.0258643	-0.0307331	-0.00884265	-0.00662046	-0.0157929	-0.0362067	-0.0186758	-0.0148567	-0.0179437		-0.0298053	-0.0186459	-0.0240566	-0.0449601	-0.0240244	-0.0280049	-0.00917936	-0.0216192	-0.0433785	-0.0365931	-0.0457255	-0.0223891		-0.0107865	-0.00555104	0.0192533	-0.0215992	-0.000829724	-0.00688909	-0.0243233	-0.0286699	-0.0286284	-0.0238644	-0.0187572
-0.0172122	-0.0179196	-0.00247613	0.00646623	-0.0152597	-0.0219822	-0.0101049	-0.0186597	-0.0192296	-0.0273539	-0.0195942	-0.00357531		-0.0371212	-0.0341688	-0.0161017	0.0349423	-0.0242092	-0.0243748	-0.0386454	-0.0113047	-0.0236449	-0.0297448	-0.0386214	-0.0133137		-0.0445378	-0.0400731	-0.0216051	-0.0125427	-0.0250575	-0.0211388	-0.0424156	-0.00290043	-0.0295257	-0.0278388	-0.0305553	-0.0307311		-0.00138342	-0.0131999	0.0227212	-0.00345781	-0.00632115	-0.00956552	-0.0375892	-0.00242779	-0.0249834	-0.0124295	0.0191501
-0.0226586	-0.00944835	0.00080379	-0.0106155	-0.0295641	-0.0191755	-0.0313125	0.0241219	-0.0258966	-0.0282831	-0.00855085	0.0821651		-0.0222659	-7.2176e-05	0.00252646	-0.0143703	-0.0318174	-0.0229082	-0.0212568	-0.0150035	-0.0179487	-0.0275717	-0.0368184	0.0540132		-0.0362855	-0.0245101	-0.0101937	-0.0204362	-0.0353578	-0.0316754	-0.0431994	-0.0203035	-0.00681208	-0.0317227	-0.0146296	0.0277531		0.0234086	-0.00699185	0.00710359	-0.0190851	-0.00524792	-0.00845272	-0.00792341	0.00159684	-0.00994302	-0.0125949	-0.0198332
-0.0340871	-0.00439321	-0.0240947	-0.0233303	-0.0272107	-0.0167262	-0.000133541	-0.0206349	-0.0354266	-0.00503148	0.0257205	0.0168057		-0.0253351	-0.0160903	-0.0316666	-0.0200467	-0.0333887	-0.0190103	-0.026051	-0.0318453	-0.0363749	-0.0239503	-0.00529065	-0.0219149		-0.037488	-0.0136984	-0.0233336	-0.0340341	-0.0369481	-0.0272632	-0.0236201	-0.0306689	-0.0434819	-0.0337169	-0.0123108	-0.0135432		-0.0233689	0.0372381	0.0602899	-0.0164915	-0.0146072	-0.0195794	-0.010145	-0.027711	-0.029087	-0.0217595	-0.0193249
-0.0265272	-0.0126366	-0.0178025	-0.0351262	0.0146871	-0.0260405	-0.018121	-0.0155189	-0.0266171	-0.0287839	-0.0259982	-0.00829081		-0.0389304	-0.0377424	-0.0311029	-0.0388319	-0.00961919	-0.0305728	-0.0154273	-0.0503811	-0.0297137	-0.0304384	-0.0266723	-0.0249086		-0.0314928	-0.0300936	-0.0291521	-0.032981	-0.00605822	-0.0328765	-0.0157707	-0.032109	-0.0434139	-0.0292761	-0.0206135	-0.0358718		-0.00450633	0.0123009	0.00183963	0.0123848	-0.017713	-0.01444	-0.0132835	-0.0168173	-0.0167966	-0.00163428	-0.0258376
0.00150907	-0.00413419	0.0206233	-0.03633	-0.0296999	-0.0252252	-0.0142013	0.0125107	-0.0277647	-0.050139	-0.0293066	-0.0191346		0.0171134	-0.012607	0.00963221	-0.0194389	-0.0368559	-0.00848004	-0.0125997	-0.0137226	-0.0267321	-0.0411913	-0.0208727	-0.0266471		-0.0170944	-0.0312148	-0.000229756	-0.0380848	-0.0337998	-0.0271553	-0.0111123	-0.0181213	-0.0205563	-0.0315859	-0.0198762	-0.0406373		4.4431e-05	-0.00756247	-0.0133839	-0.0194642	-0.0247079	-0.00524479	-0.0229534	-0.0043711	-0.0257399	-0.0174565	-0.00384441
-0.0318459	0.00782709	0.0104961	-0.0386586	-0.0242478	-0.0329532	0.0226018	-0.0246685	-0.0399628	0.00955827	0.00464824	0.0411793		-0.0312395	-0.00253398	0.00282056	-0.0299459	-0.018864	-0.0317661	-0.00529678	-0.0289305	-0.0351825	0.00409294	-0.0374426	-0.0372379		-0.0362821	0.00342181	0.00482884	-0.045272	-0.0286778	-0.0340151	0.0107974	-0.0341952	-0.0304535	0.00226695	-0.0038699	-0.0186953		0.0123582	0.010882	-0.00507788	-0.0138029	0.0026257	-0.0203018	-0.0109039	-0.0182504	-0.0225747	0.0144619	0.00118847
-0.0217613	-0.0114737	-0.0254376	-0.035422	-0.0279474	-0.0269553	-0.0122719	-0.0201536	-0.0134002	-0.0372831	-0.0111258	-0.0212832		-0.0354187	-0.0123629	-0.0231359	-0.0281673	-0.0440003	-0.0286011	-0.00875542	-0.0230068	-0.0172651	-0.0188916	-0.0253143	0.0126795		-0.0385719	-0.0232878	-0.023832	-0.0217101	-0.0408715	-0.000406838	-0.00633243	-0.00797023	-0.0279634	-0.0469177	-0.0284958	-0.0248969		-0.0264412	-0.00490792	0.00832316	-0.00403134	-0.0116376	0.0154728	0.0234206	-0.000388656	-0.0191366	-0.023209	-0.00734054
-0.0117298	-0.0242707	-0.0258072	-0.0170425	-0.0192285	-0.0291728	-0.00945916	-0.0181003	-0.0098005	-0.0195987	-0.00723572	-6.39309e-05		-0.0323144	-0.0323329	-0.02032	-0.0168952	-0.0220189	-0.0274937	-0.0138172	-0.00786214	-0.0126254	-0.0322815	-0.0326324	-0.0094465		-0.0396554	-0.0225407	-0.038568	-0.0053782	-0.0341338	-0.0386861	-0.018463	0.0194827	-0.00911125	-0.0265185	-0.0370503	-0.015875		0.016044	-0.0154848	0.00696783	-0.0282068	0.00110621	0.00573519	-0.0206826	-0.0169801	0.0149249	-0.00193943	0.0082431
-0.025765	-0.0197527	-0.0124955	-0.0205386	-0.0264099	-0.0165563	-0.0190266	-0.00602842	-0.0290099	-0.0268359	-0.0272939	-0.0097535		-0.0274925	-0.0266384	-0.0328252	-0.023258	-0.0279309	-0.0192287	-0.00693868	0.00823667	-0.0379244	-0.0186135	-0.0241227	-0.00706839		-0.0297224	-0.025556	-0.0335205	-0.0239994	-0.0272159	-0.0217868	-0.0141791	-0.0355321	-0.0390383	-0.0225679	-0.0198469	-0.0238921		-0.00117894	-0.00618734	0.0216382	-0.00993747	-0.00212544	0.00153617	-0.0203802	-0.0053332	-0.0281325	-0.0228473	-0.0266215
-0.0147848	-0.0120138	-0.0190664	-0.0328281	-0.00730342	-0.0260816	-0.0296652	-0.0157537	-0.0408768	-0.0206188	-0.0114148	-0.0390481		-0.032473	-0.0169192	-0.0349692	-0.0410978	-0.0255996	-0.0271014	-0.0197193	-0.02876	-0.033221	-0.027446	-0.00740652	-0.038122		-0.0303624	-0.0347172	-0.0414213	-0.0348252	-0.043632	-0.0233116	-0.0375416	-0.0190676	-0.038639	-0.0219018	0.00958166	-0.035775		0.0135858	0.00668484	0.0111271	-0.017156	0.0200451	-0.00168781	-0.0219143	-0.0132736	-0.0244459	-0.0172483	-0.0149318
-0.00552923	-0.00899819	0.00817782	-0.0176349	-0.0265636	-0.0270377	0.00609327	0.00129053	-0.0244924	-0.00729484	0.00418593	0.00767175		-0.0347672	-0.01561	0.00614622	-0.0287106	-0.0246374	-0.0232546	-0.0367661	-0.00428993	-0.0265585	0.000712236	-0.00528772	-0.0185519		-0.028195	-0.0190306	-0.0109104	-0.0301645	-0.0295918	-0.0185822	-0.0263312	-0.0150317	-0.0417998	-0.0269759	-0.0184962	-0.00205889		0.0402448	-0.011759	-0.0222908	-0.0201492	0.0150087	0.00338776	0.0102566	-0.00524772	-0.0253312	-0.0245938	-0.00878984
-0.0235106	-0.0196136	-0.0270429	-0.0127228	-0.0105857	-0.00509708	-0.0158198	-0.00733185	-0.0205252	-0.012117	0.0160884	0.00828335		-0.0192464	-0.0295163	-0.020314	-0.0249791	-0.0167623	-0.020852	-0.0304469	-0.00198893	-0.0241293	-0.00895123	0.00949439	0.0513787		-0.0240924	-0.0323738	-0.0318976	-0.0440043	-0.0118099	-0.00772849	-0.0361499	-0.0210014	-0.0385427	-0.00532204	-0.0102603	-0.0139711		-0.0188581	-0.0138833	0.0427689	-0.0291841	-0.0104309	-0.0220303	0.0024649	-0.0149056	-0.00507515	-0.00742023	-0.0109466
-0.0104571	0.00192787	0.00546847	-0.0260652	-0.00888622	-0.0239965	-0.0280951	0.0019704	-0.0183201	-0.0429307	0.00867647	0.00773773		-0.0223432	0.00732308	-0.00534416	-0.0280881	-0.0215951	-0.0213554	-0.0394307	-0.0205392	-0.0180728	-0.029548	-0.0305315	-0.0313915		-0.019775	-0.0240986	-0.0258642	-0.0325167	-0.0165613	-0.0405739	-0.0335755	0.00862612	-0.0406021	-0.0202168	-0.011831	-0.0300221		-0.00116899	-0.0228665	0.030248	-0.0216841	0.00957015	-0.0178923	-0.0148419	-0.0271331	-0.0163053	-0.00711946	-0.0362561
-0.0309718	-0.00129772	-0.0178148	-0.0326578	-0.0189408	-0.00517893	-0.0409091	-0.0214706	-0.0434979	-0.00584239	-0.0091949	0.0132607		-0.0339289	0.00245248	-0.0190025	-0.029833	-0.0295974	-0.0210911	-0.0333777	-0.0257775	-0.024131	-0.0110078	-0.0138729	-0.0181158		-0.0383613	-0.0212737	-0.0331189	-0.0425434	-0.0237836	-0.0143661	-0.0325778	-0.00867177	-0.0452231	-0.0235789	-0.0259863	-0.037975		-0.0116157	-0.0262278	0.00119251	0.0044199	-0.0166346	-0.0197407	-0.0168673	0.00628258	-0.0118864	-0.0125688	-0.0143014
-0.00590297	-0.0226087	-0.0149842	-0.0163002	-0.0248344	-0.0178754	-0.0179658	0.00739778	-0.00573478	-0.0181694	-0.00295789	-0.0319536		-0.0200365	-0.0232901	-0.021711	-0.0269179	-0.012265	-0.00952071	-0.0356378	-0.00954703	-0.0221834	-0.0134622	-0.00038641	-0.0298325		-0.0310613	-0.0395696	-0.0247648	-0.0445646	-0.0314832	-0.0150648	-0.0391913	0.000569921	-0.0176432	-0.0321022	-0.0163683	-0.0468547		-0.0257598	-0.0201444	0.0164234	-0.0171344	-0.0197504	-0.0210192	-0.0285186	-0.0203645	-0.0059245	-0.0240852	0.0127328
-0.00307896	-0.0170092	-0.00531995	-0.019314	-0.03282	-0.00894917	-0.0150281	0.00721737	-0.0286733	-0.0297432	-0.0220813	-0.0101809		0.00561587	-0.0279218	-0.0112418	-0.034353	-0.0389441	-0.0223776	-0.0220335	-0.021432	-0.0319003	-0.0212057	-0.0249138	-0.0226722		-0.00214447	-0.0229969	-0.0216092	-0.042124	-0.0370004	-0.0225398	-0.0143765	-0.011288	-0.0441587	-0.0218406	-0.0226019	-0.0118836		-0.00928716	-0.00440399	0.0106577	-0.0129172	0.0351514	-0.0104949	0.0164321	-0.0308687	-0.00762316	-0.0178864	0.0105371
-0.0345231	-0.0222686	-0.00525372	-0.0408065	-0.0268034	0.00855439	-0.0146212	-0.0275434	-0.0241469	-0.0199143	-0.0213807	-0.00429248		-0.0310313	-0.0268801	-0.0175288	-0.0322051	-0.0280051	-0.01073	-0.0392259	-0.0181818	0.00111	-0.027245	-0.0358108	-0.0185714		-0.0292563	-0.0230936	-0.0222089	-0.0429281	-0.0256642	-0.0147567	-0.0416913	-0.0142362	-0.0252434	-0.0297174	-0.0239422	-0.0300116		0.0216139	-0.0127908	0.0323538	-0.00426238	0.00302879	-0.0173176	-0.0329173	-0.0221575	-0.0234069	-0.00749914	0.0172809
-0.0256566	-0.00624952	-0.00542203	-0.0210656	-0.0083814	-0.0197373	-0.0308821	0.0224237	-0.0315344	-0.0111282	-0.0341826	-0.0180923		-0.0156161	-0.0153351	-0.0210914	-0.0229233	-0.0221284	-0.0187408	-0.0260737	-0.0144232	-0.0312567	-0.017685	-0.0235416	-0.0181761		-0.0131909	-0.0175932	-0.0215413	-0.0242188	-0.0282308	-0.0199658	-0.0271054	-0.00428975	-0.0440002	-0.0221051	-0.0245045	-0.0277387		0.0299203	-0.0162101	0.0300076	-0.0235698	-0.0137299	0.000344293	-0.0196754	0.0185938	-0.0197282	-0.0249814	-0.00897014
-0.0177792	-0.0225985	0.00538154	0.00608955	-0.00365015	-0.0338185	0.00181746	-0.0109385	-0.0325204	-0.0147722	-0.0106187	-0.0202585		-0.030949	-0.0335378	-0.000997223	-0.021907	0.00229778	-0.0276824	-0.0136587	-0.0258448	-0.0327726	-0.0334117	-0.00572284	-0.0281265		-0.0406659	-0.0405399	0.0116096	-0.0381126	-0.0116696	-0.0407922	-0.0103284	-0.0336924	-0.0301579	-0.0404933	-0.0121076	-0.00585643		-0.0188412	-0.0296156	0.0191708	-0.0232199	0.00826119	-0.00199213	-0.017449	-0.0168796	-0.0156584	-0.0207359	-0.0175236
-0.0173982	-0.00269024	0.00423977	-0.0379526	-0.0421094	-0.0234738	-0.0229494	-0.018201	-0.0227738	-0.00373876	-0.013962	0.00663709		-0.0316147	-0.00866967	-0.0112205	-0.0364084	-0.0398503	-0.0135497	-0.0253608	-0.0333619	-0.0166334	-0.00743594	-0.0184255	-0.0383029		-0.0328468	-0.00631721	-0.0169308	-0.0328676	-0.0363395	-0.0242287	-0.0279179	-0.0193748	-0.0216385	-0.0142078	-0.020649	-0.0289199		0.00877685	-0.0274548	0.0106913	-0.0156637	0.0017706	-0.0165246	0.0303931	-0.0207241	-0.0218665	0.00721262	-0.0200442
-0.0150202	-0.0262378	0.0154431	-0.0177681	-0.0181284	-0.0121775	-0.00139463	0.00267312	-0.00146499	-0.0295943	-0.0143318	-0.0256273		-0.0280878	-0.0230341	0.00798553	-0.025085	-0.0196223	-0.00608207	-0.00897096	-0.00515491	-0.0202164	-0.0246109	-0.000447631	-0.00314578		-0.0220639	-0.0346714	-0.0073455	-0.036175	-0.025796	-0.0118411	-0.0252589	-0.00803448	-0.0335423	-0.0397941	0.000226738	-0.0285417		0.00711699	0.0175493	0.0136857	-0.0137353	0.0168254	0.00574254	0.000927609	-0.0046209	-0.0103042	-0.0366402	-0.020951
-0.0332687	-0.0147162	-0.00753701	-0.0393657	-0.0101234	-0.0158787	0.0485083	0.0234444	-0.0247452	-0.0143501	-0.0370684	0.00339579		-0.0315554	-0.0179094	-0.000445125	-0.0317138	-0.00741211	-0.00875148	-0.0101278	-0.0340326	-0.0303052	-1.13249e-05	-0.0151148	0.0325474		-0.0426645	-0.0291108	-0.00448212	-0.0332759	-0.0127434	-0.0188183	-0.00206715	-0.0284937	-0.0431698	-0.0217181	-0.0260685	-0.0170959		-0.0204703	-0.0205818	-0.00566081	-0.0178948	-0.00505738	-0.0141665	-0.0175918	-0.022411	-0.0342032	-0.0146349	-0.0246052
-0.0227416	0.0173917	0.0286634	-0.0219855	-0.0194892	-0.00337295	-0.0144049	-0.00882774	-0.0322258	-0.0297457	-0.0103871	0.00897984		-0.0298099	0.0207072	0.0159023	-0.0298539	-0.0230089	-0.0157428	-0.0279441	-0.0261968	-0.0261305	-0.0291769	-0.00973774	-0.0193055		-0.0311164	2.21663e-05	0.00544944	-0.0378106	-0.0249699	-0.0181088	-0.023339	-0.0147717	-0.0153381	-0.0357712	-0.0262779	-0.0247374		0.0232734	0.00655731	-0.0106368	0.00833947	-0.0223375	-0.0122984	-0.0199343	-0.0193289	-0.00380916	-0.00405991	0.00657277
-0.0138953	-0.0151865	-0.0334817	-0.00790048	-0.0185545	-0.0283681	0.05501	-0.00262852	-0.0267793	0.00277329	0.0499597	-0.0076619		-0.0345347	-0.023963	-0.0379714	-0.0134205	-0.0261297	-0.0291804	-0.00987537	-0.0158104	-0.00515433	-0.0182815	-0.0020188	-0.0142004		-0.0169369	-0.0192395	-0.0407165	-0.0308724	-0.037948	-0.0227533	0.0263391	0.0143401	-0.0278403	-0.0343421	-0.00858044	-0.013499		-0.00703784	-0.00267826	-0.0162877	0.0232369	-0.0155983	-0.0198564	-0.0038694	0.00034321	-0.0280616	0.00301855	0.037278
-0.0189551	-0.0253036	-0.0184398	-0.00297069	-0.0330101	-0.0246526	-0.0295363	-0.0203553	-0.0098309	-0.0210089	0.0144095	-0.0280636		-0.0228331	-0.0145482	-0.0297482	-0.0234089	-0.0333574	-0.0119012	-0.0151482	-0.0256403	-0.0307241	-0.0273056	-0.0122307	-0.00153899		-0.03314	-0.0343579	-0.0362268	-0.0207681	-0.0422497	-0.0308701	-0.0362689	-0.0123482	-0.025507	-0.0281027	-0.0203418	-0.0103489		-0.0209956	-0.0127451	0.0108059	-0.00903715	-0.00464619	-0.0262362	0.020369	-0.0158911	0.0185445	-0.0256101	-0.0220567
-0.0190641	0.0255302	0.00355058	-0.0205603	-0.0183445	-0.0187412	-0.0015318	-0.00956939	-0.0263407	-0.0168612	-0.0187592	-0.00112193		-0.0285399	0.0361871	-0.00918427	-0.0235222	-0.0169953	-0.019968	-0.0132905	-0.00470071	-0.032182	-0.015948	-0.0390265	-0.00323513		-0.0129962	0.00752634	-0.00588197	-0.0354444	-0.0280714	-0.0144745	-0.0207199	-0.0245207	-0.0383601	-0.0212607	-0.0303315	-0.00857		0.0219462	-0.00492295	-0.00609453	-0.0183339	-0.00203834	-0.00639794	-0.026916	-0.0251797	0.00752424	-0.008332	0.00774985
-0.0288807	-0.00372349	0.00740129	-0.0078802	-0.0237016	-0.0223853	0.0136212	0.0208667	-0.0128414	-0.0251061	-0.00659366	-0.00375631		-0.0342428	-0.01627	-0.0064647	-0.0284793	-0.0390643	-0.0266341	-0.0155264	-0.00444876	-0.0176603	-0.0337627	-0.022783	0.0284376		-0.0388123	-0.0374051	-0.00314255	-0.0405248	-0.0394352	-0.0374144	-0.0168244	-0.000923606	-0.00567205	-0.0272294	-0.00840141	-0.00452273		-0.00421859	-0.0288347	0.021841	-0.013416	-0.0276658	-0.00725565	0.00893168	0.00803463	-0.0112247	-0.000669148	-0.0158918
-0.0304081	-0.00788661	-0.00891081	-0.0260896	-0.017314	-0.0243527	-0.00532904	0.0202435	-0.0116627	-0.0340739	-0.00679461	0.0237926		-0.0311513	-0.030324	-0.0162255	-0.0216603	-0.0325555	-0.0157393	-0.012417	0.00108592	-0.0159847	-0.0350137	-0.0274873	0.0209519		-0.0321747	-0.018576	-0.0219652	-0.0242892	-0.0360879	-0.0276691	-0.0130451	-0.016078	-0.0368706	-0.0417623	-0.0382477	-0.00261712		0.00732641	0.00310299	-0.0136804	-0.019124	-0.00191175	-0.0241121	0.0140778	0.0119794	-0.00114211	-0.0264086	-0.0130934
-0.0355643	-0.0204581	-0.0244477	-0.029115	-0.0175801	-0.0365559	-0.018645	0.013618	-0.0322807	-0.0213528	-0.0160396	-0.0333485		-0.0381254	-0.0188442	-0.0288028	-0.0320845	-0.0285836	-0.0279442	-0.015934	0.0206319	-0.0285265	-0.00568587	-0.045751	-0.0180862		-0.0206971	-0.0359449	-0.033581	-0.0292105	-0.0225268	-0.0294189	-0.0124812	0.0132062	-0.0317833	-0.015456	-0.0341192	-0.0124558		0.0148615	-0.0168344	-0.00894101	-0.0233791	-0.00838823	0.00749134	-0.0241056	0.0181199	-0.0239714	-0.0131373	-0.0165044
-0.00850105	-0.0236316	-0.00100503	-0.0229215	-0.0243624	-0.0243582	0.011242	-0.0252064	-0.0165384	-0.00132708	-0.018692	0.0377363		-0.0206728	-0.0285542	-0.0165871	-0.0301563	-0.024494	-0.0217302	-0.0213975	-0.0301724	-0.0190045	-0.0212061	-0.0223295	-0.00672628		-0.0136173	-0.0422641	-0.014754	-0.0284699	-0.0285544	-0.0294812	-0.0281791	-0.0314445	-0.0163873	-0.0257604	-0.00888678	0.00312594		-0.0136753	-0.00939033	-0.00542667	-0.0145226	-0.0178957	-0.00997756	-0.0144527	-0.0108781	-0.0109587	-0.0100249	-0.0128531
-0.0205562	-0.0197011	0.00403375	-0.0198686	-0.0172639	-0.0339802	-0.0143823	-0.0246072	-0.0419383	-0.0111005	0.00190243	-0.00701142		-0.0221306	-0.00809479	-0.0182931	-0.0256004	-0.0205338	-0.030043	-0.0279388	-0.0287671	-0.0328601	-0.0145233	0.0313847	-0.0154707		-0.0407706	-0.0233045	-0.0218789	-0.0395518	-0.0170392	-0.0314256	-0.0234127	-0.0186461	-0.029733	-0.0305571	0.0211565	0.00642548		-0.00940328	-0.0187938	0.0199561	-0.0116467	0.00784924	-0.0226434	0.002092	-0.00589518	-0.0031791	-0.0151368	0.0379526
-0.0229775	-0.0260271	-0.0185136	-0.0242531	0.00733406	-0.0381179	0.0218929	0.00193119	-0.0385705	-0.0199911	-0.0169112	0.0185071		-0.0219768	-0.0366707	-0.010878	-0.0274469	-0.0190263	-0.0294962	0.00120055	-0.0096208	-0.0317911	-0.0200921	-0.0303397	-0.0175969		-0.0316068	-0.0248712	-0.0283515	-0.025665	-0.0147292	-0.0292319	-0.00586185	-0.0142782	-0.0161463	-0.0271401	-0.027085	0.00554501		-0.0265392	-0.00608786	0.0260217	-0.0188469	-0.00866546	-0.0113831	0.0234727	0.00195652	-0.0265699	-0.0124515	-0.0251215
-0.0240937	-0.0138315	-0.0231945	-0.0272517	0.0211085	-0.0223712	-0.0109071	0.008108	-0.027538	0.00487855	-0.0193382	-0.00736666		-0.0212049	-0.0192901	-0.0234913	-0.0340351	-0.00803815	-0.0307354	-0.0123422	-0.0233448	-0.0239467	-0.00237473	-0.047784	-0.0234528		-0.0411563	-0.0374091	-0.0395101	-0.0491493	-0.00931556	-0.0182595	-0.020964	-0.0337671	-0.014796	-0.0255324	-0.0186118	-0.0148974		0.00294236	-0.0229908	0.00855522	-0.0262717	-0.0186153	-0.0159099	0.00293001	-0.0246073	-0.0279398	-0.0113412	-0.0276073
-0.019493	-0.023663	-0.0219305	-0.0232954	-0.0278319	0.0155324	-0.00211009	-0.0261168	-0.0124131	-0.0346663	-0.00280032	-0.0187858		-0.0327921	-0.0136939	-0.0335009	-0.0360636	-0.0225489	-0.013392	-0.0227474	-0.0281188	-0.0230715	-0.0132256	-0.0293974	-0.0119145		-0.0311311	-0.0280886	-0.0307794	-0.044384	-0.039167	-0.0160695	-0.0243057	-0.0446553	-0.0255324	-0.0382985	-0.0240392	-0.0252013		-0.0232042	-0.0051949	0.0184393	-0.0257312	-0.00930932	-0.0177685	0.00152631	-0.0114883	-0.00877273	-0.00560203	0.00241127
-0.0152559	-0.0212848	-0.0003956	-0.038882	0.0222771	-0.0052641	-0.0291103	-0.0176603	-0.0257452	-0.00646909	-0.0124388	-0.0261318		-0.0215121	-0.0312328	-0.0109753	-0.0369146	0.0141853	-0.0185769	-0.030234	0.0138828	-0.0219456	0.0136815	-0.0403381	-0.0306518		-0.0334163	-0.0421742	-0.0146002	-0.0180397	-0.00662149	-0.0176737	-0.0360036	-0.000907629	-0.0199784	-0.0164529	-0.0145657	-0.0327394		-0.00958166	0.0287976	0.0406231	-0.030062	0.00797216	0.0112681	-0.0182419	-0.0237813	-0.0190349	0.00804822	-0.0326006
-0.0225095	-0.00914241	-0.00491091	-0.0191079	-0.0111273	-0.026327	0.00754862	-0.0123832	0.00939621	-0.0213594	-0.0297776	-0.0162444		-0.0321027	-0.0149542	-0.0110748	-0.0190669	-0.0139857	-0.00792834	0.015173	-0.0191091	-0.005401	-0.0210986	-0.00834318	-0.0315119		-0.0400066	-0.0338508	-0.00968167	-0.028721	-0.00692008	-0.00639104	0.00554353	-0.022758	-0.00156276	-0.0280459	-0.0220218	-0.0260495		0.0234447	0.0121306	-0.0105342	-0.0111729	-0.0118366	0.0191048	-0.0190664	-0.0300084	-0.011766	-0.0149505	0.0140695
-0.0281761	-0.0261189	-0.00169915	-0.0302433	0.011356	-0.021192	-0.0165047	-0.0172855	-0.0332875	-0.0335018	0.0129391	0.0156585		-0.0398052	-0.0256821	-0.019163	-0.0308103	-0.00176608	-0.0272774	-0.0215118	0.00814336	-0.0299929	-0.0113575	-0.0114531	-0.00838424		-0.0462981	-0.0200099	-0.0210026	-0.0371255	0.00100575	-0.0166099	-0.00911366	-0.0244904	-0.032141	-0.0361805	-0.00129511	-0.018538		-0.00702325	-0.0314107	-0.00771128	-0.0293665	-0.00303363	-0.0137435	0.0109638	-0.0279876	-0.0217023	-0.0221643	-0.00606592
-0.00721744	0.00158758	-0.0151449	-0.00740296	-0.0178334	0.00180962	0.0130961	-0.0104408	-0.0381199	-0.0149655	-0.0200216	-0.00389713		-0.0283852	0.0162805	-0.0201891	-0.0199242	-0.0175434	-0.00328126	-0.0137725	-0.0294286	-0.023252	-0.0182906	-0.00431291	0.019497		-0.0257659	-0.00534219	-0.033404	-0.0328513	-0.0121053	-0.0139244	-0.0312588	-0.013209	-0.0235835	-0.0210848	-0.0074313	-0.0181412		0.0364936	-0.0146301	0.00180829	0.017957	0.0019755	-0.01234	0.00253153	-0.0285046	-0.00423422	-0.0195984	-0.0122112
-0.0019457	0.00906458	-0.00991946	-0.0255575	0.00188258	0.0107201	-0.015509	0.0144431	-0.0216503	-0.00736225	-0.0176089	-0.0103135		-0.0114037	-0.0304979	-0.0231624	-0.0257587	0.000472007	0.0020656	-0.0166287	0.00412617	-0.0323972	-0.0295275	-0.0250032	0.0469253		-0.0193564	0.0186831	-0.0191346	-0.0246422	-0.0129748	-0.00530556	-0.0115677	-0.00465886	-0.0260044	-0.0359367	-0.0159069	0.00244915		0.0263287	0.00437334	0.00898833	-0.0144129	0.00639362	-0.00831764	-0.0231627	-0.0269376	-0.0198342	-0.0338611	-0.0242831
-0.0224721	-0.0120962	0.0189838	-0.018994	-0.021195	-0.0438032	-0.0238983	0.037057	-0.0271425	-0.0324965	0.0150941	0.00374298		-0.0315212	-0.0294553	0.00151886	-0.0327635	-0.0425699	-0.0465115	-0.0286748	-0.00676825	-0.0218037	-0.0100068	0.0176906	-0.0163166		-0.0301617	-0.0217129	0.000195626	-0.0406518	-0.0518655	-0.0482885	-0.0107754	-0.00167547	-0.0305288	-0.0264383	0.00674597	-0.0245438		0.0229774	-0.00416792	-0.0171163	-0.00895202	-0.0339931	-0.0256715	0.0101697	-0.0227132	-0.013318	-0.0171174	-0.00350562
-0.0181365	-0.0301229	-0.00306002	-0.0239155	0.00358367	0.0165602	-0.0335769	-0.00535812	-0.013792	-0.0175073	-0.0190906	-0.0134635		-0.0235125	-0.0363831	-0.0212687	-0.0174977	-0.00446251	0.0146472	-0.0328011	-0.0296859	-0.0216046	-0.0150517	-0.00160596	0.00296671		-0.040367	-0.0413077	-0.023579	-0.0361785	-0.0118458	-0.00310003	-0.0302337	-0.0144387	-0.0333044	-0.0312631	-0.0282097	0.000742927		-0.0233187	0.0163693	0.0154364	-0.00698559	-0.0142797	-0.00735053	0.0316278	-0.0186976	-0.00332722	-0.010574	-0.0112441
-0.0342931	-0.0045179	-0.0134823	-0.00674035	-0.0314001	-0.0136981	0.00325676	-0.00514339	-0.0121099	-0.0339873	-0.0157922	-0.011012		-0.0310821	-0.0239648	-0.0186048	-0.0283331	-0.0337088	-0.00468553	-0.00420977	-0.00234902	-0.0206102	-0.0156538	-0.0265747	-0.0132823		-0.0162361	-0.0287139	-0.0303265	-0.0329545	-0.0317729	-0.0214426	-0.00321694	0.0096223	-0.027075	-0.0220721	-0.0227075	-0.0317152		0.000287484	-0.0100796	0.0368134	-0.00455871	-0.00877882	-0.0178849	-0.0149612	0.0201322	-0.0165062	-0.0223548	-0.00488026
-0.0219451	-0.0230607	0.00506411	-0.0196	-0.0311373	-0.00407756	-0.00234469	-0.0384127	-0.0269131	-0.0271932	-0.0259742	-0.0161213		-0.0173348	-0.025473	-0.0121927	-0.0302221	-0.0337475	-0.0253971	-0.0205971	-0.0414721	-0.0205939	-0.0228692	-0.0124985	-0.00736289		-0.0330821	-0.0283483	-0.0198735	-0.0315818	-0.036968	-0.00875345	-0.0331163	-0.0313461	-0.0296016	-0.0343032	-0.0236689	-0.00999482		-0.00995187	-0.0120916	-0.0105761	-0.00580624	-0.00788925	-0.0333711	-0.0049726	0.0255929	-0.0287782	-0.0011535	-0.00614634
-0.025643	-0.0201133	-0.00548496	-0.0130183	-0.0300749	0.0234834	0.0324064	-0.0196292	-0.0363349	-0.0355571	0.0111984	0.00737754		-0.037779	-0.0185895	-0.0197529	-0.0203833	-0.0233683	0.00726583	0.015238	-0.0413863	-0.0398096	-0.0281543	0.00193955	-0.0121566		-0.0486908	-0.0301731	-0.0235016	-0.0403617	-0.0373017	-0.0352416	-0.0099315	-0.0210015	-0.044524	-0.0388227	-0.0027797	-0.0180867		0.00529936	0.00903725	0.00959787	-0.026582	0.0166373	0.00288778	0.023619	-0.0224177	-0.0236035	-0.0246886	0.0208
-0.0341565	-0.00564262	0.0179323	-0.0272216	0.0311555	-0.0457724	-5.44061e-07	-0.00648078	-0.0271359	-0.0121404	-0.00385493	-0.021695		-0.0401771	0.00303161	0.00682036	-0.0264925	-0.00017714	-0.0384499	0.0144793	-0.0411143	-0.0180509	-0.0217965	-0.00150306	-0.0322433		-0.0338694	-0.0168002	0.000296732	-0.0308088	-0.00429381	-0.035559	0.027195	-0.0160339	-0.0299929	-0.0236389	-0.00891521	-0.0402958		-0.014302	0.023253	-0.00194062	0.0052709	-0.0252552	-0.0319259	-0.0147796	-0.0171493	-0.0172131	-0.00625808	-0.0120515
-0.00591824	0.0119336	0.00118742	-0.0295388	-0.0318616	0.00329939	-0.00355475	-0.0158773	0.00570276	-0.0267143	-0.0352226	0.0113774		-0.00473496	0.00445634	-0.0227044	-0.0320572	-0.0283719	-0.0118682	0.0102127	-0.0106731	-0.00923436	-0.0260912	-0.0105913	-0.0166265		-0.018245	-0.00826662	-0.0303789	-0.0136494	-0.0350507	-0.00396867	0.0031408	-0.0256479	-0.0233408	-0.0413894	-0.0436354	-0.0215311		-0.0140177	-0.00776134	0.00952903	0.000958307	0.00115093	-0.00833987	0.0209372	-0.0192395	-0.00974953	-0.0257996	-0.0235697
-0.0287422	-0.0211761	-0.0196891	-0.018113	-0.0237176	-0.0308268	0.0296302	-0.0195138	-0.0195533	-0.0170564	0.0266612	0.0139573		-0.0262067	-0.0285715	-0.0241664	0.00273598	-0.023463	-0.026236	0.000795381	-0.0319755	-0.0189604	-0.0259445	-0.0122724	0.0102291		-0.0302181	-0.0316173	-0.0202885	-0.0167613	-0.0309746	-0.0160606	0.00535816	-0.0175624	-0.0189089	-0.0353146	-0.012527	0.00254288		0.00510968	-0.00223097	0.0196355	-0.01992	0.0135476	-0.0298045	0.00152269	-0.0291037	-0.00599002	-0.0103213	-0.00183826
-0.00967948	-0.0258459	0.000199415	-0.00587297	6.07686e-05	-0.0059201	-0.00368363	-0.00802336	-0.0369112	-0.00141422	-0.00363101	-0.0191023		-0.0164023	-0.0281665	-0.012621	-0.012599	-0.00973391	-0.0337137	0.0273316	-0.0133204	-0.0308414	0.00503846	-0.00668846	-0.00571956		-0.0268649	-0.0368803	-0.0219243	-0.021769	-0.0246686	-0.0230085	0.0104508	0.0240756	-0.0391188	-0.000485176	-0.0199551	-0.0148607		0.019991	-0.0131304	-0.00941299	-0.014987	0.0140776	-0.00201385	-0.0149552	-0.018955	-0.00123572	-0.0148938	-0.0069488
-0.030402	-0.0125144	-0.00533992	-0.00791727	-0.0379422	0.0216806	-0.0108708	-0.00549084	-0.0325173	-0.0362481	-0.00921345	0.00475956		-0.0308009	-0.0127902	-0.0222574	0.0227142	-0.0345567	0.0122626	-0.0151715	-0.0253135	-0.0332266	-0.0288173	-0.00476375	0.00523646		-0.0422416	-0.0208218	-0.0279919	-0.017747	-0.0389769	0.00306511	-0.00721075	-0.0107078	-0.0294391	-0.0363435	-4.08995e-05	0.00780694		-0.00273171	-0.00342773	0.01197	0.00892397	0.0161449	-0.0144289	-0.00108415	-0.00678005	-0.0245122	-0.0213247	0.0389918
-0.0311648	-0.0268049	0.0021421	0.0219027	-0.0357351	0.0274921	-0.0130963	-0.0289979	-0.0349759	-0.032976	0.0285708	0.0198621		-0.0414909	-0.0303025	-0.0117148	0.011035	-0.0167737	0.0190235	-0.0313907	-0.0337106	-0.035123	-0.0145487	0.0142147	-0.00197514		-0.04154	-0.0318932	-0.0176038	0.00309289	-0.0245395	-0.020642	-0.00873551	-0.046736	-0.0333136	-0.0325886	0.00306268	0.0246259		0.00865183	0.0266783	-0.00442497	-0.0217674	-0.00545897	-0.0312694	-0.0298556	-0.0183195	-0.028076	-0.0177456	-0.0129378
-0.0380766	-0.0232599	-0.00762763	-0.0393667	-0.00863771	-0.00418819	-0.0066815	0.0171223	-0.0390516	-0.0212285	0.00176855	0.0107729		-0.0426035	-0.0307524	-0.0250179	-0.0372505	-0.0212748	0.00723525	-0.00332846	-0.00810133	-0.0350112	-0.0335993	-0.0308473	0.00296616		-0.0478155	-0.0418138	-0.029417	-0.0372197	-0.013648	-0.00535573	0.00691119	-0.00228701	-0.0420872	-0.0400728	-0.0278277	0.017063		-0.0121971	-0.00999398	0.0392171	-0.00714931	0.0055634	-0.0223005	-0.0142867	-0.0265755	-0.0207075	-0.01998	-0.00961943
-0.0208589	-0.00780697	0.00475832	-0.0184714	-0.0218303	-0.0202814	-0.0167856	-0.0321805	0.00259543	-0.0120045	-0.00732227	-0.015665		-0.0288106	-0.0026768	-0.00105933	0.0138931	-0.0196526	-0.00841315	-0.038545	-0.0194617	-0.00676682	-0.0233542	-0.00184064	-0.0277985		-0.0245067	-0.0134671	-0.0184295	-0.00519227	-0.0202861	-0.026871	-0.018549	-0.0224813	-0.0114904	-0.0302863	-0.0158112	-0.0117801		0.00825276	0.00537114	0.0506438	0.0139493	-0.0208196	-0.00736617	0.0107159	-0.00849609	-0.0261792	-0.0022654	-0.0214213
-0.0246583	-0.00983185	-0.00301381	0.000774449	-0.0161787	0.000750798	-0.0372731	0.0130439	-0.0271923	-0.0362313	-0.0111648	-0.00246283		-0.0339022	-0.0166679	-0.0190572	0.00424277	-0.0175158	-0.00263062	-0.0195611	-0.0305338	-0.0333562	-0.0228946	-0.0307721	-0.0115256		-0.0243216	-0.0369752	-0.0148605	-0.0153277	-0.0239718	-0.00467056	-0.0386331	-0.0219549	-0.0367767	-0.0297854	-0.0335537	-0.0190874		0.0110422	-0.00956311	0.0301102	-0.00978238	-0.0171858	0.0187981	0.000251016	-0.0254778	-0.0342216	-0.0173671	0.00934088
-0.0333287	-0.0152542	0.0114983	-0.0122293	-0.00743309	-0.00570735	0.0156197	-0.0140668	-0.0370313	-0.0256713	-0.0178672	-0.00619871		-0.0407751	-0.011177	-0.0116888	-0.00845438	-0.0264857	-0.0221514	0.0105676	-0.0317667	-0.0345511	-0.0139726	-0.0204423	-0.0101476		-0.0125827	-0.0201861	-0.0243698	-0.0255532	-0.016085	-0.0401208	0.000147193	-0.0284422	-0.0423933	-0.0256673	-0.0352169	-0.0178865		0.00818592	-0.00965224	0.0113397	-0.00880135	0.00302439	-0.0134625	-0.0138095	-0.0258979	-0.0162301	-0.0291936	0.00912952
-0.0256864	-0.0159495	-0.0186096	0.0294701	-0.025454	0.00215849	0.0114734	-0.00504349	-0.0310273	-0.00682003	-0.0262752	0.0294408		-0.0262382	-0.0237479	-0.0168741	0.00599939	-0.0195078	0.0035274	0.0294556	-0.0412571	-0.0252904	-0.0152596	-0.0180646	0.0226081		-0.0243568	-0.0305427	-0.0172813	-0.0183755	-0.0365426	-0.0023034	0.0368137	-0.0232715	-0.0337469	-0.00635765	-0.0260616	-0.00634035		-0.0011515	-0.016927	0.0272935	-0.0112336	-0.0246124	0.00873205	0.0408386	-0.00135653	-0.0087904	-0.0284961	0.014652
-0.015942	-0.0147377	0.0275142	-0.0113706	-0.00628119	0.0156932		-0.0183418	-0.000104251	-0.023909	-0.0196314	-0.0030602		-0.0238697	-0.00190191	-0.0027821	-0.0281598	-0.00609514	0.0121689		-0.0344853	-0.00186047	-0.0264328	0.00235687	0.000969249		-0.0233032	-0.0223319	-0.00480604	-0.0383569	-0.0233512	-0.0190522		-0.010159	0.00271687	-0.021534	-0.0273326	0.00927909		0.0471161	-0.00181441	0.0167311	-0.0206532	0.00440845	0.0146124		-0.0132794	-0.00756654	-0.0204515	0.0276474
-0.0153499	-0.0182826	0.00605615	0.00291181	0.0138711	0.0322042		-0.0135167	-0.00503857	-0.0304613	-0.0289109	-0.0270312		-0.0255468	-0.0345847	-0.00153474	0.00650337	-0.0108394	0.0326963		-0.0248247	0.00541305	-0.0120371	-0.0340084	-0.0283836		-0.0381324	-0.0363856	-0.0131087	-0.0136251	-0.0265322	0.030822		-0.0367098	-0.00107888	-0.0302543	-0.0210009	-0.0142527		0.00421504	0.00743535	-0.00132104	-0.00336501	-0.0234371	0.0104825		-0.0283208	-0.0278669	-0.0287889	0.00199694
-0.0203067	-0.0228393	-0.00573129	0.0100836	-0.0197511	-0.00894108		-0.0111623	-0.0393004	-0.0295299	-0.0160593	0.0196536		-0.0342858	-0.0235549	-0.0129174	0.0358281	-0.0171448	-0.0101946		-0.0106014	-0.0111407	-0.0286212	-0.00953285	-0.00912576		-0.0210722	-0.0305941	-0.0168815	-0.0127735	-0.0365041	-0.0287746		-0.0265699	-0.0198435	-0.0377566	-0.0204249	0.0314585		-0.0235914	-0.000476024	-0.0207817	-0.00778759	-0.012494	-0.0115508		0.00481354	-0.014344	-0.0240781	-0.0102555
-0.017395	-0.0294684	-0.0122881	0.0168349	-0.019939	0.0282714		-0.0177577	-0.0306549	-0.00643959	-0.0194018	-0.019852		-0.0303122	-0.0213962	-0.0247272	0.0160151	-0.0189034	0.00457037		-0.025178	-0.0295053	-0.0168734	-0.0259445	-0.0343072		-0.0424911	-0.0263445	-0.0356324	-0.0175844	-0.0341203	-0.0228133		-0.0140259	-0.0357445	-0.0211322	0.00109495	-0.0245913		-0.000834833	0.00806353	-0.00848691	-0.0096148	-0.00548128	-0.00538062		-0.0140034	-0.0220788	-0.00160824	-0.0194602
-0.0177364	9.66648e-05	-0.00344515	0.015233	-0.0247119	0.0112678		0.0148167	0.019275	-0.0125916	-0.0138406			-0.0255566	-0.0249666	-0.00936986	-0.00146153	-0.0265614	-0.00234828		-0.0215326	-0.0126184	-0.0128652	-0.0208704			-0.0302537	-0.0257661	-0.0177361	-0.0181182	-0.0180251	0.0160674		-0.0298191	-0.0235549	-0.0176016	-0.0303684			-0.000452688	-0.0161394	0.0130829	-0.000510157	0.0142621	-0.0164719		0.0168412	-0.00940452	0.00807459	-0.0228335
-0.0226264	0.0199357	-0.0151977	0.102009	0.00899087	0.00860139		0.00158019	-0.0435591	-0.0273546	-0.0281682			-0.0253485	0.0217295	-0.0122967	0.104672	-0.0125646	0.00762793		-0.0238923	-0.035989	-0.0340003	-0.0280087			-0.0494535	0.000382164	-0.0275107	0.0308261	-0.0121339	-0.0119148		-0.0122692	-0.0495817	-0.031723	-0.025802			-0.0182513	0.0227979	-0.00162748	0.00217058	-0.00250404	0.0119856		0.00870783	-0.0262853	-0.0193175	-0.00296192
-0.00251656	0.00602676	-0.00282204	-0.0421313	-0.0112488	0.0223281		-0.015039	-0.0305039	-0.00652429	-0.0334677			-0.0211989	0.00864339	-0.0277293	-0.0442165	-0.0105251	0.0143555		-0.0136889	-0.0321467	-0.0117691	-0.0215046			-0.0180653	-0.0071518	-0.0284021	-0.050241	-0.0245782	-0.00243947		-0.0203054	-0.0320319	-0.0189908	-0.0172441			0.00604236	-0.011739	0.0400269	-0.0188695	-0.00685346	-0.00879214		0.0334722	-0.0175754	-0.0121912	-0.0190328
-0.00969087	-0.00416443	-0.00566678	2.77777e-05	-0.022659	0.00597793		-0.0346188	-0.021993	-0.0238362	-0.0229268			-0.0303443	-0.0155597	-0.0229743	-0.00511598	-0.0265836	0.00132177		-0.0100934	-0.02721	-0.0295861	-0.0217657			-0.028506	-0.0342246	-0.0197758	-0.0386246	-0.0334332	-0.0168544		-0.0418853	-0.0193584	-0.0303222	-0.00851537			0.0119046	-0.032862	0.0252978	-0.0183903	0.00371543	-0.0165009		-0.0303497	-0.021298	-0.024585	0.00880494
-0.0415142	0.01415	-0.002521	0.0115904	-0.0186788	-0.0267482		-0.0210664	0.00354848	-0.00707308	-0.000991837			-0.0356204	0.019196	0.0139424	0.0206439	-0.0203597	-0.0195768		-0.0381549	0.00637865	-0.0122216	-0.0285325			-0.0407655	-0.00795648	0.00562155	-0.0136308	-0.0297009	-0.0287419		-0.0302492	-0.0037206	-0.00991956	-0.0244204			0.0345912	0.0166959	-0.0064087	-0.0208352	-0.00122213	-0.000526305		-0.00521571	-0.0272664	-0.013599	-0.0231996
-0.0375916	0.00304268	-0.0116862	0.019306	-0.017897	-0.0397143		-0.0191692	-0.0111996	-0.031616	-0.00199222			-0.030304	-0.00576272	-0.0056907	-0.000293566	-0.0157366	-0.0341059		-0.0389533	-0.0241111	-0.023896	-0.0332858			-0.0438979	-0.0186638	-0.0297547	-0.0217173	-0.0285978	-0.0308353		-0.0249553	-0.0044496	-0.0157493	-0.035192			-0.0173829	-0.00944193	-0.0139931	-0.0239496	-0.0199805	-0.0315803		-0.0198446	-0.0303505	0.0107421	0.0165469
-0.00403483	0.0363386	-0.0106449	0.00227527	-0.0224053	0.00963158			-0.02309	-0.0385352	0.00834459			-0.0334402	0.0383872	-0.0252966	0.00726583	-0.0164361	0.0104058			-0.0320427	-0.0211611	-0.00846877			-0.0326982	-0.0128407	-0.0231028	-0.00617834	-0.0194547	-0.0294948			-0.0353223	-0.0314887	-7.95717e-06			0.0055731	-0.0184836	0.0513399	-0.00200729	0.0173337	-0.0180511			-0.0274511	-0.00998783	-0.0160395
-0.0201646	0.00680842	-0.00182513	0.00235994	-0.0203884	0.0075249			-0.0278591	-0.00198858	-0.0120832			-0.0118219	-0.019914	-0.00838064	0.0362533	-0.0177453	0.0126181			-0.0286959	0.00413722	-0.0195887			-0.0266335	-0.0300266	-0.00466598	0.00216476	-0.0332921	-0.0151644			-0.0383465	0.00441649	-0.0256224			-0.0104836	-0.0160256	-0.0122582	0.0149208	-0.0153102	-0.00613515			-0.022235	-0.0265969	-0.0257349
-0.0155722	-0.0120227	-0.0148432	-0.038173	-0.0238782	-0.0317812			-0.0276952	-0.0190285	-0.00851973			-0.0127651	-0.0114646	-0.0207326	-0.0192039	-0.035237	-0.0240064			-0.0260188	-0.000935478	-0.0139666			-0.0452066	0.0023298	-0.0243988	-0.0382964	-0.0360703	-0.0340013			-0.0347286	-0.0252386	-0.00531936			0.0163397	-0.0338773	0.0406494	-0.0225213	-0.0238896	-0.0133815			-0.01958	0.0177551	-0.0174564
-0.013182	-0.00513777	-0.0164479	-0.01647	-0.00683818	-0.0101768			-0.0372407	-0.0114538	-0.0207923			-0.0327152	-0.0355968	-0.0273645	-0.0220519	-0.0189841	-0.0148767			-0.0134086	-0.00362548	-0.0238477			-0.013493	-0.036596	-0.0320678	-0.024068	-0.030573	-0.0115844			-0.0344844	-0.00851075	-0.0284004			0.00404153	-0.00408066	-0.0109076	-0.0420119	-0.0217818	-0.00776262			-0.0146773	-0.0159774	-0.0207896
0.00359332	0.00105193	0.0194825	-0.0108539	-0.00599434	-0.0143067			-0.0421788	-0.00900615	-0.0040577			0.0066706	-0.0154942	0.003162	-0.000705801	-0.0230096	-0.0086461			-0.038078	-0.0194402	-0.010866			-0.0167022	-0.0335692	-0.00758721	-0.00586103	-0.033685	-0.0112787			-0.0368923	-0.0398064	0.01338			-0.00504105	-0.0287669	0.0119117	-0.0194491	-0.0113755	-0.0299358			-0.00314847	0.0159338	0.0149115
-0.0275954	-0.00952366	0.0015595	0.0612041	-0.0176374	-0.00735327			-0.0368048	-0.0201407	-0.0147312			-0.0274411	0.00799241	-0.00899914	0.0353028	-0.0184487	-0.0113259			-0.0343367	-0.007792	-0.0142759			-0.0304127	-0.0111981	-0.00574455	0.0268863	-0.0399098	-0.00667868			-0.0461042	-0.0357064	-0.00169031			0.0238192	-0.0208152	-0.0145809	-0.00412344	-0.0148445	0.0220587			-0.0196428	-0.00688573	0.0103436
-0.00587296	-0.0209519	-0.0257216	-0.0285155	-0.0326139	0.0137478			-0.0206507	-0.0209001	-0.0310986			-0.0222649	-0.0293987	-0.0357357	-0.0244062	-0.0212682	0.010285			-0.0244722	-0.0216431	-0.0197993			-0.0211298	-0.0353981	-0.0459438	-0.0405316	-0.0317399	0.0021824			-0.0367442	-0.0140297	-0.0186824			0.043925	-0.0180986	0.020377	-0.0254342	-0.00273045	0.0385588			-0.0219725	0.00582919	-0.0241618
-0.0230882	-0.00827995	0.0295954	-0.0248408	-0.0137371	-0.00864976			-0.00188061	0.0060869	0.0076913			-0.0307954	-0.0199222	-0.000547018	-0.016983	-0.0145096	-0.00101848			-0.0144654	-0.00250579	-0.0191173			-0.0287872	-0.0321246	-0.0146026	-0.032932	-0.0129644	-0.0157347			-0.01144	-0.019305	-0.0192909			0.0428158	-0.0311324	0.0179685	-0.0145905	0.0140051	-0.0268188			-0.0312783	-0.014419	-0.0160752
-0.0148234	-0.00732124	-0.00730019	-0.0359687	-0.00764662	0.00741753			-0.0403	-0.0319498	0.00511587			-0.0420208	-0.00621194	-0.00946075	-0.0413386	-0.0180256	0.00517181			-0.0403729	-0.0250612	-0.016653			-0.0377903	-0.0268722	-0.0153372	-0.0438413	-0.0346823	-0.000543991			-0.0483307	-0.0155737	-0.00638821			0.0453055	-0.024287	-0.00922478	-0.0159389	0.00724323	-0.00645887			-0.0212552	-0.0273552	-0.0158837
-0.025683	-0.0164558	0.0139678	0.0205337	-0.0192256	-0.0184396			-0.0293302	-0.0277054	-0.0181331			-0.0278401	-0.0173782	-0.0117105	0.00489981	-0.0371689	-0.0108547			-0.0283248	-0.0281802	-0.0124759			-0.0177784	-0.0279034	-0.013901	-0.0155975	-0.0383319	-0.0177061			-0.0374725	-0.0186189	-0.0163804			0.0837284	0.0403471	-0.0125384	-0.00780275	-0.0234882	0.0173227			-0.0184608	-0.0174395	-0.00812206
-0.0214913	0.00801001	-0.00522993	0.00159094	-0.0264367	-0.0132157			-0.00945424	-0.0298402	0.00604175			-0.0308259	-0.0218788	-0.0271389	-0.00977565	-0.0236246	-0.00990608			-0.0086223	-0.020407	0.0129665			-0.0328571	-0.035016	-0.0249369	-0.0244469	-0.0297944	-0.0158777			-0.0146745	-0.0213009	-0.00474911			0.0322972	-0.00551292	0.00685102	-0.0227631	-0.0074713	-0.0135755			-0.0312746	-0.00383289	-0.00218134
-0.0348972	-0.0118592	0.00698661	-0.00738655	-0.00405729	0.00728766			-0.00684505	-0.0175881	0.0255044			-0.038598	-0.0337292	-0.013595	-0.00903452	-0.0338166	0.0246419			-0.0144168	0.0382326	-0.00507506			-0.041187	-0.0355987	-0.0337716	-0.0333233	-0.0361143	0.000650692			-0.00564922	0.0125115	-0.0094464			0.0230764	0.00275982	0.0171624	-0.0153992	-0.0167831	-0.0116977			-0.0234995	-0.00268798	0.0256741
0.0132177	-0.00838766	-0.0118042	0.000916725	-0.0291092	0.023121			-0.0033473	-0.0320629	0.0285673			-0.001841	-0.000938415	-0.0280069	-0.0051822	-0.0317841	0.00697207			-0.0166674	-0.0324331	0.0158343			-0.0306615	-0.0174702	-0.0425366	-0.022419	-0.0269034	-0.00027708			-0.0139785	-0.0312403	-0.00039653			-0.0246764	0.00224126	0.0174313	-0.0249063	0.0130361	-0.00220339			-0.0364778	-0.0291351	-0.0089766
-0.0264883	-0.00350856	-0.00932714	-0.0112724	-0.0194419	-0.0294472			-0.0127971	-0.0301947	-0.00576179			-0.0186985	0.017728	-0.0139351	0.00669624	-0.0173252	-0.0349078			-0.0161084	-0.0192097	0.00912654			-0.0195578	-0.00474183	-0.0242828	-0.00942594	-0.0211306	-0.00683494			-0.0232988	-0.0247141	0.00511756			0.0263217	-0.00804581	0.0142417	-0.0290911	0.0088559	0.00432443			-0.00392894	-0.000506554	0.00906011
0.00105639	-0.0272427	0.00249956	0.0309485	-0.0207032	-0.0226109			-0.0338114	-0.00992481	-0.012469			0.00403767	-0.0419644	-0.00807488	0.024568	-0.0233981	-0.00615609			-0.0206782	0.010835	0.0501554			-0.0132331	-0.0269144	-0.0105707	-0.00568283	-0.0282233	-0.00426508			-0.0287578	-0.00661357	-0.0262224			0.0343318	-0.0059527	0.0131721	-0.0187394	0.00725248	0.00961421			-0.0210137	-0.0195286	0.0279269
-0.0196883	-0.0310659	-0.0128189	0.0496611	-0.00720266	0.00564683			-0.0114479	-0.0130427	-0.018763			-0.0276905	-0.0327445	-0.022929	0.0543554	-0.0270711	0.0274922			-0.0254864	-0.0280957	-0.0166451			-0.0383872	-0.0418889	-0.0275087	0.0107295	-0.024891	-0.00016342			-0.0369606	-0.0155167	-0.0261207			0.0176186	0.00436735	0.000405249	0.00657926	0.00596469	-0.0228797			-0.03027	-0.0203883	0.00775959
-0.0216709	-0.0140101	-0.00571828	-0.0215976	-0.00622651	-0.0150839			-0.0376666	-0.0397008	-0.0121828			-0.0238203	-0.0151282	-0.0131242	0.00414709	-0.0199878	-0.0336278			-0.0434706	-0.0309272	-0.0159879			-0.017919	-0.0215247	-0.0219904	-0.0298143	-0.00385701	-0.0250367			-0.0416046	-0.0477209	-0.035059			0.0309257	-0.0210658	-0.0268172	-0.0278551	-0.00513108	-0.0268446			-0.0353707	-0.0295343	-0.00155798
-0.0126009	-0.00867459	-0.0256437	0.00838696	-0.0117607	-0.0297917			0.00235462	-0.031285	0.0184295			-0.00625722	-0.0107443	-0.0346297	0.00914952	-0.0387055	-0.0284345			-0.00507071	-0.0175055	0.0315577			-0.0226205	-0.0356309	-0.0256406	-0.00890122	-0.0247839	-0.025745			-0.0175722	-0.0355721	-0.000389045			-0.00477374	-0.0233978	0.00821023	-0.000460045	0.0257691	0.0213638			-0.0156739	-0.015018	0.038419
-0.0212983	-0.026549	0.00521633	-0.0137863	-0.0217364	-0.0116222			-0.0109703	0.00329565	-0.0238643			-0.0237004	-0.0319758	-0.00543956	-0.003307	-0.00733765	-0.0256373			-0.0127016	-0.0103414	-0.0312233			-0.017843	-0.041157	-0.0300397	-0.0272051	-0.0116072	-0.0262384			-0.0174469	-0.0132492	-0.015049			0.0397201	-0.00576308	-0.00694951	-0.0264922	0.016305	-0.00375284			0.00276477	-0.0308877	0.00756411
0.0047896	-0.0339745	-0.0194411	-0.00312094	-0.0244834	0.0194371			-0.0273046		-0.0171486			-0.0349689	-0.0219146	-0.0247659	0.0110352	-0.0252076	0.0138165			-0.0263353		-0.0187833			-0.0308909	-0.0180866	-0.0371895	-0.00580974	-0.034728	0.0172441			-0.0364783		-0.017915			0.0200161	-0.0095643	0.0088781	-0.0174806	-0.010682	0.0284805			-0.00947357		-0.0171306
-0.00523534	-0.00717267	-0.030791	-0.0116673	0.0028517	0.0171333			-0.0102054		-0.0209035			-0.0164208	0.0122061	-0.0323988	-0.0143819	0.00786333	0.0117233			-0.0230348		-0.0108198			-0.0182306	0.00238384	-0.030024	-0.0373614	0.00070431	0.0124415			-0.0251064		-0.0283475			-0.00627978	0.0174201	0.00337329	-0.0150804	0.0132719	-0.0209612			-0.0117319		0.00377736
-0.0066009	-0.00475559	-0.0180126	0.0167111	-0.0279123	0.0135559			-0.0229101		0.0016576			-0.0201505	0.00822991	-0.021461	0.00497195	-0.0133045	0.0137055			-0.0169209		0.00900038			-0.0308165	-0.0137616	-0.0321236	-0.00387503	-0.0463825	-0.00765277			-0.00611724		-0.0224843			-0.0137036	-0.0143791	0.0219641	-0.0160047	0.0398438	-0.0215708			-0.0257905		-0.0213021
-0.0173275	-0.0118087	-0.00356145	-0.0184303	-0.0281987	-0.00241974			-0.0259004		0.0387553			-0.0314833	-0.0256548	-0.0137045	-0.0189617	-0.0308787	0.00345191			-0.015859		0.0025735			-0.0395819	-0.0290213	-0.0155162	-0.047021	-0.0344198	-0.0117181			-0.0349257		-0.00375853			-0.00785608	-0.0290135	0.0329826	-0.023426	-0.00409411	0.0226985			-0.0200082		0.0184767
-0.00507762	-0.0299949	-0.000634051	-0.0157128	-0.0275194	0.00370139			-0.0262358		-0.0377714			-0.00426786	-0.0328911	-0.00705558	-0.0164768	-0.0277059	-0.0149823			-0.0214508		-0.0337319			-0.00726464	-0.0410305	-0.0146158	-0.0251995	-0.0199524	-0.0137846			-0.028283		-0.036894			0.0287658	-0.0125593	0.00328606	-0.0297985	0.000110691	0.019744			-0.0182613		-0.00228824
-0.00113815	-0.0107368	0.00231411	-0.015415	-0.037742	-0.0166243			-0.0289599		-5.55719e-05			-0.000301391	-0.0213463	-0.00888632	0.000652834	-0.0343638	-0.02111			-0.031444		-0.00370403			-0.00388239	-0.0268896	-0.00135016	-0.0269848	-0.0204665	-0.00463229			-0.0172719		-0.00820593			-0.0275632	0.0102883	0.0233952	-0.00476675	-0.0255463	-0.00151524			-0.0287419		0.0333989
-0.0326735	0.0259984	-0.00151605	-0.00109184	-0.00322208	0.0484782			-0.0228131		0.0413941			-0.0271564	0.0287919	-0.0160946	-0.014751	-0.0412456	0.0218339			-0.0331142		0.0643353			-0.0354798	0.0227114	-0.0149588	-0.0461574	-0.0374894	0.0310536			-0.0440361		0.0367782			0.0259112	-0.00164801	0.00506827	-0.0228938	-0.0116254	0.00103849			-0.0183742		0.0338134
-0.0164737	-0.00818423	0.00172101	0.00723764	-0.00976391	-0.0167827			-0.0290682		-0.00162471			-0.0333177	-0.0252088	-0.0181119	-4.70698e-05	-0.0237522	-0.0272598			-0.0289123		-0.0250406			-0.030811	-0.0318971	-0.017196	-0.0204315	-0.0391327	-0.0376277			-0.0347595		-0.0145117			0.00878515	-0.0181657	0.049357	-0.0156667	0.00960378	-0.0107678			-0.0296379		-0.0128395
-0.039463	-0.0247605	-0.0141322	0.074003	-0.0134458	0.0146646			-0.0343666		0.0141363			-0.0324853	-0.0280133	-0.0236274	0.0589096	-0.0218324	0.00931072			-0.0229363		0.0359682			-0.0404001	-0.035052	-0.0182196	-0.00290682	-0.0192473	0.0273203			-0.0424599		0.00508944			-0.0152529	-0.0162445	0.0114329	0.010491	-0.0257817	0.00603929			-0.0237101		0.060463
-0.00444575	-0.00847097	0.00633609	0.0184431	-0.0052225	-0.0236905			-0.036174					-0.0273017	-0.0137466	-0.00167297	0.0113588	0.00726061	-0.0219088			-0.0353464					-0.026851	-0.036335	-0.0292893	-0.00648019	-0.0120172	-0.0144851			-0.0355012					0.0147316	0.0197928	-0.0106648	-0.019631	-0.0173538	0.035342			-0.0275221
-0.0373359	-0.0337303	0.00719609	0.000461814	-0.0268988	-0.017107			-0.0143245					-0.0300389	-0.0249323	-0.0024623	-0.0177006	-0.0175324	-0.0046647			-0.0261798					-0.0457474	-0.0274363	-0.0125145	-0.0251283	-0.0266443	-0.00750995			-0.0302666					0.00129717	-0.00681371	-0.0225229	-0.0267913	-0.00479133	-0.0176877			-0.0247215
-0.034042	-0.0217989	-0.0314023	-0.00586255	-0.0234269	0.00791538			-0.0419202					-0.0412909	-0.025268	-0.0270854	0.0122812	-0.0236108	0.00155269			-0.0357483					-0.0373824	-0.0283647	-0.0188397	-0.0161155	-0.0371538	0.00168362			-0.0431149					-0.0023502	0.0143169	0.00916055	-0.0184947	-0.00795858	-0.0154652			-0.0128268
-0.03688	-0.0229	-0.0268297	-0.0275748	-0.0301003	-0.0107975			-0.00499151					-0.0334091	0.000175149	-0.0362705	-0.0228359	-0.0190212	-0.0167175			-0.0176535					-0.0342637	-0.0313822	-0.0312418	-0.0367147	-0.0304737	0.000714221			-0.0128316					0.00958896	-0.0124459	0.0255771	-0.0252051	-0.00251944	-0.024408			-0.0126273
-0.0284711	-0.00750103	-0.0207686	-0.0190398	-0.00202592	-0.0250923			-0.0244929					-0.0256662	-0.00614554	-0.0192498	-0.0108359	-0.00791737	-0.0281607			-0.0319941					-0.045965	-0.0150435	-0.026092	-0.0166554	-0.0305057	-0.0306274			-0.0405831					-0.00166917	-0.0162233	0.00421268	-0.0339158	-0.0274024	-0.0113841			-0.0191219
-0.013976	-0.0242762	-0.0301121	0.0475956	0.00919361	0.0111576			-0.0287786					-0.0325528	-0.0260654	-0.0117153	0.0402905	-0.00683656	-8.93849e-05			-0.0303749					-0.0266674	-0.0254627	-0.0232627	-0.00160313	-0.00683006	0.0136756			-0.032983					-0.00432834	-0.0100502	0.01621	0.00255161	0.0128049	-0.0209576			-0.0301921
-0.0117496	-0.0309201	-0.0188614	0.0271722	-0.0165921	-0.0036375			-0.0015975					-0.0163181	-0.0322358	-0.0241468	0.027503	-0.0258369	0.000519347			-0.000757245					-0.021289	-0.0217442	-0.0266195	-0.0141429	-0.0306704	-0.00732489			-0.00655675					-0.0192808	-0.00899473	0.0138104	0.00532542	-0.00172411	-0.00262507			-0.0251771
-0.0329927	-0.0119042	-0.0347877	0.00015192	-0.0205717	0.0109259			-0.0393822					-0.032439	-0.0241574	-0.0335469	-0.015206	-0.0276514	0.0072886			-0.0361282					-0.0164069	-0.0277006	-0.032702	-0.0283454	-0.0228009	0.0170155			-0.0418425					0.0147134	0.00157125	0.00274848	0.00164355	0.0138068	-0.0302349			-0.032569
-0.019143	-0.0381143	0.00587427	0.0284555	-0.0252807	0.042039			0.00671363					-0.0105521	-0.0216186	-0.00877251	0.0485297	-0.0307765	0.0272838			-0.000923295					-0.0249291	-0.0274546	-0.0123455	0.00317452	-0.0273122	0.00890555			-0.0270537					0.0102083	-0.0131144	-0.00744895	0.0183046	-0.0234876	0.0190487			-0.0209083
-0.00212745	-0.0132431	-0.0104876	0.0147025	-0.014342	-0.014787			-0.0246929					-0.0192646	-0.0244743	-0.0223129	0.021251	-0.0119701	-0.0156989			-0.0275099					-0.0220626	-0.0364129	-0.035133	0.000169235	-0.0284263	-0.0222979			-0.0283625					-0.0158549	-0.0312295	-0.00102947	-0.0313859	-0.00315349	0.0179856			-0.00719805
-0.0369669	-0.0256888	-0.0109378	-0.0304905	-0.00848903	-0.00781374			0.0119203					-0.0401535	-0.0300284	-0.026575	-0.0180555	-0.0211994	-0.00509605			0.0140546					-0.0326043	-0.0192884	-0.0323733	-0.027762	-0.0223556	-0.015429			-0.00756829					0.000321684	-0.000257603	0.0333152	-0.0172011	0.00845567	-0.0179726			-0.0223735
-0.0357226	-0.0256437	0.0276373	0.00886904	0.0126429	2.62097e-05			-0.0365611					-0.0390573	-0.0333867	0.0216674	-0.0041093	-0.00925548	0.0120036			-0.0357581					-0.0414767	-0.0241478	0.00502635	-0.0183588	0.00268202	-0.00783069			-0.0448739					-0.0103737	0.00249213	0.00868648	-0.0193525	-0.0225958	-0.0225586			-0.017824
-0.00955193	-0.00126618	-0.00674466	0.0341013	-0.028356	0.0297192			-0.0375688					-0.0223029	-0.0220578	-0.0141213	0.0416575	-0.0302893	0.0137441			-0.0312029					-0.00395651	-0.0297984	-0.0186566	0.0133869	-0.0281827	0.0206223			-0.040281					0.0139211	-0.00272343	0.00807958	0.0121071	-0.0230659	-0.0119726			-0.00961647
-0.00103329	-0.0120815	-0.018883	0.011722	-0.00776728	-0.0180577			-0.0382595					-0.0159954	0.0040681	-0.0300656	0.00690032	-0.0157827	-0.00964288			-0.0179088					-0.00873882	-0.0286514	-0.030296	-0.0132171	-0.0213713	-0.0152085			-0.0221363					0.000817957	-0.0139728	-0.000714456	-0.0174101	-0.0117358	-0.0239259			-0.0170895
-0.0313124	-0.000935222	-0.0263482	-0.0126183	-0.00408606	0.00912715			0.00921138					-0.0296739	-0.019358	-0.0226223	0.0100467	-0.0239854	-0.00612935			0.0057435					-0.0326463	-0.0109783	-0.0369507	-0.00967761	-0.01618	-0.0135286			-0.0154882					0.00323135	-0.00763527	0.0056087	-0.0103659	0.00775339	-0.0160136			-0.0175031
-0.0289949	-0.0314957	-0.0315191	0.0525293	-0.0328229	-0.00262335			-0.0347136					-0.0170148	-0.0334388	-0.0378654	0.0536629	-0.0164477	-0.00994853			-0.0315233					-0.0122721	-0.0380716	-0.0393001	0.0220347	-0.0314132	-0.0121107			-0.0351738					-0.0166087	0.00613196	0.020017	0.00471669	0.0240515	0.00693212			-0.0262092
-0.0317203	-0.0229114	-0.00839415	0.0221582	-0.019119	0.0603131			0.00913846					-0.0363641	-0.0324821	-0.0192191	0.0251224	-0.0287309	0.0262064			0.00571629					-0.0394309	-0.0258214	-0.0204716	0.00463686	-0.0372962	0.0038125			0.00966687					-0.00741834	-0.00867935	0.0116033	-0.0130422	0.00226042	0.0398878			-0.0172213
-0.0164709	-0.0347356	0.0177573	0.00522664	-0.00664223	0.00475375			-0.0280683					-0.0301073	-0.0272055	0.014746	0.0464484	-0.00788611	-0.0108586			-0.0253119					-0.0207247	-0.0216665	0.0117538	0.00367566	-0.0305021	0.00657313			-0.0174937					0.00624136	0.00617841	0.0519959	0.00738194	-0.0241396	-0.00713616			-0.0265243
0.00520097	-0.0044155	-0.00157093	-0.0098068	-0.0337549	-0.0117415			-0.0422283					0.000445398	-0.0348806	-0.0122906	0.0254604	-0.0284482	-0.00720819			-0.0442582					-0.0230053	-0.0361275	-0.0235341	-0.0104109	-0.0420448	-0.015024			-0.0463437					0.0311401	0.0102426	0.0108804	0.00283425	-0.00529485	0.0138212			-0.0338803
-0.0258513	-0.0252328	0.0138193	0.0274535	-0.0222836	-0.00775465			-0.026158					-0.0277131	-0.0229802	0.00426215	0.0197203	-0.0367813	-0.0196006			-0.00619553					-0.0172936	-0.0327509	0.00271112	-0.0191963	-0.0377585	-0.00936171			-0.0400432					0.00860691	-0.0150806	0.013747	0.00070054	-0.0130834	-0.0112198			-0.0115623
-0.0402739	0.0142581	-0.0256615	0.0101387	-0.0254262	-0.0139614			-0.0450302					-0.04139	0.024311	-0.0348032	0.0300445	-0.031816	-0.0101246			-0.036696					-0.0303833	-0.0119741	-0.0336723	-0.010077	-0.0336065	0.0140882			-0.0463421					-0.0133883	-0.0194211	0.0377355	-0.00572285	-0.0165664	-0.0186593			-0.0290099
-0.0144046	-0.0261124	-0.00363103	-0.00796503	-0.0222595	0.00354448			-0.0187693					-0.0436207	-0.0168996	0.0103902	-0.00896365	-0.0205163	0.0085756			-0.0250572					-0.0330044	-0.0321761	0.00468748	-0.0278876	-0.0236191	-0.00229599			-0.0213782					-0.00675383	0.000278357	0.0158562	-0.00812663	0.012012	-0.0121355			-0.0342842
-0.0127717	0.0209554	0.00414393	-0.00588145	0.0280609	-0.00289478			-0.0329538					-0.0150285	0.0229762	-0.0108382	-0.00854428	0.0242748	0.0168653			-0.0277908					-0.0214454	0.00427385	-0.00837449	-0.0134686	0.00291567	0.0180938			-0.0315194					-0.00172067	0.00661297	-0.0167305	-0.0266089	-0.0295973	0.0080064			-0.0197431
-0.0234258	-0.0259472	-0.0154009	-0.0315884	-0.0114362	-0.0149969			-0.0171521					-0.0295173	-0.0326002	-0.0131918	-0.0326395	-0.00181589	-0.0310667			-0.0154529					-0.027553	-0.0422994	-0.0156027	-0.0275523	-0.0193113	-0.01666			-0.0185458					0.0255157	-0.0131524	0.00424403	7.44779e-05	-0.00778575	-0.0124029			-0.0346062
-0.0113066	0.000826223	-0.0262718	0.00199727	-0.00493893	-0.0083565			-0.0384421					-0.0222107	-0.0191118	-0.0313595	0.0100073	-0.018589	-0.0211738			-0.0347027					-0.0212585	-0.0445914	-0.0319	-0.0128543	-0.0194608	0.0170424			-0.0417248					0.0138255	-0.00724015	-0.0104371	-0.0229337	-0.0155912	0.00497705			-0.0136632
-0.0216022	-0.0251724	0.000590582	0.0326379	-0.033215	0.0125083			-0.0112434					-0.0250194	-0.0328742	-0.0139645	0.0183043	-0.0162231	0.00375789			-0.0246752					-0.0102959	-0.0226387	-0.0106717	-0.00403799	-0.0175562	-0.0166468			-0.0496687					0.0129963	0.00259054	0.00660186	-0.0191007	-0.0165599	0.00141877			-0.0258593
-0.0286768	-0.00341084	0.00462294	0.00414589	-0.0149185	-0.00109945			-0.0277514					-0.0292874	-0.0257976	-0.00734238	0.0307622	-0.0163586	-0.000966878			-0.0188389					-0.0335284	-0.0476176	-0.0144895	-0.0151192	-0.0242698	-0.0114448			-0.00820957					0.00569465	-0.0111602	0.00486706	-0.00348078	-0.0118088	-0.0211774			-0.0169697
-0.00289376	-0.0212959	-0.0159254	0.00682695	-0.0355468	-0.0162412			-0.0295201					-0.018866	-0.0197883	-0.0155977	0.000749108	-0.028055	-0.0178061			-0.00822584					-0.0320527	-0.0406361	-0.0250217	-0.0276998	-0.0175521	-0.00282024			-0.0023197					-0.0156441	-0.025232	0.0132605	-0.020613	-0.000744034	-0.00753679			-0.0211737
-0.016647	-0.0323248	-0.00379634	-0.0301301	-0.0284314	0.00937567			-0.0319724					-0.0259447	-0.032688	-0.0164093	-0.0138369	-0.0351091	0.00968449			-0.0272969					-0.0294739	-0.0374301	-0.0305111	-0.0276985	-0.0366317	0.00696639			-0.0272865					0.00291917	-0.0067103	0.00904471	-0.0207323	-0.00450885	0.0275849			0.018182
-0.0257118	-0.0165988	-0.0252606	-0.00784033	-0.0286759	0.0136751			-0.0418866					-0.0223882	-0.0244884	-0.0191438	-0.00484559	-0.0098485	0.0112378			-0.0376047					-0.0325834	-0.0446587	-0.0276405	-0.010581	-0.0204862	0.0149227			-0.0252804					0.00899825	-0.00623344	0.00208631	-0.0216038	-0.0144373	-0.00899835			-0.0210172
-0.0268046	0.00121645	-0.000390693	0.00941632	-0.00339811	-0.0279028			-0.00291042					-0.0319523	-0.00878894	-0.00480142	-0.006015	-0.0265774	-0.0192856			-0.0129968					-0.0383218	-0.0232301	-0.0254446	-0.0117539	-0.0228351	-0.00483267			0.00434144					0.0027396	-0.00876149	0.0170038	-0.0082084	-0.0058611	-0.0276792			-0.0380491
-0.037891	-0.00929639	-0.00748819	-0.00878218	-0.00814583	-0.0328951			-0.0281773					-0.035626	0.00470613	-0.0190632	0.00404582	-0.0090933	-0.0196738			-0.034592					-0.0403073	-0.0107537	-0.0284881	-0.0197877	-0.000522137	-0.0217109			-0.0349561					-0.0116967	0.0114582	0.00775833	0.00102177	-0.0142109	0.0101482			-0.0150261
-0.031509	-0.0218307	-0.0177417	-0.00683925	-0.0344102	-0.0160578			-0.0125219					-0.0235951	-0.0203868	-0.0305532	0.00519079	-0.0300109	-0.0128484			-0.0260268					-0.019742	-0.0327689	-0.0275737	-0.0202801	-0.0271627	-0.00956361			-0.025994					0.00688885	-0.0278107	0.0188405	-0.0172031	-0.0076071	-0.0174974			-0.0199505
-0.0357404	-0.0139741	-0.0147596	0.0323665	-0.0177073	-0.00562771			-0.0379796					-0.027413	-0.0111373	-0.0243357	0.0142044	-0.0176378	-0.000977058			-0.0312733					-0.0267005	-0.0462871	-0.0284703	-0.0190089	-0.0393013	0.00902841			-0.0470109					0.0290815	-0.0184116	0.00788867	-0.00232315	-0.0174846	0.00916375			-0.0225343
-0.0261216	-0.0159559	-0.038175	-0.0130665	-0.00195298	-0.019151			-0.00358243					-0.0303282	-0.0113526	-0.0399785	-0.0133338	-0.0134853	-0.0101732			-0.0144397					-0.0323128	-0.022335	-0.0316191	-0.0297941	-0.0197796	-0.0156496			-0.00998473					0.0179358	-0.0214481	0.0090482	-0.00921754	-0.0131993	-0.00726187			-0.0113318
-0.049104	-0.00733683	-0.0127917	0.00294029	-0.0195158	0.0144232			-0.0171725					-0.0416787	0.0142467	0.00137304	-0.00510057	-0.00323644	0.0269213			-0.0239276					-0.0306019	-0.0144593	-0.0230179	-0.0167389	-0.0135322	0.0200368			-0.0276443					0.00741927	-0.0278405	-0.00278127	-0.0101898	-0.0257475	-0.00621891			-0.0166017
-0.039162	-0.0390818	-0.0143235	0.0133793	-0.018595	0.00223103			-0.000777228					-0.0372886	-0.0346453	-0.0221591	0.00692598	-0.0257305	-3.11501e-05			-0.0103405					-0.0347733	-0.0245584	-0.0237666	-0.0252007	-0.0252974	-0.0101134			-0.016813					0.0200201	-0.017754	0.0171752	-0.021876	-0.0100447	-0.0165934			0.0148771
-0.0110966	-0.0105244	-0.00273756	0.00597689	-0.00268262	0.0149255			-0.0254596					-0.0371892	0.00641646	-0.0121958	-0.0127228	0.00381188	-0.00110136			-0.0339473					-0.0300452	-0.0126376	-0.0222652	-0.0269701	-0.00490058	-0.00327818			-0.0361053					0.00597713	-0.019989	0.0274699	-0.011654	0.00927846	-0.0301363			-0.00999229
-0.0275654	-0.0226219	-0.0244018	0.0170668	-0.0156886	-0.0242726			-0.0228125					-0.0397346	-0.0268867	-0.0376745	0.022336	-0.02555	-0.0170758			-0.0185072					-0.0258208	-0.0382118	-0.0360988	-0.0115942	-0.0319915	-0.0204553			-0.0256526					-0.00751926	-0.0134611	0.0205544	-0.0267183	-0.015681	-0.0150889			-0.0183296
-0.0205258	-0.0203517	-0.00611514	-0.0294349	0.0131032	0.00498373			-0.0238369					-0.0299747	-0.0217053	-0.0172743	-0.0274208	-0.00642393	-0.00760926			-0.00670047					-0.0328415	-0.0224273	-0.0215762	-0.0298447	-0.022081	0.00379784			-0.026981					0.0120727	-0.0281564	0.0297101	0.00741064	-0.00459388	0.0319714			0.0022637
-0.0309006	0.0129874	0.0109935	-0.00599938	0.00355442	-0.0111076			-0.0295153					-0.035086	0.0164728	-0.00115778	-0.00367297	0.00348881	0.0038271			-0.0310601					-0.0414215	-0.0197134	-0.00545635	-0.0260563	-0.0104111	-0.00662818			-0.0403885					-0.00863406	0.00793057	0.00125658	-0.0227154	-0.016008	-0.0076813			-0.0272638
-0.0320043	-0.00567191	-0.0194046	-0.0211652	0.00248646	-0.0141546			-0.0280244					-0.0323645	-0.0172029	-0.0206034	-0.0272909	0.0279807	-0.0125111			-0.0225518					-0.0326397	-0.034186	-0.0116003	-0.0385643	-0.000400017	-0.00484708			-0.0272281					-0.0116451	0.0119799	-0.0044497	-0.014528	-0.00131244	-0.0175452			-0.0266804
-0.0345018	0.00568413	0.000826953	0.0175865	0.0106095	-0.0122949			-0.035711					-0.0322117	-0.00207383	-0.00155897	0.0246927	-0.00375368	-0.0145584			-0.0240655					-0.0243536	-0.023816	0.00458457	-0.0114621	0.00784869	-0.0346615			-0.0296143					0.0147717	-0.0295023	0.00833802	0.00902534	-0.0123094	-0.0159223			-0.0199145
-0.026606	-0.00117284	-0.0240739	0.016654	0.0115358	-0.0299893			-0.0153354					-0.0316444	-0.00727706	-0.0292322	0.0288771	5.90561e-05	-0.0292896			-0.0236069					-0.034211	-0.0316487	-0.0360592	-0.0144798	-0.000583001	-0.00983654			-0.0249991					0.0174163	-0.0127791	0.0139824	-0.000271351	-0.0197489	-0.00514252			-0.0178786
-0.0123099	0.00743472	-0.015473	-0.0176238	-0.00984485	0.0045836			-0.0330942					-0.0178602	0.00164476	-0.0291725	-0.0136627	-0.00348665	-0.0025156			-0.0278489					-0.0212486	-0.00919697	-0.0322704	-0.0186645	-0.00922733	0.0336076			-0.0298709					-0.0208527	0.015575	0.0376831	-0.0270915	-0.0183745	-0.0166375			-0.0210763
0.00670428	-0.0217421	0.0110106	-0.00920859	-0.00830888	-0.00918631			-0.0144829					0.00863997	-0.00106903	0.00257027	0.00890126	-0.00907184	-0.00748913			-0.0284721					-0.00602551	-0.0208275	-0.00446492	-0.0176556	-0.0151628	-0.00879398			-0.0332499					0.00189379	-0.0273581	0.016028	-0.0299395	-0.00896586	-0.0269328			-0.0243476
0.00640897	-0.00494414	-0.00494273	-0.0261513	-0.0227494	-0.04079			0.00408946					-0.00598813	0.00100771	-0.0146507	-0.0170398	-0.0282264	-0.0367367			0.00192247					-0.0132086	-0.0256726	-0.0257851	-0.0391901	-0.0349079	-0.0202266			-0.0244536					0.0284864	-0.0215023	-0.00844118	-0.0210581	0.0080806	0.00198311			0.00493804
-0.00319516	0.0146849	0.00412085	-0.00179414	-0.0264885	-0.015085			-0.0325377					-0.0134783	0.0136127	0.00165898	-0.00108602	-0.00191348	-0.00399885			-0.0223468					-0.0114699	-0.0025968	-0.010239	-0.00296089	-0.0236312	0.0113122			-0.0167836					0.0215566	-0.0228833	0.0251047	-0.0298019	-0.0102852	-0.0238143			-0.0273129
-0.0146993	0.0168251	-0.0188325	0.00621132	-0.0181781	-0.00942655			-0.0430883					-0.0320195	0.0216149	-0.0335223	0.0229364	-0.0256212	-0.0135905			-0.0329114					-0.0219651	-0.00634237	-0.0424607	0.00843955	-0.0201908	-0.0217453			-0.0272139					-0.0100588	-0.0267449	-0.00292566	0.00345529	-0.0324024	0.0104601			-0.0102817
0.0246155	-0.00677892	0.00963885	-0.0173199	-0.0300521	-0.000289519			-0.0350152					-0.00619079	0.00357832	-0.00573907	-0.0173363	-0.0318276	0.0170152			-0.042207					-0.0237721	-0.018769	-0.0186561	-0.0345286	-0.0450101	0.00446352			-0.0295183					-0.0179531	-0.0237097	0.0110043	-0.0115717	0.0233931	-0.0191001			-0.0348269
-0.00176364	-0.00719822	0.00727321	-0.0207182	-0.0354952				-0.0044267					-0.0124182	0.0267934	0.011143	-0.0127606	-0.0169438				-0.0105583					-0.0211651	-0.0130012	-0.0017719	-0.0267379	-0.0180404				-0.0176242					0.020377	-0.0218314	0.0085414	-0.0180326	0.00246588				-0.0253642
-0.0349466	-0.0326407	0.0428957	0.0277074	-0.00561787				-0.001975					-0.031169	-0.0247183	0.00431562	0.037147	-0.0129848				-0.00705377					-0.0281544	-0.0368375	0.016008	0.00893263	-0.009423				-0.0113721					0.0259456	-0.022752	-0.00858254	-0.019366	-0.00395698				-0.00565441
-0.0210149	0.0214604	-0.00243309	-0.01039	-0.0173387				-0.0101462					-0.0170812	0.00107638	-0.0102915	-0.0195854	-0.0236697				-0.0341929					-0.043101	-0.00941368	-0.0104083	-0.0219713	-0.0282717				-0.0360766					0.0027094	0.00481148	0.00940033	0.00251199	-0.0199681				0.0212041
-0.017174	-0.0124501	-0.0123693	-0.028963	-0.0187319				-0.00806643					-0.028327	0.00154224	-0.0217785	-0.0103791	-0.0344853				-0.0140293					-0.0370728	-0.0213827	-0.0220094	-0.0146717	-0.0356298				-0.0288416					0.0140113	-0.0197913	0.0249339	-0.0092547	-0.0133193				-0.0242677
-0.0173901	-0.0236178	-0.00589578	0.0106578	-0.0253041				-0.0354317					-0.0406628	-0.0317404	-0.0171362	0.00716352	-0.0238525				-0.0157856					-0.0377022	-0.0328306	-0.0188155	-0.0115394	-0.030799				-0.0244652					0.00824027	-0.00679721	-0.00407951	-0.00151977	-0.00266875				-0.00772088
-0.0278763	-0.000490586	-0.0190946	0.000854404	-0.0140597				-0.0262243					-0.0275913	-0.0101302	-0.0206591	0.0061149	-0.0196385				-0.0151048					-0.0416766	-0.0305253	-0.0230791	0.00491817	-0.025405				-0.0276018					-0.012952	-0.0183062	-0.0184228	0.0208225	-0.0130867				-0.0114281
-0.0324864	-0.0168209	0.000984971	-0.0210286	-0.0341103				-0.018068					-0.0359749	-0.00487008	-0.0162228	-0.0203416	-0.0263022				-0.0229478					-0.032145	-0.0362737	-0.0198334	-0.0235248	-0.0254655				-0.0304471					0.0162189	0.00153494	0.0173762	-0.0168757	-0.0102441				-0.0205631
-0.0259553	0.00937252	-0.0410993	0.0105969	-0.0241254				-0.0128816					-0.0283017	0.0278641	-0.0339513	-0.00520096	-0.0348143				0.00843405					-0.0170968	0.000870292	-0.0395581	-0.0299414	-0.0320965				-0.003966					-0.00410359	0.0302873	0.033407	-0.0296805	-0.0293034				-0.0203326
-0.0291642	-0.0358293	-0.0264794	0.0297819	-0.0435212				-0.0305018					-0.0231346	-0.033128	-0.0221806	0.0217959	-0.0210194				-0.0133253					-0.0271664	-0.0416235	-0.0296428	-0.0102016	-0.026089				0.000559092					-0.0247162	-0.0282526	0.00417022	-0.0144723	0.00669602				-0.0203373
-0.00469321	-0.0147566	0.021851	0.0796136	-0.0248162				0.0164733					-0.0195907	-0.0346583	-0.00113995	0.0918808	-0.0228897				0.0234483					-0.0108236	-0.0303111	-0.00314862	0.0490491	-0.0206882				-0.0248571					-0.00707892	-0.00331396	-0.0199943	0.0111174	-0.0182143				-0.0137425
-0.0294165	-0.00214068	0.00110442	-0.0160798	-0.0189847				-0.0168412					-0.0299914	0.00093992	-0.0173898	0.0060337	-0.0182389				-0.0171075					-0.032578	-0.0114823	-0.0245117	-0.0155508	-0.0185805				-0.0292817					-0.020312	-0.0272848	0.0598121	0.00126879	0.0204303				-0.0274048
-0.00864487	-0.00795269	0.00789037	-0.0217041	0.0108119				0.00210537					-0.0249242	-0.0238223	-0.0197518	0.00295913	-0.00887865				-0.0142307					-0.0204665	-0.0358991	-0.0133811	-0.0137143	0.000311735				-0.0211465					0.0108418	-0.0237837	0.00379128	-0.03296	0.00816479				-0.0218288
-0.0361378	-0.0236555	-0.0216076	0.0211499	-0.00581429				-0.0193281					-0.0346495	-0.0156935	-0.020017	0.0151456	-0.00205852				-0.0228408					-0.0300787	-0.0422492	-0.0340985	-0.0166012	-0.000186701				-0.0198498					0.0129408	-0.0267341	0.0278828	-0.0195414	-0.000974547				-0.00915508
-0.0198492	-0.00765128	0.00348984	-0.0289841	0.012414				-0.0274302					-0.0110773	-0.0228051	0.00873049	-0.0142227	0.027744				0.00340814					-0.0288767	-0.0303887	-0.00782122	-0.0125778	0.0115377				-0.0134415					-0.0154044	-0.0256366	0.012904	0.00674587	0.0318443				0.0206306
-0.0266471	-0.0220493	0.00914565	0.0067066	0.00366971				0.00917712					-0.0329911	-0.0162895	-0.0170155	-0.00585256	-0.017052				-0.0122251					-0.042624	-0.0269008	-0.0192169	-0.017555	-0.0190353				-0.00220393					-0.00419252	-0.0244376	-0.00243198	-0.0267673	-0.017027				-0.00689881
-0.00723309	0.00862522	-0.013397	0.0664543	0.0066594				0.00397095					-0.0131963	0.0107292	-0.01843	0.0544871	-0.00437603				-0.00869496					-0.012535	-0.0204946	-0.0177285	0.0139969	-0.0206895				-0.00168797					-0.0186842	-0.00435312	0.012511	-0.0182494	-0.00657951				-0.0184815
-0.0156302	0.00331011	0.00732956	-0.0268219	0.0256613				-0.00773369					-0.033781	-0.00763881	-0.00640997	0.000910955	-0.000229194				-0.0220827					-0.0426945	-0.0419679	-0.00648749	-0.021579	-0.0192737				-0.0315032					-0.000263339	0.0170065	0.0156089	-0.0122621	-0.0130239				-0.0191157
-0.0153902	0.00650061	-0.0127358	-0.00460278	-0.00684051				-0.00414472					-0.0325074	0.00415851	-0.0327505	-0.00664962	0.00044435				-0.0202466					-0.0278869	-0.00788562	-0.0337621	-0.0163276	-0.0167702				-0.0149975					-0.000114644	-0.0219445	0.0331241	-0.0236327	-0.023413				0.01597
-0.0208867	-0.036178	-0.0331705	-0.00411787	0.00114253				-0.0221653					-0.0342295	-0.0120042	-0.0361595	0.00523974	-0.016753				-0.0238328					-0.0335826	-0.0406351	-0.0416627	-0.0148823	-0.0123296				-0.0226144					0.00808376	-0.0379431	0.00237679	0.000689144	-0.017522				-0.02273
-0.0321329	-0.0255806	-0.0298269	-0.0187005	-0.0269321				-0.0212721					-0.0239217	-0.0221998	-0.0324366	0.00624957	-0.0260754				-0.0149552					-0.049887	-0.0358103	-0.0443127	-0.0267639	-0.0294937				-0.0278196					-0.0130652	-0.0138416	0.0172328	-0.0226558	0.0106077				-0.0196262
-0.0196545	-0.0019654	-0.0070322	-0.0317524	-0.00445708				-0.00579263					-0.0214997	0.0067723	-0.00311528	-0.0400131	-0.022766				-0.00487491					-0.0374136	0.00510777	-0.035073	-0.0334254	-0.0295121				-0.0122085					0.00263374	-0.021454	-0.00595745	-0.0195211	-0.0258993				0.000199117
-0.0335311	-0.0197052	0.0193495	-0.0130249	-0.00156693				-0.0295501					-0.039243	-0.0252227	-0.0107671	-0.0102877	-0.0123759				-0.0184677					-0.0352458	-0.0386538	-0.0127971	-0.0269951	-0.0144415				-0.0217108					-0.00312038	-0.0168363	-0.00199554	-0.0302895	0.0170201				-0.0213081
-0.0134519	-0.022694	0.00938513	0.0441211	-0.0291865				-0.0162952					-0.00751046	-0.0287402	-0.00230099	0.0287289	-0.0367972				-0.0269515					-0.0290867	-0.0396998	-0.00373188	0.00470648	-0.0423244				-0.0264944					0.0114263	-0.00400149	0.0149077	0.00583453	-0.0243826				-0.017488
-0.0304606	-0.0290991	-0.0288972	0.0321722	-0.0360915				-0.0329824					-0.0294066	-0.00712668	-0.033841	0.00128692	-0.0385012				-0.0255051					-0.036206	-0.0373	-0.0421148	0.00781294	-0.0407477				-0.0138041					0.00137457	-0.0245689	-0.00486605	-0.0211491	0.00110383				-0.013631
-0.0252829	-0.0218091	-0.00181831	-0.00447452	0.00252954				-0.0309572					-0.0287901	-0.0262115	-0.0104077	-0.00979734	-0.0106603				0.0026799					-0.0301163	-0.0291822	-0.00646044	-0.0272404	-0.00525475				-0.0217359					0.0263531	-0.0213199	0.012214	-0.0224763	-0.0184533				0.00325391
-0.0241072	4.34855e-05	-0.0139186	-0.0304539	-0.0337259				-0.0104284					-0.0364495	0.00445206	-0.0254024	-0.0271956	-0.0308687				-0.0150085					-0.0369252	-0.0251827	-0.0268784	-0.0493742	-0.0289289				-0.0218255					0.0136874	-0.0150087	0.00239257	-0.00805763	-0.0255411				-0.00577573
-0.0165713	0.00728612	0.00494604	-0.0293591	0.00196745				-0.00623959					-0.025155	0.00618371	-0.0243048	-0.0330909	-0.0222196				-0.0288985					-0.0167631	-0.0202214	-0.0204158	-0.0412489	-0.0214435				-0.0215621					-0.0104773	0.0101272	0.0137855	-0.0161945	-0.0181333				-0.0239889
-0.0274109	-0.0324104	-0.00675532	-0.00948941	-0.0376767				-0.0180015					-0.0373257	-0.0270195	-0.0081743	-0.0294801	-0.0361253				-0.0222932					-0.0407116	-0.0525675	-0.0120488	-0.0287185	-0.0418635				-0.0380851					0.018488	-0.00568016	-0.0192684	-0.0114438	0.00346214				-0.02283
-0.0217815	-0.0196636	-0.00399773	0.0108629	-0.0170838				-0.00835862					-0.014029	-0.0137161	-0.0365771	0.0091053	-0.0107608				-0.0256913					-0.0184562	-0.0385393	-0.0267542	-0.0144256	0.00614003				-0.0287962					-0.00955368	-0.0139511	0.0108101	-0.0142764	-0.00695327				-0.0216076
0.00388494	0.0006489	0.0028031	0.0314979	-0.0025049				-0.00138399					-0.0163394	0.00922961	-0.00659945	0.0416859	-0.00696768				-0.00095478					-0.0273516	-0.0230634	-0.0122326	-0.0013015	-0.0186017				-0.0102489					-0.00351368	-0.0111175	-0.0148207	0.00351255	-0.0137531				-0.0233444
-0.00119743	-0.00428874	0.00026334	0.038975	0.0114883				-0.0107823					-0.00301383	0.00219921	0.000405296	0.0269605	0.00749914				-0.0161159					-0.0107889	-0.00377271	-0.0107468	0.00631857	-0.00682594				-0.0184602					0.00872005	-0.00741728	0.0289244	-0.0147703	-0.00581093				-0.00824903
0.0172908	-0.0140305	0.00961015	0.0134158	-0.0126146				-0.0159876					0.0066957	-0.00688632	0.000159906	0.0105135	-0.00855882				-0.0256303					9.99832e-05	-0.0215766	-0.0190378	-0.0136085	-0.016016				-0.0418917					-0.0272216	-0.0233851	0.025001	-0.0039297	-0.0268387				-0.02012
-0.016574	-0.00582764	-0.0207276	0.015982	0.0133604				-0.0212389					-0.00557513	-0.0249678	-0.0239775	0.00260822	-0.00992869				-0.0292489					-0.00969484	-0.0389902	-0.0315439	-0.0370094	-0.0025203				-0.0391948					-0.00837511	0.0160515	0.0350124	-0.0280465	-0.017192				-0.023581
-0.00207862	0.01086	-0.00127574	0.0205939	-0.00823759				-0.0144311					-0.0228364	0.0178363	-0.0255982	0.00824958	-0.0254527				-0.0210857					-0.0296678	-0.00835251	-0.0255833	-0.0147697	-0.0273036				-0.0310148					-0.0168672	-0.0201737	0.0448737	-0.0181377	-0.000969462				0.00169487
-0.0128617	-0.0340254	0.0221791	-0.0252745	0.0109308				-0.0261464					-0.026104	-0.0107009	-0.00618616	-0.000419308	0.00053934				-0.00480107					-0.0160403	-0.0316949	-0.019848	-0.0134273	-0.00268225				-0.0272339					0.0154753	-0.0227882	0.0300831	-0.0183513	-0.0105013				0.00608107
-0.0447076	-0.0204536	-0.00574698	0.00321019	-0.0108674				-0.0197828					-0.0215041	-0.0336391	-0.00380378	0.0119787	-0.0199691				-0.0180521					-0.0323008	-0.0375683	-0.0184434	-0.0172521	-0.0236078				-0.0227423					-0.0161164	-0.0254966	-0.0270617	-0.0131805	-0.0115754				0.0236403
0.00561048	-0.00928718	-0.0121087	-0.00758692	-0.0225274				-0.00227915					-0.00589724	-0.00257163	0.00610426	0.0199097	-0.0237362				-0.0235555					-0.0115882	-0.0264458	-0.00813034	-0.00704731	-0.0269892				-0.0347357					-0.00366082	-0.0120758	0.0189257	-0.00635596	0.00266714				-0.0149859
-0.0133139	-0.0300048	-0.00957944	0.0363365	-0.0128722				0.00991504					-0.01473	-0.0342014	-0.00880727	0.0228805	-0.00641026				-0.0135427					-0.00830623	-0.0402961	-0.0165164	-0.0174923	-0.0212427				-0.00676684					0.00601667	-0.0277708	0.0204293	-0.029672	-0.025787				0.00633048
-0.0331677	-0.00689064	-0.00304962	-0.0273883	-0.0120907				-0.0287967					-0.0330618	-0.00851093	0.000953619	-0.0329032	-0.00175309				-0.010045					-0.030256	-0.0361799	-0.0170472	-0.034177	-0.00188718				-0.0225406					-0.0234289	-0.0131322	0.00727022	-0.00437926	-0.0203251				-0.00874299
-0.00985564	0.0108217	-0.0128052	0.0455833	-0.0197383				-0.0182698					-0.030832	-0.00707551	-0.0183922	0.0314903	-0.0157718				-0.0198498					-0.0283842	-0.0111291	-0.0162404	-0.00456821	-0.0362813				-0.0153055					-0.016626	-0.00693687	0.0184471	-0.0112544	-0.00374515				-0.0202782
-0.0153587	-0.00322376	0.00488676	0.0354636	-0.023873				0.00281369					-0.00705257	-0.0206643	-0.00894878	0.0317496	-0.0214963				-0.0161603					-0.00798971	-0.00531795	-0.00590954	0.00836066	-0.0286252				-0.0257523					0.00457415	-0.0187709	-0.000494123	0.011063	-0.0243425				0.000116376
-0.014904	-0.026377	0.00104493	-0.0279637	-0.00394474				-0.00825813					-0.0117918	-0.0408379	-0.0128956	-0.0328093	-0.0278393				-0.0137046					-0.0190668	-0.0458957	-0.00840194	-0.0414575	-0.0217936				-0.0190105					-0.0217457	-0.0126652	-0.00461546	-0.0364147	-0.0144146				-0.0219478
-0.0254119	0.00558948	0.00664107	0.000653019	-0.0246033				-0.0178287					-0.0127605	-0.00646793	0.00250883	-0.00678756	-0.0228319				-0.0228349					-0.0140276	-0.0238251	-0.0294837	-0.0304234	-0.0247799				-0.0284749					0.0342196	0.013817	-0.00751431	-0.0107609	-0.0164969				-0.00516633
-0.00495216	0.00123657	0.0322152	0.0129567	-0.00350702				-0.0142939					-0.00119302	-0.0149916	6.5052e-05	0.00605798	-0.00812561				-0.0167165					-0.0125579	-0.0060156	0.0136552	-0.0302674	0.00120199				-0.00436688					0.00568125	-0.0224437	-0.016723	-0.0107079	-0.0185279				-0.00730601
-0.0346566	-0.0284218	0.00991355	-0.0259508	-0.0104903				-0.00380652					-0.0277249	-0.0110078	-0.0135305	-0.0253577	-0.0140995				-0.00765923					-0.0275619	-0.0348917	-0.00995244	-0.0392777	-0.0260557				-0.0296319					-0.0134976	-0.0180335	-0.0138032	-0.0168467	-0.0260916				0.0183688
-0.0284505	-0.01759	0.0109587	-0.00290805	0.00988544				-0.0196518					-0.0175369	-0.00810317	0.0103497	0.0104924	0.00824703				-0.00768224					-0.0269954	-0.00994575	-0.0152476	-0.0132476	-0.000482806				-0.0107945					-0.0108269	-0.00530341	-0.0191665	-0.0118941	0.0140494				-0.00155378
-0.0247194	-0.0055089	-0.0201598	0.000464533	-0.0121185				-0.00554912					-0.00801054	-0.00997385	-0.0265794	0.0175777	-0.0302465				-0.0350867					-0.013141	-0.0133781	-0.0355815	0.00972469	-0.0193044				-0.0112243					-0.0156499	-0.0194195	0.00326284	0.0110774	-0.00510884				-0.00361461
0.0136526	-0.0179518	0.0184706	-0.00499163	-0.00151843				-0.0065086					0.0142813	-0.0154444	0.00574018	0.00218209	-0.00287821				-0.0106089					-0.0111711	-0.0196346	-0.0049833	-0.025774	0.00195584				-0.00743731					-0.0139993	0.00991729	-0.0186334	-0.0222124	-0.00860092				-0.0188496
0.0324612	0.0209056	0.000643919	-0.00190584	0.00505604				-0.033218					-0.00481973	0.00858592	0.0141777	0.0163754	-0.0117377				-0.0111918					0.00222236	-0.000729801	-0.0096613	-0.00907535	-0.012524				-0.0326183					-0.0224834	0.0249826	-0.0147587	-0.0142893	0.0194282				-0.0114349
-0.0259193	-0.00100161	-0.0123787	-0.0176548	-0.00558679				-0.0349362					-0.0308056	-0.0163244	-0.0279699	-0.00399913	-0.0176502				-0.0245965					-0.0324679	-0.0017509	-0.0225487	-0.0284557	-0.00519442				-0.0193213					-0.0269998	-0.00896256	0.00309233	-0.0270612	-0.00742506				-0.0204816
-0.0272597	-0.020656	0.0174428	-0.0167331	0.0107355				-0.0236051					-0.0190181	-0.0145743	0.0258125	-0.0329651	-0.000423017				-0.0247005					-0.0378385	-0.0187352	0.0115154	-0.0443358	-0.00770268				-0.024427					-0.0171519	-0.028931	0.00130614	-0.0174209	-0.0262023				-0.0218207
-0.00514583	-0.00150463	-0.000514141	-0.0102914	3.86536e-05				-0.0259645					0.00196566	0.00126595	-0.00874621	-0.00539595	-0.0316428				-0.0200736					-0.0125122	-0.0150007	-0.0054686	-0.0223138	-0.0183351				-0.0255327					-0.0175069	-0.0256052	-0.0181387	0.0103189	-0.0226709				-0.0233832
-0.0205805	0.0119837	-0.0155682	0.0307099	-0.00326071				-0.0274995					-0.0141304	0.0233399	-0.0160529	0.0253139	-0.0004627				-0.0114044					-0.0169133	0.0135693	-0.0191194	0.0105577	-0.00885086				-0.0119184					-0.023278	0.0169158	-0.013059	-0.00895494	0.00333255				-0.020285
0.00235642	0.0112523	-0.0268167	0.00630502	0.0317278				-0.0280459					-0.0279555	0.00677084	-0.0257065	0.00288749	0.00888182				-0.031503					-0.0265174	-0.0162558	-0.0273814	-0.0290185	-0.0218876				-0.0383208					-0.01415	0.0232298	-0.01472	-0.0192976	-0.00954893				1.78703e-05
-0.0382599	-0.00157572	-0.0148735	-0.0022997	0.00911042				-0.0202456					-0.028647	0.0118927	-0.0273419	-0.00235598	-0.0146269				-0.0232084					-0.0255172	-0.00835319	-0.01911	-0.0294843	-0.0216004				-0.0204854					-0.0154351	-0.00156279	0.00513903	-0.00348814	-0.0133598				-0.00128344
-0.0156803	-0.0153496	-0.00297566	0.0551292	-0.011633				-0.0129772					-0.00297209	-0.00350424	-0.0155255	0.0487755	-0.0248312				-0.00178418					-0.0121922	-0.0243233	-0.0291475	0.0150059	-0.0201304				-0.0352233					-0.0229719	-0.0193845	-0.0247593	-0.019114	-0.0234471				-0.00084692
0.00302382	-0.0120707	-0.0207573	0.0129288	-0.0151028				-0.0082372					-0.00181305	-0.00919379	-0.0287693	0.0110794	-0.00874685				-0.025607					-0.0290988	-0.0194155	-0.0361676	-0.0206899	-0.0311838				-0.0354183					-0.0305069	0.00889886	0.00295468	0.00128081	-0.0265876				-0.0192549
-0.0141818	0.00923536	-0.00101294	-0.0152165	-0.0204288				-0.0308132					-0.0280613	-0.00378638	-0.00481042	0.00144866	-0.00160141				-0.0288751					-0.0308032	-0.00822664	-0.0363409	-0.01667	0.00592486				-0.0282237					-0.0287957	-0.0187568	-0.0176716	0.0194241	-0.0181004				-0.0257313
-0.028463	-0.0121375	0.0386777	-0.00166291	-0.00127995				-0.0102701					-0.0329075	0.00993747	-0.00664299	0.0145893	-0.0107161				-0.0268804					-0.0346285	-0.0020303	0.00551971	-0.0267529	-0.0161091				-0.0354443					-0.0206624	-0.0223489	0.00607553	-0.0279011	-0.0275012				-0.015416
-0.014986	0.0139123	-0.0112895	-0.000395192	-0.011476				0.00862165					-0.0149282	0.0135739	-0.0294045	-0.00883816	-0.0296167				-0.0127843					-0.0230046	-0.0157916	-0.030099	-0.0357091	-0.0295909				-0.0277325					-0.0297548	-0.00205125	0.0345287	-0.0250667	-0.0202437				-0.0167601
-0.0172649	0.0177513	-0.0216132	-0.0039194	0.00519756				-0.0160023					-0.0139567	0.0128888	-0.0376949	-0.00767874	-0.00819296				-0.00904759					-0.0231101	0.00289431	-0.0344041	-0.0170639	-0.0272778				0.00949056					-0.00384209	0.0469083	-0.002998	-0.00110849	-0.0139251				-0.0216289
-0.0317288	-0.0347299	0.00523018	-0.0300447	-0.0264046				-0.0239636					-0.0255373	-0.0263901	-0.000359326	-0.0134187	-0.0244883				-0.0281783					-0.0259271	-0.0107498	-0.0273649	-0.00744254	-0.0289307				-0.0420932					-0.0013129	0.00964372	0.0107811	-0.00297824	-0.0257512				-0.0209829
-0.0215089	-0.0258638	-0.0119117	0.0264254	-0.021529				-0.0288897					-0.0184156	-0.0180207	-0.0130622	0.0185552	-0.0157238				-0.0133709					-0.0348911	-0.00988908	-0.026901	-0.0122757	-0.0251931				-0.021973					-0.00648849	-0.0277008	-0.0287251	-0.0107463	0.0258484				-0.0198222
-0.023745	0.0184694	0.0292414	-0.0076256	-0.0247319				-0.0154462					-0.0249406	0.0189483	0.0241923	-0.00795473	-0.0265283				-0.0167948					-0.0347364	-0.00328169	0.00788641	-0.0157124	-0.0242818				-0.0123953					-0.0173506	-0.0151404	-0.0126194	-0.0325419	-0.00750407				-0.00252809
-0.0090269	-0.0265776	-0.0268229	0.038173	-0.030393				-0.00759335					-0.0226309	-0.0124893	-0.037739	0.00940867	-0.0248656				-0.001296					-0.029273	-0.0175562	-0.0249655	-0.000553476	-0.0274932				-0.0100481					0.0211248	-0.0127611	0.0133738	-0.0114686	0.000409339				-0.00749476
-0.0151043	0.00765938	0.014256	-0.00946178	-0.0283806				-0.01487					-0.0119846	0.00281126	0.00868305	-0.0250495	-0.0256212				-0.00414318					-0.0329537	-0.0204857	-0.00907092	-0.0312211	-0.0367171				-0.0258368					0.00371089	-0.0119146	0.00924896	-0.0161149	-0.00767864				-0.0167804
-0.0249843	0.0131061	0.00901725	-0.0372703	0.00688332				-0.0168368					-0.024727	0.0374538	0.00233856	-0.0157345	0.00321997				-0.0267615					-0.0365963	-0.0023923	-0.0337791	-0.019301	0.00943432				-0.0135469					0.000114782	0.0330925	-0.0263673	-0.0358898	7.133e-05				0.00615718
-0.0279239	-0.0164918	0.000860831	-0.00195868	-0.0128705				-0.0309029					-0.0309375	-0.0244701	0.00410513	0.0132116	-0.0182947				-0.0320485					-0.0352433	-0.0146259	-0.025489	-0.0189341	-0.031624				-0.0313133					-0.00610286	0.0331459	0.00236504	-0.022542	0.0189307				-0.0259134
-0.0156986	-0.0154061	-0.000341361	0.00620318	-0.0224955				0.00260467					-0.0285081	-0.0114027	-0.00526687	-0.000563677	-0.0258039				-0.0137806					-0.0363254	-0.00570022	-0.0113389	-0.00101443	-0.0257605				-0.0117032					-0.0294259	0.0236765	0.015272	-0.022794	-0.00421593				-0.0144631
0.00169721	-0.0163743	-0.0118863	-0.0280912	-0.0216738				-0.0198211					-0.00348118	-0.0263114	-0.0176178	-0.0289909	-0.0137779				-0.028733					-0.0129505	-0.0188936	-0.0314418	-0.0135262	-0.0257153				-0.027166					-0.00987805	0.00212617	0.0122267	-0.0211604	-0.0179241				0.0130461
-0.0198625	-0.00793124	0.0275137	-0.0301686	-0.033247				-0.0283165					-0.0318249	-0.0194799	0.034685	-0.0241708	-0.0251433				-0.0285511					-0.0390953	-0.0182429	0.00825368	-0.0313197	-0.0305925				-0.0291496					-0.0108569	-0.0145944	-0.0239523	-0.0244612	0.00121562				-0.0116482
-0.013086	-0.0253001	-0.00789014	-0.00468554	-0.0096573				-0.0278692					-0.00219157	-0.0199551	0.00182282	-0.0213627	-0.0130076				0.00289179					-0.0229371	-0.0187532	-0.00475122	-0.0334381	-0.0193401				-0.0147111					-0.00138842	-0.0239439	-0.0123388	-0.00816832	-0.0223277				-0.0206096
-0.0276936	0.0525582	-0.0195041	0.00820629	-0.0176452				-0.0259008					-0.0224574	0.0531397	-0.00905501	0.0398554	-0.019082				-0.00781367					-0.0290416	0.0449241	-0.00955428	0.0193368	-0.0107393				-0.0264891					-0.0171698	-0.00938456	-0.019191	-0.0117067	-0.0286107				-0.0118298
-0.0282122	-0.00471789	-0.0276429	0.0173785	-0.0311842				-0.0277868					-0.0330647	-0.00692264	-0.0359513	-0.00898531	-0.0179488				-0.0206475					-0.0384731	-0.0249511	-0.0393666	-0.0139338	-0.0414936				-0.0275402					-0.000839814	-0.0079141	-0.0190469	-0.0249023	0.0234309				-0.0193029
-0.0122862	-0.0094223	-0.0201118	-0.0171929	0.00385118				-0.0178633					-0.0069481	0.0172736	-0.0190622	-0.0190029	-0.00408649				-0.0257262					-0.00663432	-0.0128203	-0.026832	-0.0371141	-0.0268614				-0.022292					-0.0226821	-0.00522489	-0.025106	-0.00775788	-0.0211787				0.00688264
-0.0220549	-0.0270291	-0.019357	-0.018722	-0.0137871				0.00731366					-0.0114816	-0.0225394	-0.0291324	-0.017259	-0.00689036				-0.0123988					-0.0291906	-0.0230066	-0.0272023	-0.0220587	-0.0219468				-0.0202539					-0.0279984	0.0018581	-0.00241855	-0.023436	-0.0176282				0.0142427
0.0152027	-0.0174928	-0.0403748	-0.00502295	-0.00809704				-0.0246139					-0.0166202	-0.0208324	-0.029818	-0.030884	-0.0135753				-0.0266722					-0.00941248	-0.024186	-0.0279947	-0.0353549	-0.0172944				-0.0346583					0.0300866	-0.0190941	-0.0102375	0.0103899	-0.0222049				-0.0114184
-0.000486017	0.000284192	-0.0252703	0.0299204	-0.0142466				-0.00413572					-0.00065322	-0.0081472	-0.0289777	0.043283	-0.0115899				-0.00699361					-0.0269215	-0.00324376	-0.0152814	0.000558788	-0.0248519				-0.0257488					0.00974564	0.0158192	-0.00599218	0.0110258	-0.0232551				0.000652617
0.0141876	-0.0108419	-0.0123881	-0.00594243	-0.0115627				-0.0139515					0.00673832	0.00242206	-0.0258402	-0.00761032	-0.0138231				-0.0292049					-0.0152437	-0.0171692	-0.0370509	-0.0126461	-0.0164586				-0.0347453					0.0390668	-0.0131863	-0.0100673	-0.0205616	-0.0303589				-0.000769359
-0.0267037	-6.56e-05	-0.00757571	-0.0139712	0.00412079				-0.0196427					-0.0302453	-0.0230816	-0.0077598	-0.0157676	-0.00669278				-0.00342207					-0.0256001	-0.023779	-0.0289981	-0.0236038	-0.0177097				-0.0199109					0.0110787	0.00633358	-0.00670659	-0.0236296	-0.0246364				-0.0228969
-0.00354733	0.00333791	-0.00799387	-0.0232939	0.00515084				-0.00536878					-0.0139436	0.00299563	-0.000449725	-0.0144582	-0.0102661				-0.0255381					-0.0327521	0.00476641	-0.00315376	-0.0382415	-0.013167				-0.00606231					0.00391285	0.0422339	-0.0257479	0.00831888	-0.00168584				-0.0106338
-0.0309901	0.00888339	-0.0106364	-0.0109672	-0.0323518				0.0178549					-0.0309123	0.00817578	-0.0132974	0.00782885	-0.0154806				0.000599241					-0.0312674	-0.00615777	-0.0106041	-0.0180348	-0.0359078				5.98635e-05					-0.00986452	-0.0275306	-0.00722823	-0.0231715	0.0129559				-0.0176108
-0.0276109	0.0100068	-0.0143518	-0.00591703	-0.0294049				-0.0114662					-0.0274355	-0.0078003	-0.016861	-0.0215841	-0.0383275				-0.0129844					-0.0297081	-0.0142866	-0.0127393	-0.0240106	-0.0343213				-0.0242623					0.00589463	-0.000503628	-0.0200324	-0.012484	-0.0147907				-0.00146558
-0.0233184	0.0135854	-0.00236558	-0.0235732	-0.00700772				-0.0236392					-0.0235676	0.0297417	-0.0108295	-0.0281072	-0.0141974				-0.0229408					-0.0373213	0.00318387	-0.00919567	-0.0302449	-0.0106722				-0.0216001					-0.00229992	-0.020589	0.0203509	-0.0159755	-0.0157218				0.00386919
-0.0206963	-0.0420341	-0.0386293	-0.00913555	-0.0172137				-0.0270894					-0.0238176	-0.0429742	-0.041342	0.00469756	-0.0248301				-0.0180444					-0.0261406	-0.0342399	-0.0310295	-0.0166441	-0.0320688				-0.00442741					-0.0147273	0.00436473	-0.00759428	-0.0218477	-0.024397				-0.0145714
-0.0190166	0.00882017	-0.0195482	-0.014732	-0.000569692				-0.0286443					-0.0258542	0.00496978	-0.0411299	-0.0118514	-0.00505613				-0.0211685					-0.0255119	-0.00176804	-0.0466334	-0.0265159	-0.0293673				-0.040479					-0.0271426	-0.0111903	-0.00213238	-0.0164062	-0.0118954				-0.0204272
0.0110318	-0.00606161	-0.0121687	-0.0047675	-0.00656741				-0.0119873					-0.00686707	-0.00373269	-0.00725641	-0.0135307	-0.0175142				-0.0144997					-0.0036794	-0.0172829	-0.0212476	-0.0212078	-0.022372				-0.032694					0.0240762	-0.0102671	-0.0267168	-0.0165489	-0.00613829				-0.0137224
0.0125641	0.0379995	-0.0275819	0.000679993	-0.006645				-0.0149008					-0.0162495	0.00672683	-0.0214062	0.00198174	-0.00150482				-0.00686885					-0.0314686	0.00547704	-0.0229564	-0.0193371	-0.0270818				-0.0189139					0.0181138	-0.0211646	-0.0158374	-0.010355	-0.0224714				-0.024354
-0.0242686	-0.0309606	-0.0259453	-0.0225903	-0.0309759				-0.00583855					-0.0181675	-0.0353088	-0.0371416	-0.0264352	-0.0261935				-0.0257438					-0.0203363	-0.0345893	-0.0294456	-0.0438171	-0.0302238				-0.0283952					-0.0281391	0.00389736	-0.00826912	-0.0148037	-0.0245072				-0.0215436
-0.0210387	0.0110941	-0.0373108	0.000356501	-0.012825				-0.0295747					-0.0147428	0.0165814	-0.0291	-0.0160862	-0.0206787				-0.0303451					-0.00770753	0.00231122	-0.0271457	-0.0200281	-0.0150902				-0.0327796					-0.00872138	-0.0182501	-0.00231592	-0.0232702	-0.0118573				-0.0240247
-0.00998638	-0.0290613	0.00416197	0.00538818	-0.0198747				0.00550426					-0.0101411	-0.0211331	0.00645956	-0.00926	-0.0227757				-0.0044056					-0.0163711	-0.0234469	-0.0207637	-0.000645542	-0.0270787				-0.00619176					-0.0185581	0.0108483	-0.00571596	-0.00979969	-0.0209194				-0.0171173
-0.00239288	-0.0198785	-0.0187397	0.00882632	-0.00172363				-0.0421973					-0.00448554	-0.0378562	-0.0283665	0.0262307	-0.0104896				-0.0431368					-0.0108336	-0.0319734	-0.0387954	-0.0170399	-0.0232668				-0.0509412					-0.0152414	-0.00773585	0.00494307	0.00431111	-0.0153662				-0.0105643
-0.0238834		0.0251311	-0.00783565	-0.0257079				-0.0300284					-0.0302606		-0.0110033	0.00451156	-0.010578				-0.00411065					-0.0362279		-0.00987303	-0.0189817	-0.0168998				-0.04112					-0.0361313		-0.0053574	-0.00110956	-0.0249821				-0.00344134
-0.0140096		-0.0274677	0.0599371	-0.0283303				-0.0205145					-0.0173048		-0.0326119	0.0574063	-0.0258343				-0.0142248					-0.0267612		-0.0306038	0.00913187	-0.027728				-0.0220587					0.00366866		0.000889655	0.0414918	-0.010838				-0.019182
0.00778523		0.0189331	0.0270496	-0.0264166				0.0150425					0.0120693		0.0337446	0.0440292	-0.0259172				-0.00292793					-0.00367921		-0.00594959	-0.00238822	-0.0255466				0.00502995					-0.0190696		-0.0231066	-0.00285969	0.00600859				-0.0206793
-0.0262628		-0.00571753	0.0112077	-0.00929959				-0.016797					-0.0344589		-0.010786	-0.010103	0.000863124				-0.00833601					-0.0391024		-0.0414349	-0.0186778	-0.0164646				-0.0275229					-0.0207787		-0.0304898	-0.0159458	-0.0212366				-0.0205971
-0.0231171		-0.0163537	0.0186058	-0.0227664				-0.0129416					-0.0368414		-0.0383274	0.00504134	-0.0247612				-0.0230946					-0.0378121		-0.016886	-0.014671	-0.0212204				-0.0180721					-0.00788115		0.0154941	0.00414103	0.00396676				-0.0200629
-0.0342883		0.0316629	-0.0129368	-0.0102631				-0.0252586					-0.0305155		0.0221619	-0.00187098	-0.00645394				-0.0204117					-0.030331		-0.00821248	-0.0245663	-0.0354898				-0.0218489					-0.0317593		-0.00403802	-0.0107691	-0.0262254				-0.00512002
-0.0414514		-0.0299386	0.0249861	-0.0131625				0.0222079					-0.019233		-0.00941536	0.0274553	-0.00279024				0.0126579					-0.0370214		-0.0258465	-0.0162914	-0.0158257				-0.0117636					-0.0098117		-0.0104873	-0.0198864	-0.00234145				-0.0239541
-0.0174537		0.0163706	-0.026562	-0.00102298				-0.0239727					-0.02832		0.00678801	-0.0262823	-0.0294329				-0.0250208					-0.0243655		0.00450597	-0.0355799	-0.0271026				-0.0335207					-0.0074119		0.00083062	-0.0206561	-0.0253401				0.0031434
-0.0315258		-0.0088179	0.0104199	-0.0279372				-0.0325789					-0.0152044		-0.00680908	0.0312912	-0.0252578				-0.0240827					-0.0174462		-0.02314	-0.00354816	-0.0348981				-0.0286392					-0.0302334		-0.0108746	-0.00465665	-0.0230975				-0.0227839
-0.0223269		-0.0268877	0.0275349	-0.0326227				-0.0249911					-0.0229248		-0.0155662	0.0226022	-0.0198666				-0.0163461					-0.025669		-0.0141136	0.00252961	-0.00912302				-0.0313174					-0.0251187		-0.00678506	-0.0303325	-0.0215962				-0.0228203
-0.00377696		-0.0342972	-0.00155427	-0.0148045				-0.0222871					-0.00264271		-0.0213457	-0.00352142	-0.0210924				-0.0246301					-0.00996837		-0.0373411	-0.0211217	-0.0329077				-0.0158271					-0.0225477		-0.0088818	-0.00116144	0.00387142				-0.00444902
-0.0368369		-0.00069034	-0.00872025	-0.018059				-0.0118968					-0.0290334		0.00254316	0.000584789	-0.0308667				-0.0195362					-0.0363203		-0.0215771	-0.0244882	-0.0189481				-0.0304566					-0.0176472		0.0316227	-0.00390618	-0.0144713				-0.0251992
-0.0122109		0.00476512	-0.0261733	-0.0323608				-0.026023					-0.0112867		-0.0278053	-0.0306461	-0.0483467				-0.0128536					-0.0129779		-0.0323598	-0.0290642	-0.0359566				-0.0235464					-0.0146431		-0.00938159	-0.0189981	-0.0269845				-0.0118692
-0.0189209		-0.0296987	0.0370099	-0.0352586				-0.0306864					-0.0226597		-0.0209497	0.0410238	-0.0171662				-0.0141314					-0.0285908		-0.0198779	-0.00428795	-0.0193024				-0.0390747					-0.0245459		-0.0218544	0.0148631	-0.0333319				-0.0307126
-0.0293832		-0.0351992	0.00236253	-0.00481902				-0.0332275					-0.0297252		-0.0216344	0.00835102	0.00338465				-0.0158567					-0.0378127		-0.0431928	-0.0202896	-0.00742229				-0.0246883					-0.0281358		0.00109637	-0.014667	-0.0131023				-0.0161097
-0.0213843		0.0149878	0.0221539	-0.0173768				-0.0352912					-0.0147246		0.0290305	0.0279914	-0.00695277				-0.0170244					-0.0138429		-0.00561521	-0.00246551	-0.0186676				0.00405656					-0.0266479		0.0171771	-0.0049345	-0.0221973				0.00768887
-0.0128809		0.00978461	-3.79717e-05	0.00264524				-0.0316871					-0.017844		0.00182925	-0.0116469	-0.00772594				-0.03122					-0.0359344		-0.0158032	-0.0367803	-0.000869274				-0.0386258					-0.0219861		0.0157684	-0.0103454	-0.024755				0.00228441
-0.033851		0.00746883	-0.00465529	0.0122				-0.0233772					-0.0276312		-0.00477514	-0.0121882	-0.0197866				-0.0323733					-0.0404961		0.00057878	-0.0151114	-0.0342017				-0.0406996					-0.027503		0.0177805	0.00884038	-0.0105636				-0.0284885
-0.0399413		-0.0287763	0.0249777	-0.0117545				0.0149553					-0.0345117		-0.0106891	0.0135514	0.00113299				-0.0168902					-0.0345515		-0.0245525	0.007083	-0.0190098				-0.0233989					-0.00705147		-0.027492	0.0171045	-0.00582662				-0.0164098
0.0198124		-0.0244401	0.016875	0.00232222				-0.0157333					0.0118059		-0.0121375	0.023511	0.0124343				-0.0107525					0.000193384		-0.0204547	-0.0264168	-0.0230909				-0.0197875					-0.0217836		0.00989819	-0.00513735	-0.0225101				-0.0176698
-0.0194336		-0.0311149	0.000302296	-0.0163647				-0.0207119					0.000398259		-0.023818	0.0120164	-0.0184257				-0.0229122					-0.0202283		-0.0256951	-0.0128778	-0.0211321				-0.0394705					-0.00423981		-0.0135483	0.00312131	-0.00377411				-0.0178858
-0.0312991		-0.0272456	-0.0112887	-0.00762144				-0.0169785					-0.0348565		-0.00890408	-0.0209223	-0.0187234				-0.0207964					-0.0420925		-0.0231491	-0.033999	-0.0439743				-0.026517					-0.0154975		0.00521971	-0.0117535	0.030998				-0.0196754
-0.00976561		-0.00644913	0.00999659	-0.0316035				-0.0114777					0.0165391		0.00723682	-0.0019608	0.00307472				-0.00228679					0.00318216		-0.0219474	0.00624544	-0.0148064				-0.0222466					0.00504265		-0.0168335	-0.0203398	0.000933536				-0.0142789
-0.0166727		0.00793316	-0.00868498	-0.00557172				-0.00350012					-0.0349859		0.011823	0.0138728	-0.0286258				-0.0254119					-0.0389423		0.000537694	-0.0102647	-0.0315271				-0.0173639					0.00466221		-0.00781547	-0.018085	-0.013681				-0.0135633
-0.0159878		-0.0219642	0.0434137	-0.0269202				-0.00114698					-0.00554522		-0.00428541	0.057568	-0.0297306				0.00263902					-0.00561273		-0.0184427	0.0173932	-0.0260017				-0.012586					0.00224474		0.00559275	0.0016132	-0.00436594				-0.0164163
-0.0212623		-0.0175452	0.0163055	-0.0186532				0.0230718					-0.0159777		-0.0112826	0.00795071	-0.0251559				-0.00210774					-0.0373233		-0.0186233	-0.011568	-0.0346182				0.0105988					-0.00439265		-0.0180712	-0.0317078	-0.0271823				-0.0235281
-0.0129058		-0.0123869	0.00917165	-0.00246358				-0.00160432					-0.0312966		-0.0262641	0.0134097	-0.0182027				-0.00940122					-0.0247596		-0.0230128	0.00219807	-0.0197624				-0.00954044					0.0155392		0.0187449	-0.00753769	-0.00219398				-0.0172162
-0.0289782		-0.0108129	0.036041	-0.0196107				0.0266946					-0.0297098		-0.0023759	0.0298498	-0.00676115				0.019098					-0.0335504		-0.0194704	-0.00909946	-0.0298982				0.00851978					-0.0134078		-0.0234664	-0.0129781	-0.0237373				-0.00227616
-0.0340863		0.00436965	-0.0303307	0.0112585				-0.0292485					-0.0366091		0.0149791	-0.0350179	0.0010183				-0.0187079					-0.0406684		0.00216573	-0.0315791	-0.0248975				-0.0276265					-0.0149879		0.0319062	-0.0118048	-0.00700515				-0.0181646
-0.0385468		-0.00143882	-0.0151466	-0.0108896				-0.00765817					-0.0310918		-0.00128472	-0.0160025	0.0150207				-0.0242094					-0.0256683		-0.0273437	-0.0258947	-0.00556264				-0.00593572					-0.000827861		-0.00416486	-0.0196407	-0.0292486				-0.00670857
-0.0367313		-0.0344442	-0.0283629	0.00560925				-0.00717791					-0.0207219		-0.00587622	-0.0243985	-0.00482903				-0.015263					-0.0318877		-0.0276344	-0.0343973	-0.00824041				-0.0193563					0.0028007		0.0219558	-0.0321002	-0.0236618				-0.00127972
-0.014314		-0.0321947	-0.0330279	-0.019874				0.0203947					-0.0232116		-0.0220789	-0.0174829	-0.019053				0.00673767					-0.0349191		-0.0309382	-0.0317677	-0.0285515				0.0222693					0.0236866		-0.0199482	-0.00873598	-0.0143963				-0.0228134
-0.000882433		-0.000632341	-0.00633037	-0.0172109				-0.0286921					-0.021767		0.0133197	-0.000975897	-0.0274949				-0.0310992					-0.03151		-0.018442	-0.0267894	-0.0300473				-0.0272034					0.0273795		0.00308218	0.0148038	0.000981222				-0.0192021
-0.00254336		0.0121525	0.0130528	0.0110391				-0.0103882					-0.000492195		0.0205293	0.0216085	-0.0258641				-0.0260777					-0.0191114		-0.00142951	-0.00249769	-0.0259386				-0.0192398					-0.0235619		0.00937725	0.0055479	0.00189569				-0.0266811
-0.0315135		-0.016689	-0.00735367	-0.00806741				-0.0289031					-0.0432072		-0.0117683	-0.00984748	-0.00466483				-0.0242852					-0.0418244		-0.0271464	-0.0218272	-0.0260678				-0.0191021					-0.00956702		0.0149293	0.002816	-0.0279364				-0.0187772
-0.0291905		0.0048125	0.0183569	-0.00973855				-0.00634803					-0.0315545		0.00501108	0.00910747	-0.0231357				-0.0216916					-0.0354621		-0.0127285	-0.0116558	-0.0217437				-0.0209972					0.00502091		-0.0265783	-0.0191187	-0.0114133				-0.0175167
-0.0274721		0.0389689	-0.0168946	-0.000293335				-0.0173387					-0.0278003		0.0750262	-0.0062138	-0.0178705				-0.0293894					-0.0298101		-0.0113768	-0.0196952	-0.00386551				-0.0401602					0.00572385		0.0567174	-0.00827657	-0.0208355				-0.0195421
-0.0233558		0.0028362	-0.00251418	0.0192132				-0.00467958					-0.0364909		0.00411727	-0.00675474	0.0166556				-0.0253714					-0.0446704		-0.0131929	-0.027861	-0.008565				-0.0277103					-0.0094287		0.0142312	-0.0267042	0.00155371				-0.0213954
0.00552306		-0.0318224	-0.0127852	-0.0131408				-0.0297084					0.000142087		-0.0186992	-0.000674437	-0.0133817				-0.0245395					-0.0174926		-0.0346468	-0.0283114	-0.0345816				-0.0325034					-0.0140121		0.0262972	0.0194383	0.0228013				-0.021797
-0.000377933		0.00263078	-0.0280978	-0.00751758				-0.0304638					-0.0149514		0.00863705	-0.0269486	-0.0161866				-0.0309715					-0.0217547		-0.00412344	-0.040638	-0.0181344				-0.0440367					0.0136774		-0.0154138	-0.0176375	0.00158519				-0.0256002
-0.0122509		0.00325611	0.0115668	-0.0190016				-0.0139353					-0.0169811		-0.0104741	0.000165275	0.00705521				-0.0273525					-0.0189341		-0.0254303	-0.0337633	-0.0197981				-0.0327523					-0.00579512		0.00126796	-0.0186533	-0.0141794				-0.020829
-0.0135192		-0.0112218	0.0405905	-0.026417				-0.0213746					-0.0159802		-0.00205586	0.0409008	-0.010514				-0.019687					-0.0182088		-0.0174205	-0.0120961	-0.028823				-0.00929491					-0.0156955		-0.0104423	-0.0126079	0.00943078				-0.0106921
-0.0200037		-0.00160118	-0.00254874	0.0111909				-0.017796					-0.0139319		-0.0104023	-0.0156002	-0.035421				-0.0201906					-0.0221293		-0.022154	-0.0349239	-0.00373431				-0.0390501					-0.0289128		-0.0216321	-0.0285579	-0.0263968				-0.0208062
-0.016768		-0.0175317	-0.0214555	-0.010583				0.00733072					-0.0117038		0.0035653	-0.0105491	-0.0272289				-0.00403503					-0.019732		-0.0205257	-0.0256124	-0.0228795				0.0142496					-0.00830003		-0.0194872	0.00746501	0.00690369				-0.000948839
-0.00880751		0.0430894	0.0130164	-0.035414				-0.025008					0.011216		0.040131	0.00799238	-0.030975				-0.00269915					0.00262631		-0.0231574	-0.0202345	-0.0198873				-0.0169153					0.0097904		0.023717	0.000646992	5.02752e-05				-0.00343392
0.00848033		0.0206887	0.0238455	-0.0209386				0.000892925					0.00509799		0.00454445	0.0186408	-0.0222279				-0.00947077					-0.00434862		-0.0225083	-0.00334034	-0.0307073				-0.0269031					-0.00112891		0.0192538	-0.0151322	-0.0189263				-0.0196171
-0.00187079		0.0132329	-0.0154159	-0.00270674				-0.0272655					-0.00769447		0.00520167	0.00507291	-0.0107152				-0.0238282					-0.0118277		-0.0249452	-0.0233178	-0.027708				-0.00961772					-0.0185818		0.0361572	-0.0122215	0.00196341				0.00366398
0.00215378		-0.0149678	-0.00362007	-0.014237				-0.0157807					-0.00491513		-0.012528	0.0123377	-0.0261153				-0.00103641					-0.00130695		-0.0303364	-0.0111784	-0.0250523				-0.0372159					-0.00552018		0.00872459	-0.0170138	-0.0121764				0.0074025
-0.0286307		-0.012896	-0.0166391	-0.000580636				-0.0223638					-0.0215795		0.00552343	-0.0103762	-0.00226307				-0.0196002					-0.0215452		-0.0196783	-0.027749	0.00888399				-0.0235284					-0.0184563		0.0216332	-0.0159377	0.000479485				0.00849507
-0.0252429		-0.0201689	-0.0174646	-0.00664122				0.000865169					-0.035956		-0.00958077	-0.0161403	-0.0243364				-0.00868049					-0.030475		-0.0254123	-0.0331201	-0.0324395				0.0044963					-0.00154682		0.00264673	0.00580921	-0.0163049				-0.0109045
-0.0142935		-0.0224614	-0.012959	0.010041				-0.0246562					-0.0192168		-0.0058522	-0.0141034	-0.0115663				-0.0230351					-0.0379313		-0.0239988	-0.0276979	-0.0182897				-0.030563					-0.0015511		0.0101871	-0.000920675	-0.0120539				-0.0135588
-0.00211172		-0.0230852	0.0435059	-0.0187582				-0.0285922					-0.0110034		-0.0228906	0.0502145	-0.0209613				-0.00494347					-0.0169929		-0.0233798	-0.00774901	-0.0304271				-0.0248691					-0.00684454		0.00133395	0.0109935	-0.0178486				0.0155486
-0.0292578		-0.0316643	-0.0196707	-0.0140554				-0.0178093					-0.0268572		-0.0189232	-0.00738709	-0.0167583				-0.012072					-0.0299859		-0.0321866	-0.0305007	-0.0261202				-0.0307175					0.00121411		-0.0111837	-0.0195558	0.0231399				0.0245671
0.0206868		0.00706536	-0.00431577	0.00432435				-0.00211568					-0.0175407		0.0354699	-0.00246598	-0.00850191				-0.0114587					-0.00982328		0.00355362	-0.00455303	-0.0176238				-0.0161312					-0.0233727		0.0108782	-0.010299	0.00703541				-0.0161814
-0.0252995		-0.0317751	-0.00455872	-0.00177294				-0.0226533					-0.0315496		-0.0218759	-0.0140169	-0.0161499				-0.0344745					-0.0444461		-0.0335088	-0.0277314	-0.00814916				-0.0262263					0.00117524		-0.00707608	-0.0223589	0.0162955				-0.034851
-0.0177868		-0.027246	-0.0246032	-0.0162252				-0.01521					-0.0324399		-0.0259415	-0.010174	-0.0258482				-0.0247179					-0.0331148		-0.0295881	-0.0344	-0.0330041				-0.0278776					-0.0227795		-0.00115719	-0.00446133	-0.000475186				-0.000782598
-0.0294833		-0.0276563	-0.0216144	-0.0102534				-0.0246808					-0.0228513		-0.01923	-0.0248818	-0.0216231				-0.0229644					-0.0172879		-0.0328763	-0.037375	-0.00993073				-0.0305526					-0.00894533		-0.0305788	-0.0144539	-0.0198964				-0.00117025
-0.0105324		0.00164109	-0.0140392	-0.0324765				-0.0223587					-0.022493		0.0170326	-0.00260011	-0.0170662				-0.0202326					-0.0097012		-0.0111107	-0.0153576	-0.0282851				-0.0300703					-0.0224197		0.0218399	0.00108009	-0.00631907				-0.0110831
-0.021761		-0.00169387	-0.0101825	-0.0313719				-0.0265719					-0.0304939		0.0472136	-0.00242187	-0.0200392				-0.0291165					-0.0396403		0.00893488	-0.0272099	-0.0176325				-0.0453674					-0.00674286		0.0316608	-0.0177062	0.0120528				-0.0189969
-0.0134867		-0.0368571	-0.0311747	-0.0153869				-0.0159663					-0.0178275		-0.041433	-0.0322381	-0.0190778				-0.00631742					-0.027825		-0.0450416	-0.0419481	-0.0342789				-0.0322264					-0.00794823		-0.00458522	-0.0165081	-0.0160125				-0.0342559
-0.0294279		-0.0184872	-0.00172408	-0.00496486				-0.0387141					-0.000253238		0.0011689	0.0110392	-0.0243872				-0.0340047					-0.0194813		-0.0169621	-0.00138727	-0.0219389				-0.0297484					0.0153996		0.0113918	-0.00505216	-0.0142968				0.00917879
0.0237232		-0.0333337	0.0694869	0.0312875				-0.0172064					0.00455625		-0.0245341	0.0511752	0.029395				-0.0119569					0.00688579		-0.029231	0.00975092	0.0498595				-0.0292014					-0.0196362		-0.0220116	0.00193046	-0.00517798				-0.0272219
-0.0293277		-0.010112	-0.00809318	-0.0185679				-0.0402902					-0.0220415		-0.0041283	-0.00426432	-0.0201615				-0.0232989					-0.0270804		-0.0151788	-0.0217617	-0.0145532				-0.0473017					-0.0294009		0.000393568	-0.0220287	-0.00652353				-0.0294318
-0.0320398		-0.0300446	-0.0117043	-0.032191				-0.0128612					-0.0188213		-0.0145191	-0.00831896	-0.0163098				-0.0236309					-0.0339862		-0.0277302	-0.0103922	-0.00257917				-0.0174983					-0.0258828		0.00692318	0.0222616	0.00718664				-0.0212958
-0.0200231		-0.0353307	-0.0159314	0.0192159				-0.037294					-0.0131231		-0.0240826	0.00470237	-0.0043401				-0.0139307					-0.0266369		-0.0378803	-0.0141193	0.0023462				-0.0289349					-0.00847327		-0.0144152	-0.0169958	-0.0187195				-0.0279377
-0.00467587		0.00566746	-0.00911788	0.0221897				-0.00387077					0.0133561		0.0347352	-0.00416154	-0.0135871				-0.0162918					0.00344451		-0.00255776	-0.0129383	-1.71687e-05				-0.0168621					-0.0134786		0.0405489	-0.0243637	0.0129406				0.0494691
0.00468601		0.0302415	-0.0159532	-0.0254728				-0.0362553					-0.00858653		0.00500179	0.000356391	-0.0173662				-0.0282137					-0.0212138		-0.0148273	-0.0295577	-0.0350736				-0.0296837					-0.00566436		0.043939	-0.0208684	-0.015102				-0.0253488
-0.0150138		-0.00559353	0.0355303	-0.0268037				-0.0178987					-0.0120739		0.011517	0.02075	-0.0199392				-0.00513153					-0.0206293		-0.0170669	-0.00229356	-0.0262746				-0.0190107					-0.0220918		-0.00777682	-0.0170249	-0.00518918				-0.00206592
-0.0206553		-0.0257356	0.0158412	-0.0183855				-0.0330763					-0.0300995		-0.00636599	0.00264908	-0.021781				-0.00416419					-0.0323015		-0.0399973	-0.0160437	-0.0172628				-0.0342995					-0.018418		-0.00913858	-0.0112667	0.0146348				-0.0301927
-0.0269114		-0.0434574	-0.0292647	0.00609848				-0.00287121					-0.0240734		-0.0294267	-0.0183107	-0.0136082				-0.00254074					-0.0351992		-0.0420433	-0.0310045	-0.0139397				0.00216868					-0.0295775		-0.00585561	-0.012086	0.0171125				0.026249
-0.0396031		-0.0237342	0.00521941	-0.0260805				-0.041951					-0.0340555		-0.00375057	0.019397	-0.0179602				-0.0357512					-0.0368669		-0.0239472	-0.0172178	-0.0313837				-0.0356699					-0.024905		-0.00787884	0.0143025	0.0123876				-0.0296583
-0.0191541		-0.0186973	0.0144973	0.00704062				-0.00851787					-0.00490415		-0.00139885	0.0246927	0.00778919				0.0111887					-0.0210401		-0.031018	-0.011375	0.0119589				-0.0139621					-0.0110769		-0.000920644	-0.0142883	-0.0166333				-0.0120737
-0.00536512		0.0421398	0.0237162	-0.0238853				-0.0200075					0.00507532		0.0481328	0.0224254	-0.0264785				-0.0157712					-0.0181246		0.0252888	-0.00282534	-0.0204348				-0.0307367					0.0151982		0.0476672	-0.0140351	-0.0210679				-0.0294286
0.0131453		-0.0166757	-0.023396	-0.0257926				-0.0149683					0.0105551		-0.0327093	-0.0375237	-0.0014397				-0.0264768					-0.0152828		-0.0327858	-0.030855	0.00273769				-0.0258883					0.010928		-0.00708301	-0.00609686	-0.015715				-0.0186348
-0.0138331		-0.00808979	0.00279929	0.012629				-0.00983884					0.000442678		-0.00579255	0.00910205	-0.00929416				-0.00862175					-0.00227203		-0.0131293	-0.0250668	-0.0164933				-0.0118291					0.0175716		-0.00900013	-0.013015	-0.0139954				0.000626047
-0.00064324		-0.0278253	-0.00743412	-0.0040217				-0.03511					-0.00299936		-0.0328329	-0.00235175	-0.0261991				-0.00450011					-0.0163589		-0.0397554	-0.0216342	-0.0319505				-0.0326359					0.000111614		-0.0161123	-0.0264287	0.018585				-0.0247733
-0.029303		-0.012925	0.0406005	-0.0246304				-0.00655327					-0.0281258		0.0128513	0.00802882	-0.0354893				0.0155151					-0.0477778		-0.0196514	0.0213158	-0.0164825				-0.00711028					0.000499041		0.0254526	-0.00451134	0.0171356				-0.0182129
-0.00566702		-0.00720462	-0.0155365	-0.0233186				0.00356761					-0.00782861		-0.00927201	-0.0162165	-0.0124314				-0.0185883					-0.0134412		-0.011624	-0.0372404	-0.0285821				-0.0118605					0.0157875		-0.00976085	-0.0244536	0.00654098				-0.0117251
-0.0105681		-0.0326453	-0.0318442	-0.00270229				-0.00398029					-0.0118509		-0.0191449	-0.0312104	-0.00549074				-0.00360054					-0.0111709		-0.0318269	-0.0378597	0.00144908				-0.02145					-0.018585		-0.000869433	-0.0201516	0.0112574				-0.0052259
-0.0174407		0.0114797	0.010812	-0.0240827				-0.0119186					-0.0210642		0.0123179	0.0205624	-0.0237995				-0.0266454					-0.0132047		-0.0114188	-0.0111003	-0.0102265				-0.039014					0.0206302		0.0174362	-0.00891805	-0.0162684				-0.0176687
-0.000541895		0.0116751	0.0128897	0.00539166				-0.0348256					0.00264696		0.0266749	0.00267313	-0.0284509				-0.00721797					-0.0106063		-0.012311	-0.00591167	-0.0259611				-0.03124					-0.00242197		0.00997321	-0.00637616	-0.006536				-0.0245671
-0.030261		0.00625216	0.0385948	-0.0109148				-0.0285149					-0.0238181		-0.0156446	0.0346381	-0.0193932				-0.033833					-0.0410898		-0.0232255	-0.00842065	-0.0228026				-0.0404037					-0.0162681		0.00118512	0.0187046	0.00311964				-0.0174715
0.0137973		-0.00647394	-0.0225755	-0.00866693				-0.0158213					-0.00881943		0.00310059	-0.0150971	-0.00454116				-0.00710336					-0.034084		-0.0104939	-0.0274735	-0.0111643				-0.0128337					0.00327253		-0.00515872	-0.0247155	-0.0145592				0.0132779
0.00317521		-0.0312558	0.00577305	-0.0144518				-0.0339575					0.00078212		-0.0247847	-0.00987647	-0.00226444				-0.0254068					-0.0125323		-0.0444506	-0.0380786	-0.00987521				-0.0307717					-0.0255828		0.00126066	-0.0131392	-0.0186473				0.013324
-0.0426023		-0.0162438	-0.0236985	0.0025679				-0.0249231					-0.0406035		-0.00170772	-0.0198026	-0.0158449				0.00634179					-0.0417158		-0.0174036	-0.0278993	-0.0117156				-0.0335572					-0.00751803		0.0119755	0.00220429	-0.0162175				-0.00274073
0.0236808		-0.0365254	-0.00547833	-0.00627668				-0.0383773					-0.00411634		-0.0263417	-0.0102935	-0.00984271				-0.0325729					-0.00155076		-0.0322785	-0.0306429	-0.0187833				-0.0386313					-0.00694215		0.0320175	-0.0122385	-0.00199368				-0.0234313
-0.0211898		0.0107146	0.00654454	-0.0259737				-0.00886314					-0.0246789		0.00558563	0.0345666	-0.0254489				-0.0183101					-0.0259915		-0.0281674	-0.00400625	-0.0239759				-0.0280551					-0.0153101		-0.0177401	-0.00646411	-0.0182654				-0.0247664
-0.0329237		-0.033315	0.000533625	-0.0312983				-0.028669					-0.0340167		-0.0194755	-0.00834899	-0.0328867				-0.0311095					-0.0397802		-0.0429498	-0.0186058	-0.0417925				-0.0119696					-0.0200112		-0.00514708	-0.0122799	0.000362701				-0.030427
-0.0342493		-0.00622155	-0.0125648	-0.0147154				-0.0287205					-0.0276214		-0.016348	-0.0222056	-0.0184893				-0.0223672					-0.0329907		-0.0291044	-0.014473	-0.0328055				-0.0357057					-0.00606324		-0.0135156	-0.013155	-0.0140962				-0.0140379
-0.00903941		-0.0153511	0.0134716	-0.0273951				-0.00586915					-0.0185434		-0.000475932	0.038355	-0.0195376				-0.0038252					-0.0243798		-0.0257813	0.0144256	-0.0337957				-0.0282078					-0.0156275		0.0142385	-0.0194653	0.00113244				0.0177137
-0.0357764		0.00462416	0.0319661	-0.00229811				-0.000903268					-0.0251506		0.0145635	0.0316298	0.00278775				-0.0180249					-0.029998		-0.00681421	0.0278269	-0.0189237				-0.0253669					-0.0114149		-0.0130879	0.0163813	4.19625e-05				0.005943
-0.0258617		-0.0229248	-0.00660661	-0.00419983									-0.0446541		-0.00969288	-0.00149848	-0.0119349									-0.0461677		-0.0236084	-0.00114088	-0.0311962									0.0096249		-0.0288668	-0.0277405	-0.0183722
-0.0177191		0.0201278	-0.00940873	-0.0315221									-0.0240553		0.0444159	-0.00493069	-0.030304									-0.04252		-0.0235634	-0.0196529	-0.0133302									-0.000440327		0.0115376	0.00533266	0.0113551
-0.00853923		-0.0178476	-0.0232309	-0.0125144									-0.0187572		-0.00975282	-0.0241055	-0.0182325									-0.0206434		-0.0258089	-0.0088235	-0.0112069									0.0115298		-0.00704286	-0.0219657	-0.00648985
-0.0291549		-0.00566635	0.0373102	-0.0096722									-0.0357947		0.0236577	0.0409236	-0.0144956									-0.0293407		-0.018381	0.0165626	-0.0244058									-0.0132997		-0.00664665	-0.014475	-0.00215518
-0.00839383		-0.0322108	-0.0101921	-0.0257073									-0.0100434		-0.00951661	-0.017283	-0.0325307									-0.0249598		-0.0243398	-0.0111796	-0.0300024									-0.0291039		-0.0235229	-0.0075845	-0.00959883
-0.023391		-0.0397291	-0.0288546	0.0088317									-0.0285811		-0.0258935	-0.0151361	-0.00282567									-0.0327621		-0.0287982	-0.0164422	-0.0182175									-0.0235868		0.00593114	0.026763	-0.0128893
0.0227818		0.00260393	0.030729	-0.0127483									0.00918383		0.0103497	0.0641296	-0.0180311									-0.00205811		-0.00663694	0.0340482	-9.9575e-05									-0.00570681		0.0150162	-0.0045177	-0.0183894
-0.00436887		-0.0089936	-0.0207564	-0.0227009									-0.0198974		-0.0101395	0.0114183	-0.0286912									-0.0280498		-0.0318798	-0.0100999	-0.0239877									-0.0138325		-0.0179419	0.0148086	-0.00249154
-0.0134373		-0.0263688	-0.0140078	-0.0237271									-0.0259555		-0.0154458	-0.00915927	-0.0179981									-0.0144105		-0.02438	-0.0278378	-0.00657629									-0.00975865		0.0139098	-0.0180249	-0.0157645
-0.0365768		-0.0290232	0.00604758	-0.018444									-0.0252448		-0.03104	-0.000626652	-0.0224896									-0.0378479		-0.0451068	-0.00390936	-0.00580411									-0.00908219		0.018109	0.0242939	-0.00179818
-0.0237842		-0.00992305	0.0171731	-0.0293688									-0.0138647		-0.00970485	0.0244002	-0.0194985									-0.00894915		-0.0203154	0.0113969	-0.0020116									-0.0112207		-0.0139107	-0.00844632	0.0303489
-0.021212		-0.0221603	-0.0164686	-0.000693441									-0.0240457		-0.0144705	-0.0171609	-0.00713658									-0.0435055		-0.0310013	-0.0151637	-0.0152944									0.000241068		-0.00615837	-0.0160266	-0.0170377
-0.0285284		-0.00675148	0.0398227	-0.0184735									-0.0183444		0.0120795	0.0643585	-0.0144749									-0.0252508		-0.0210669	0.02273	-0.00446029									-0.00911198		-0.0230471	0.0484677	-0.000755116
-0.00359507		-0.0177127	-0.0155341	-0.0215756									-0.000963087		-0.00749722	-0.00626048	-0.020848									0.000858119		-0.0278843	-0.00736646	-0.0266128									-0.0250863		-0.0118169	-0.0154337	-0.0119957
-0.00516784		0.0533344	-0.0166627	0.011364									-0.00635802		0.0490933	-0.00936212	-0.0115437									-0.0210413		0.00588835	-0.0246275	-0.0299789									-0.00923025		0.0192692	-0.0177682	-0.0203228
-0.0361277		-0.0308001	-0.0138107	-0.026351									-0.0127729		-0.00764471	-0.0288912	-0.0042053									-0.0263722		-0.0246081	-0.0075911	-0.0147832									-0.0343245		-0.0121032	-0.00365625	-0.00118872
-0.0430139		0.0120905	-0.00642688	-0.0300546									-0.023023		0.0081492	0.00338508	-0.0287808									-0.0443872		-0.0236978	0.00248401	-0.0310749									0.00164053		-0.0194481	-0.0223298	-0.0232709
-0.0345166		-0.0205086	0.0113552	-0.000229712									-0.0231274		-0.0175156	0.00102956	-0.0170358									-0.0314755		-0.0260266	-0.00730754	-0.0224298									-0.00766896		0.036451	-0.0121185	-0.0101487
0.00470582		-0.0256054	0.00345328	-0.022717									-0.0106306		-0.0112358	0.00850486	-0.0260113									-0.0118584		-0.0230237	-0.000113989	-0.0057295									0.000569758		-0.013847	-0.0127371	-0.0243797
-0.0111675		-0.0191081	0.0163259	-0.0317629									0.00408573		-0.0230113	0.00591934	-0.031875									-0.00354034		-0.019159	-0.0170983	-0.0116635									-0.0175341		-0.0218636	0.0387878	-0.00429562
-0.0255953		-0.00786393	0.0252823	0.0039119									-0.0285706		-0.0161129	0.012026	-0.0111209									-0.0297107		-0.0111685	0.00608931	-0.0114037									-0.0169864		0.00954888	-0.0121759	-0.0185366
-0.00329883		0.0120722	0.0290261	-0.000509032									-0.0144153		0.0218651	0.0256643	-0.0152635									-0.0243686		-0.0275897	0.00406694	-0.0224862									-0.0103304		0.00469364	0.0293563	-0.0145447
-0.0288741		-0.0259804	-0.0124668	-0.0240757									-0.021428		-0.0196195	0.00364732	-0.00639808									-0.0140874		-0.0337454	0.00296477	-0.0261427									-0.0190389		0.0245262	-0.00590538	-0.0180659
-0.0157136		-0.0364844	-0.0180627	-0.0198944									-0.0169212		-0.0100856	-0.0165712	-0.0212596									-0.0257276		-0.0160727	-0.0334068	-0.0217954									-0.0146614		0.0248034	0.00196761	-0.0264856
-0.0260671		-0.0401462	-0.00958541	-0.0271147									-0.00740965		-0.0401802	0.0132671	-0.0262636									-0.0260755		-0.0424868	-0.000376486	-0.0204803									-0.0298149		-1.13017e-06	-0.0235774	-0.0165649
-0.025608		0.0181372	-0.00602329	-0.00524325									-0.0325309		0.0223867	-0.0157687	0.0103636									-0.0328967		-0.0116965	-0.0125945	-0.0117489									-0.00309656		-0.0173046	-0.0262674	-0.0046483
-0.0176243		-0.0204526	-0.0330215	-0.00243433									-0.0327073		9.86972e-05	-0.0258204	0.0011967									-0.0394791		-0.0276785	-0.0225596	-0.0194152									-0.00602058		-0.0193636	-0.00898222	0.00834348
0.00392569		-0.0142194	-0.00282372	-0.0270229									0.00379124		-0.0198914	-0.00846573	-0.0285783									-0.0174784		-0.0279505	0.00961718	-0.0383037									-0.0134564		-0.0121981	0.00504276	-0.0186319
-0.00903688		-0.0196894	-0.0222093	-0.00855677									-0.00156351		-0.014891	-0.0088798	-0.0200515									-0.0301352		-0.0251734	-0.0348277	-0.0153788									-0.00853018		-0.00790676	0.0182493	-0.0066357
-0.00861808		-0.00438765	-0.0122282	-0.0120437									-0.00695492		0.0220919	-0.0225967	-0.0105085									-0.0268351		-0.0214227	-0.00992097	-0.00845134									0.00859053		-0.0142202	-0.0266294	-0.0198408
-0.0312911		-0.0126567	0.0189599	-0.0186881									-0.0211087		-0.0214172	0.012231	-0.0206856									-0.0252082		-0.0348715	0.00911145	-0.0198198									-0.0220943		-0.00829364	-0.00796637	0.0260044
0.00211782		-0.0240902	0.00745185	0.00450361									-0.0039456		-0.0224915	-0.00365003	-0.0118203									-0.0305312		-0.0126276	0.0118955	-0.019696									-3.42053e-05		0.00112573	-0.0234095	0.00465959
-0.0257587		-0.0275202	0.012134	-0.00666218									-0.0275318		-0.00157112	0.00714161	-0.00922247									-0.0239708		-0.00628901	0.00472474	-0.0176574									-0.00997721		0.0185907	-0.0202706	-0.0163822
-0.00932546		-0.0042912	0.021219	-0.024622									-0.0204371		0.00351329	0.0158145	-0.0216155									-0.0238109		-0.0190046	-0.00112475	-0.0210431									-0.0267758		0.00615409	0.0108729	-0.0157675
-0.00480673		0.031145	-0.00742367	-0.0263929									-0.0263344		0.0267558	0.00992366	-0.00671272									-0.0212639		0.00236396	-0.00435963	-0.0262943									0.00368411		0.0177649	0.00304556	0.0142646
-0.00541122		-0.0344819	0.0219258	-0.0285714									-0.0141521		-0.0186881	0.0592076	-0.0293358									-0.0113762		-0.0322029	0.0342295	-0.0351543									0.0129722		0.000732739	-0.0205781	0.00887507
-0.0256218		0.0123564	-0.0141499	-0.025512									-0.0240396		-0.00341814	-0.00133507	-0.0265609									-0.0241938		-0.0253409	-0.0174272	-0.00401151									-0.00157301		-0.0132146	-0.0172169	-0.0185691
-0.00628918		-0.0129321	-0.0344598	-0.00914328									-0.0191023		0.00297716	-0.00455332	-0.0167628									-0.0122475		-0.0268218	-0.0184453	-0.0134247									-0.0101963		-0.0269159	-0.00155916	0.000282639
-0.00730992		-0.0259759	0.0311092	-0.0178141									-0.00421159		-0.0232252	0.0399165	-0.0201832									-0.0203143		-0.0252268	0.00563416	-0.0283008									-0.0247667		0.0124082	0.0276658	-0.0195834
-0.00844876		-0.0266479	0.0103155	-0.000445809									-0.0248555		-0.0190246	0.0164109	-0.0212273									-0.032143		-0.031101	-0.000606974	-0.0243745									-0.0157458		0.0185763	-0.00560193	-0.0155626
0.00141847		-0.00209678	0.0129893	-0.0262936									-0.018616		-0.00303495	0.0257807	-0.0259912									-0.0208253		-0.0286757	-0.0029326	-0.0149006									-4.60831e-05		0.0232645	0.0123547	0.011893
-0.0139226		-0.00407216	-0.026381	-0.0295971									-0.000551919		0.0224507	-0.013975	-0.0312863									-0.0264604		-0.00398858	-0.0297805	-0.0305031									0.00205509		0.0515373	0.0176967	-0.00711176
0.0051997		-0.0150162	-0.0165845	0.00133527									-0.00380718		0.0195274	-0.00919946	-0.0126853									-0.00478951		-0.0163488	-0.0136432	-0.010558									-0.023721		0.0134964	0.0275718	0.0119221
-0.0101076		-0.0249338	0.00992227	-0.00927567									-0.0298834		-0.0258653	-0.011228	-0.0231207									-0.0357025		-0.0380472	-0.00717282	-0.0033216									0.00689403		-0.0116505	-0.016977	-0.00528279
0.000199961		0.0233145	-0.0106222	-0.00021223									-0.0267923		0.000255612	-0.00899191	-0.00573425									-0.0245498		-0.0350509	-0.0116739	-0.0237338									-0.00984216		-0.0160003	-0.0142774	0.00868236
-0.00945444		-0.00559608	-0.00663856	-0.021922									-0.00791485		-0.017287	0.00505257	-0.0131764									-0.00619399		-0.0120382	-0.0225653	-0.0203759									0.0247417		-0.00960593	-0.00935705	-0.0188833
-0.0287247		-0.0127291	0.00251202	-0.0113033									-0.0204217		-0.00539904	0.0229471	-0.0204856									-0.0324534		-0.0230226	-0.00184153	-0.0131483									-0.0152785		-0.00910067	0.0186749	-0.00666091
0.00230516		-0.029166	-0.0176077	-0.00605097									0.00526525		-0.00815739	-0.00243251	-0.00320489									-0.0121043		-0.0275521	-0.0192378	-0.00875852									-0.00761168		-0.0145069	0.00863314	-0.0044585
-0.0113711		-0.017064	0.00952704	-0.0193355									-0.0285516		-0.0166326	0.00652783	-0.0220971									-0.0245642		-0.0371672	-0.0032093	-0.0381736									0.022824		-0.00278828	0.0272387	0.00291431
-0.0253553		-0.0305547	-0.00184369	-0.0238841									-0.0255717		-0.0183641	-0.00843098	-0.0273386									-0.0383464		-0.0482163	-0.00396674	-0.0354605									-0.00571435		-0.0261413	-0.0162924	-0.00203974
-0.0162015		-0.0268583	0.00520161	-0.0167427									-0.0263432		-0.0112563	0.00149438	-0.0217036									-0.0345843		-0.0247081	-0.0192853	-0.00332445									0.00145109		-0.00492704	0.0303275	-0.0174647
-0.0138872		-0.0191168	0.0154353	-0.00504378									-0.0246903		-0.0236785	0.0278001	0.00886643									-0.0420539		-0.029803	0.00171574	0.00868515									-0.0200078		-0.0161978	0.0159143	0.00459871
0.00725053		-0.00150797	-0.000181773	-0.018915									-0.0158706		-0.00243129	0.0125561	-0.0305427									-0.00861781		-0.0167148	-0.0130908	-0.0329042									-0.0132002		-0.009477	-0.00637808	-0.0051594
-0.0209534		-0.0136629	-0.0174065	-0.00809149									-0.0373054		-0.0280228	-0.00798265	-0.0146199									-0.0369306		-0.0351958	-0.0162414	-0.0172886									0.00520214		-0.00294726	0.0194151	0.00207835
-0.0210543		-0.0361776	-0.00055128	-0.0178534									-0.00803971		-0.0349939	0.0072583	-0.0170895									-0.0160014		-0.0341459	-0.0271813	-0.00669232									0.0240181		0.018765	-0.0180928	-0.00714184
-0.0179713		0.00951796	0.00163292	-0.0276326									-0.0138104		0.00905104	3.5773e-05	-0.0323223									-0.0234506		-0.00259833	0.0167904	-0.0466089									-0.0263937		-0.0160983	-0.00692069	-0.00930356
-0.0365597		-0.00976011	-0.00409846	-0.0216638									-0.030618		-0.00694466	0.000573383	-0.0261324									-0.0264013		-0.0330375	-0.00527282	-0.000784835									-0.0117425		-0.0109186	0.0165638	0.00412613
-0.0306322		-0.0205284	-0.0136106	-0.0266111									-0.0348967		-0.0295223	-0.0312745	-0.0192461									-0.0438238		-0.0350955	-0.0215894	-0.027125									-0.0293375		-0.00699448	-0.0128457	-0.00776288
-0.00620264		-0.000930822	0.0291971	-0.00207489									-0.0109461		-0.00211561	0.0150748	0.00136658									-0.0238525		-0.0253839	-0.000829016	-0.00328486									0.000827884		-0.0148375	-0.0310151	-0.0195843
-0.0127405		-0.0269746	-0.0149019	-0.0179696									-0.0284864		-0.00874822	7.97067e-05	-0.0215131									-0.0189444		-0.0316471	-0.0208913	-0.00893091									0.0132581		0.0126009	-0.0269409	0.00636286
-0.0358151		-0.00714275	-0.00687154	0.0121745									-0.0231561		0.00141427	-0.00869494	-0.00941753									-0.0337026		-0.0239048	-0.0171753	-0.00237313									0.00556188		0.00713656	-0.00861401	0.0132818
-0.0297519		-0.0236747	-0.00441279	-0.0181056									-0.0187535		-0.0293722	-0.0164216	-0.0241532									-0.0291411		-0.0287156	-0.0101448	-0.0132977									-0.00213659		-0.003769	0.032908	0.00169858
-0.0181782		-0.0429066	-0.020655	-0.020759									-0.0294502		-0.0242127	-0.0254507	-0.0343974									-0.027513		-0.0277287	-0.0186049	-0.0268819									-0.0104173		-0.0118278	-0.0269233	-0.0221385
0.00851649		-0.0275723	-0.00990066	-0.0235636									-0.0105092		-0.00797705	-0.0277465	-0.0260193									0.00545071		-0.039974	-0.0151367	-0.0345022									-0.0203412		0.00877141	-0.0130092	0.00250263
-0.019627		-0.0233789	-0.00540713	-0.0161513									-0.0323647		-0.00432072	-0.0112285	-0.0111042									-0.03355		-0.0080204	-0.00906933	-0.0024079									-0.00360821		-0.0126891	-0.0234206	-0.000831774
-0.0327402		-0.0153946	-0.0230319	-0.00343146									-0.0302203		-0.00507686	-0.0075561	0.0150848									-0.0423657		-0.0204173	-0.00198234	0.00109511									-0.00971706		0.0182046	0.0317411	0.00499345
-0.0353932		-0.0317084	0.00259308	-0.00192886									-0.0157296		-0.02645	-0.00530085	-0.0304574									-0.0368291		-0.0301084	-0.0113427	-0.0188885									-0.00107557		0.000118232	-0.0278187	-0.0199087
0.0070484		-0.0205781	0.0329691	-0.0173207									-0.0147201		-0.00240136	0.0248333	-0.0191329									-0.015344		-0.0139339	0.00695975	-0.0319451									0.00662019		0.00897558	-0.0232057	0.0290263
0.0332124		-0.0152682	-0.00707342	-0.0245804									-0.00543814		-0.0239022	0.00443335	-0.026286									-0.00409339		-0.015595	-0.00863176	-0.0241895									-0.0118757		0.0118563	0.00445426	-0.00224274
0.00704018		0.0141623	0.00349554	0.00184475									-0.00818161		0.0339641	0.00885157	-0.00616948									-0.015727		-0.0157914	-0.00830663	-0.0246695									-0.0122771		0.00819687	-0.0201683	-0.00270009
-0.030149		-0.0145594	-0.000312252	-0.0161107									-0.0204153		-0.0241595	-0.0180518	-0.0209088									-0.0344552		-0.0291646	-0.00810763	-0.0304052									0.00154947		-0.0271756	-0.0168825	-0.0182651
-0.0428357		-0.0233271	-0.009961	-0.030491									-0.0321174		-0.029174	-0.0113491	-0.0321425									-0.0303058		-0.0388866	-0.014804	-0.022115									-0.0047807		0.00178135	0.00236031	-0.0098234
-0.0352136		-0.0095978	0.0201274	0.0250634									-0.0274937		-0.020272	-0.00731812	0.00688872									-0.0376152		-0.0150853	-0.0048703	0.0282695									-0.0141608		-0.00931787	0.0166259	-0.0183811
0.00214105		-0.0117067	0.00482121	0.00740523									-0.00824161		-0.00676188	0.0176826	-0.010067									-0.0189107		-0.0356056	0.00557475	-0.0360588									0.00581765		-0.0111201	-0.021341	-0.019477
-0.0247501		0.00541951	-0.0150371	0.00355555									-0.0364879		0.00158953	-0.0179628	-0.0205438									-0.0221945		-0.0170013	-0.00956521	-0.0119581									0.00899011		0.0197154	-0.0159839	0.00802941
-0.0255036		-0.0197696	-0.0173994	-0.0226045									-0.00742305		-0.00601102	-0.0192673	-0.0217988									-0.0205758		-0.0257476	-0.0275778	-0.0164685									0.0283188		-0.001508	-0.0264474	-0.0134388
-0.0250605		-0.00712003	-0.0168077	-0.0173486									-0.0233081		-0.00815326	-0.0204869	-0.0188269									-0.0135938		-0.016714	-0.0282932	-0.0169281									-0.0135308		-0.0200361	-0.0202782	0.0100978
-0.00575014		0.00727684	-0.028552	0.0437545									-0.0144592		0.0140677	-0.0273943	0.0226781									-0.0118174		-0.0203993	-0.0323128	0.0403457									-0.00775765		0.014902	-0.000695184	-0.0146071
-0.00253068		-0.0283025	-0.0443598	-0.0253449									-0.0236483		-0.0137915	-0.0417024	-0.0187308									-0.0125745		-0.0338588	-0.0275722	-0.0202151									-0.0148171		-0.018416	-0.0235574	-0.0167464
0.00423147		-0.0337678	-0.0212217	-0.026195									-0.00284657		-0.0328746	-0.0185665	-0.0241175									-0.00961129		-0.0320757	-0.0209282	-0.0297883									-0.0179891		-0.0225375	-0.0175354	0.00666111
0.0181249		-0.0260942	0.00825877	0.0162444									-0.00796825		-0.024406	0.00421583	-0.0264996									-0.00970051		-0.0352253	-0.00434561	-0.0252298									-0.0169498		-0.0268684	0.00282719	-0.0171191
-0.0123549		-0.0109111	-0.00922198	0.00484018									-0.00553437		-0.0130705	0.019569	-0.0291325									-0.00958705		-0.0161004	-0.000769878	-0.0288997									-0.0111974		-0.0196333	-0.00929187	-0.00470795
-0.0410347		-0.0237573	-0.0275996	-0.0032585									-0.0406667		-0.0274599	-0.0018268	-0.00618575									-0.0291585		-0.0272756	-0.0298589	-0.00903953									-0.0199988		0.00788862	-0.00225462	-0.0148575
-0.00504785		0.0267331	0.0034123	-0.0292609									-0.019235		0.0200925	0.0105522	-0.0275695									-0.0221536		-0.022779	0.00418561	-0.0208091									-0.0238682		0.00529487	-0.00596908	-0.017214
-0.00724442		-0.0137118	-0.0210231	0.0131276									-0.0340212		-0.0162367	-0.0263283	-0.0103612									-0.0301106		-0.00723987	-0.0266561	0.00222942									-0.00706371		-0.00214896	-0.00630369	0.0150489
-0.010597		-0.0088181	0.0175883	-0.0192929									-0.00257192		-0.00462632	0.0480033	-0.0208855									-0.0248062		-0.0357764	0.0205073	-0.0304812									-0.0240976		-0.00964374	-0.000214547	-0.00807139
-0.0279163		-0.0347075	0.00323627	-0.0145139									-0.0217856		-0.0294047	-0.0125685	-0.0191889									-0.0273529		-0.0445809	-0.00127746	-0.011654									-0.010105		-0.0120598	0.00626365	0.00468514
-0.0421384		-0.0152899	-0.00884852	-0.0061916									-0.0251952		-0.0226089	-0.00588103	-0.00707789									-0.0332064		-0.0332051	-0.017932	-0.0249344									-0.0315601		-0.0197992	-0.0108042	-0.00610902
-0.0239133		0.0264957	0.00212908	-0.010524									-0.02431		0.0289919	-0.013009	-0.0184305									-0.0298355		0.0215853	-0.00355527	-0.00528107									-0.000258084		-0.00110143	-0.00823144	-0.00976212
-0.0184961		-0.0184728	0.00359756	0.0015333									-0.0206994		-0.020348	0.00631139	-0.0015378									-0.031121		-0.0300716	-0.00828557	0.0107752									-0.0236515		-0.0187266	-0.0040645	-0.0193683
-0.0144726		0.0134977	-0.00512524	-0.0133023									-0.0247947		0.0106054	-0.0120952	-0.0142335									-0.0388225		-0.00736881	-0.00743927	-0.0316964									-0.018061		0.0413023	-0.0107815	-0.00209606
-0.0229038		0.00617623	-0.012671	-0.022289									-0.00818613		0.0131746	-0.00947142	-0.0196468									-0.0242449		0.00673292	-0.00575225	-0.0151651									-0.00511904		-0.00367367	-0.0122529	0.0260211
-0.0173502		-0.0262025	-0.0119262	-0.0255247									-0.0200275		-0.0243159	-0.0164577	-0.0182223									-0.034038		-0.0480653	-0.0141686	-0.0273995									-0.0179019		-0.0193165	-0.0266572	-0.00353012
0.0358664		-0.00601022	0.0128296	-0.0246066									0.000931076		-0.0265519	0.00866876	-0.0181015									-0.0122968		-0.0186299	-0.0022144	-0.00340209									-0.00547333		-0.011198	-0.0038855	-0.0172425
-0.0210051		-0.0346891	0.0339057	-0.00991908									0.00316013		-0.0160699	0.0533366	-0.0142479									-0.000469657		-0.0207423	0.017144	-0.0127143									-0.000673571		0.0065976	0.0315399	-0.019293
-0.00883883		-0.0246679	0.0516645	-0.0119844									0.0078		-0.0202839	0.0610807	-0.0239121									-0.0128673		-0.0347981	0.0118782	-0.0241374									-0.00916624		0.00289366	0.0503876	-0.0209593
-0.00546543		-0.0189167	-0.0145972	-0.0179143									-0.0345622		0.0137565	0.0291402	-0.021798									-0.0295607		-0.000471413	0.0055147	-0.0102843									-0.0135722		-0.00081075	0.0171816	-0.00430659
0.00544108		-0.0290433	0.0096116	-0.023583									-0.0132031		-0.00438452	-0.03355	-0.0148985									-0.0235682		-0.0405253	-0.00492306	-0.0161844									0.0254682		-0.00822086	-7.81462e-05	-0.0188999
-0.0351747		-0.0178549	-0.0282187	-0.0249438									-0.0371657		-0.0186708	-0.00396114	-0.0212429									-0.0321296		-0.0113444	-0.0274872	-0.0158298									-0.0261058		0.000144991	-0.0218986	0.0171822
-0.0257017		0.00704856	0.0174898	-0.0206938									-0.00978478		0.00929687	0.0293251	-0.00842154									-0.0196159		-0.0279654	0.00340818	-0.0329468									-0.0285556		0.0114727	0.00945771	0.0148527
-0.0149993		-0.0367307	-0.0112198	-0.00198615									-0.0227084		-0.0333304	-0.0235417	-0.0145859									-0.0310993		-0.0367825	-0.0306181	-0.0157418									0.0105928		-0.00764261	-0.0309773	-0.016154
-0.0285826		-0.0187754	0.0148678	0.00191694									-0.031658		-0.0142672	0.0152427	-0.0200469									-0.0335725		-0.0150929	0.0337341	-0.0256413									-0.00325561		-0.0141592	0.0140964	0.00089311
-0.0207621		-0.0100372	0.00345562	0.0172491									-0.00321839		-0.0169991	-0.00332977	-0.00224038									-0.0132343		-0.0332689	0.00921897	0.0043635									-0.0254053		-0.00727847	-0.0175522	-0.012761
-0.0126841		-0.0223895	-0.0101862	-0.0248765									-0.0216288		-0.0158853	-0.0119661	-0.0256049									-0.0148046		-0.030298	-0.0012144	-0.0332678									-0.0176226		0.0172047	0.0189278	0.0204831
-0.00396205		-0.000156733	0.00301708	-0.0113833									-0.00700679		-0.0128364	-0.00632126	-0.0163933									-0.0238885		-0.0255158	0.00312398	-0.0255596									-0.0229762		-0.0143963	-0.010278	-0.00195147
-0.0176375		-0.0350728	0.0294641	-0.00260108									-0.0114527		-0.0267579	0.00725131	-0.00143417									-0.0258558		-0.0207372	0.00687999	-0.0153633									-0.0180165		0.0365753	-0.000311854	0.00431759
-0.0346858		-0.0245658	-0.0155148	-0.00559729									-0.0327474		-0.00309134	-0.0326374	-0.0105405									-0.0452049		-0.0344441	-0.0258019	0.00200555									-0.0054921		0.0225821	-0.0157917	-0.00308985
-0.0255941		-0.00619285	-0.00955076	0.00487707									-0.0282865		-0.0109327	0.0281724	0.00608069									-0.0275569		-0.035663	0.0100877	-0.0123376									-0.015334		-0.0116868	-0.0136251	-0.0157687
-0.0276667		-0.0274693	-0.0104547	-0.0065922									-0.0253903		-0.0271036	-0.0207068	-0.00208845									-0.0222393		-0.0313326	-0.00253174	-0.0223051									-0.0226374		-0.0124051	0.0322857	-0.0196167
-0.029658		0.00132275	0.0360195	-0.0300239									-0.0299016		-0.00220386	0.0332586	-0.0246208									-0.0255207		-0.0337253	0.000886143	-0.0406994									-0.0179199		-0.0214286	0.00439951	-0.0219435
-0.0263799		0.000855826	-0.00781929	-0.0104714									-0.0288517		-0.0135346	0.0172869	-0.0105066									-0.0344446		-0.0102722	0.0255569	-0.00439318									-0.0114784		0.0239407	0.00971846	0.00146752
-0.0139719		-0.00663688	-0.0110234	-0.026446									-0.00595394		-0.0191532	0.0199592	-0.0261807									-0.0170565		-0.0248308	-0.0155218	-0.0314848									0.00916606		0.0115829	0.0173112	-0.0164002
-0.00125595		-0.00111634	-0.0116692	-0.00483436									-0.0103454		-0.0201169	-0.0222216	0.0104424									-0.00937356		-0.017833	-0.0226208	0.0139532									0.00195797		-0.0172569	-0.012941	-0.0121423
-0.0367693		0.0349042	-0.0242542	0.0201413									-0.0398143		0.0619975	-0.0190833	-0.0162454									-0.0308692		0.00445317	-0.0105075	-0.00706854									-0.0366687		0.0290742	-0.00903093	-0.00487117
-0.00705737		0.0380167	-0.0126109	-0.0107531									-0.0173226		0.0130391	-0.00755999	-0.0227902									-0.00148965		-0.00711572	-0.0162537	-0.0107647									-0.0252054		0.0080153	-0.0124486	-0.00289597
-0.0191036		-0.0274905	0.012915	-0.0139317									-0.0246987		-0.0200301	0.00765522	0.00967369									-0.034358		-0.02688	0.00208352	0.000262778									0.000934155		-0.0132594	-0.00689568	-0.0231694
-0.0380796		-0.00987969	-0.0262895	-0.0241224									-0.0393718		-0.0182183	-0.0176007	-0.0268179									-0.043449		-0.0319087	-0.0139943	-0.0173059									-0.00680502		-0.0156002	-0.0213971	-0.0150461
-0.0148561		0.0110026	0.0432395	-0.0331873									-0.0354644		0.0338355	0.0323486	-0.032234									-0.0338429		-0.00573905	0.013784	-0.0342522									-0.0311866		-0.00742844	0.0229134	-0.0224987
-0.0236413		-0.0196323	0.0048103	-0.0220676									-0.0234954		-0.0234394	0.00898469	-0.0115075									-0.0118703		-0.0252607	-0.00380692	-0.0298921									-0.00171932		0.00821006	0.00582771	0.00173225
-0.031281		0.0112135	-0.000444709	-0.00761522									-0.0232544		-0.00377619	-0.0128283	-0.0249673									-0.0325356		-0.0316253	-0.0062147	-0.0201341									-0.0140112		-0.00409355	-0.00567312	-0.0145581
-0.0278803		-0.0198994	-0.0229734	0.00244993									-0.0285053		-0.0201291	-0.0245547	-0.00447306									-0.0267279		-0.0243674	-0.00618765	-0.00334238									-0.017314		-0.0110774	0.0245886	-0.0192724
-0.0264658		-0.0201984	0.0183385	0.00161654									-0.024003		-0.00486048	0.0171055	-0.00705791									-0.0455435		-0.0289167	0.015053	-0.0204041									-0.0376354		-0.0186757	-0.00723156	-0.00441669
-0.0275801		-0.00339197	-0.0227027	-0.0088148									-0.0182672		-0.0233924	-0.00691256	-0.0164614									-0.0142002		-0.0316522	0.0102011	-0.0259208									-0.0131232		-0.00550934	-0.0157675	0.020603
-0.0186709		-0.0201483	-0.0147877	-0.0111419									-0.0320981		-0.0244306	-0.0284521	-0.0136152									-0.0182542		-0.038853	-0.0232799	-0.0240138									0.00162074		0.00164609	-0.0211432	-0.0125559
0.0185956		-0.00994099	-0.00761571	-0.0137282									0.0320635		-0.0177788	-0.0013819	-0.0271325									-0.000770374		-0.0209218	-0.0197176	-0.0134978									-0.0102635		-0.027279	-0.0170391	0.0165445
-0.0086407		-0.00872336	0.0202813	-0.0288961									-0.0238379		-0.00368641	0.0653089	-0.0307595									-0.0230971		-0.0269951	0.0419989	-0.0222022									-0.0140602		-0.000403552	0.042465	-0.0199315
-0.00787295		-0.0125696	0.0231754	-0.0235047									-0.0192076		-0.0111452	0.0101911	-0.0224017									-0.0297771		-0.0377691	0.0114817	-0.0272652									0.00198806		-0.0262168	-0.0268489	-0.0126796
0.0115995		-0.0136837	-0.0245132	-0.0145708									-0.017601		-0.00153866	-0.0252714	-0.00961751									-0.0231995		-0.0176294	-0.0225812	-0.00397575									-0.0117603		-0.0130654	-0.00421214	-0.00804365
0.00703068		-0.0213787	-0.0100239	-0.00842615									0.00843116		-0.0237855	-0.0154718	-0.0168142									-0.00804633		-0.0179364	-0.0161322	-0.0114341									0.00511114		-0.0216825	0.00263631	-0.017197
-0.0329813		0.018052	0.0219183	-0.0124966									-0.0146042		0.0114134	0.00575312	-0.02287									-0.0311229		-0.0252186	-0.0106558	-0.0128017									-0.0131382		0.0267179	-0.016856	0.00158582
-0.00465731		-0.00623922	-0.00659581	-0.0163745									0.00974576		-0.00469708	0.000910138	-0.02976									-0.0155441		-0.0295219	-0.0122727	-0.0157988									-0.0142703		-0.00704691	-0.0250436	0.00579988
-0.0100383		-0.01646	-0.0157622	0.00347596									-0.0264475		0.00508857	-0.00135848	-0.01098									-0.0307121		-0.0198694	-0.0107246	-0.00520119									-0.0133578		0.00102419	-0.0182756	-0.0136695
-0.0226685		-0.0101277	-0.00659013	-0.00554364									-0.0337819		0.0247953	-0.0185516	-0.0172834									-0.0323905		0.0108033	-0.00346581	-0.0216569									-0.0247611		0.0197927	-0.00857459	-0.0198855
0.0189517		0.0111443	0.0278902	-0.0138707									0.0177362		0.0391353	0.0452248	-0.0240912									-0.009212		0.0155027	0.00161861	-0.00602849									-0.0195043		0.00572205	0.0434799	-0.020307
-0.019896		-0.0235635	-0.0258585	-0.018763									-0.0369203		-0.0158838	-0.0198648	-0.0205474									-0.0328104		-0.0325477	-0.0222449	-0.0109118									-0.0197396		0.00142649	-0.0223736	0.0177786
-0.0209382		0.000199432	-0.00871584	-0.0119522									-0.014914		-0.0100815	-0.00516155	-0.0220213									0.00827001		-0.0227576	-0.014573	-0.0134474									0.00845434		-0.0146636	0.0189158	0.00992266
-0.0361046		-0.0188385	3.86958e-05	-0.0326215									-0.0283591		0.00376688	-0.00810986	-0.0198176									-0.0384705		-0.0291652	-0.0230029	-0.0130423									0.0255044		0.00709874	-0.0111832	-0.0095619
-0.0140362		-0.0190283	0.00215684	-0.0101673									-0.0388972		-0.00553512	-0.00315001	-0.0132674									-0.0442133		-0.0271679	-0.00491125	-0.0136743									-0.0234513		0.0213261	0.0141406	0.00107254
-0.0218871		-0.00495548	0.0134705	0.00467273									-0.0282345		-0.01662	0.00526659	-0.0249381									-0.0339071		-0.0343454	-0.0112161	-0.0355924									0.00221933		-0.000595669	0.00429642	-0.0123883
-0.0209599		-0.0351654	-0.00698099	0.000124576									-0.0256456		-0.0313227	-0.00889046	-0.00693017									-0.0259007		-0.0398653	-0.015945	-0.01648									0.0191018		0.0117901	-0.0152888	0.0162651
-0.0195943		-0.0329583	0.0100987	-0.0280536									-0.0197227		-0.0259978	0.0204872	-0.0223519									-0.038963		-0.0365907	0.0302606	0.000832066									-0.0096409		-0.023008	0.0134702	-0.0193879
-0.0284196		-0.0165055	-0.0236144	-0.0226205									-0.0249678		-0.0147162	-0.00307277	-0.00789736									-0.0208787		-0.0282381	-0.0143987	-0.00397026									0.014092		-0.00159913	0.0231184	-0.0135714
-0.0331827		-0.0131397	-0.0130374	0.010776									-0.0241812		-0.0164087	-0.0101388	-0.00355445									-0.021673		-0.0355337	-0.00979029	-0.00413925									0.0220382		-0.0186014	-0.000114406	-0.00356794
-0.0207021		-0.0350892	0.00305293	-0.0282114									-0.0284384		-0.0284076	-0.00568485	-0.0286862									-0.0265742		-0.0483499	0.0269586	-0.0209998									-0.0157664		-0.0085959	-0.0132439	0.00997864
-0.0183551		-0.0162471	-0.0221734	-0.0198111									0.00193938		-0.0100854	-0.0204467	-0.00242042									-0.0285622		-0.0128429	-0.0157557	-0.0240596									0.00422583		-0.00362457	-0.000797735	0.011853
-0.0340379		-0.0190438	0.0147106	-0.0259097									-0.0353481		-0.0097047	-0.000684022	-0.0182907									-0.0258373		-0.0119	0.0242097	-0.0308997									-0.0268109		-0.00554572	-0.00490878	-0.00488574
-0.0253955		-0.0189391	-0.0188717	-0.0164783									-0.0308998		-0.0245549	-0.0275315	-0.0111828									-0.0471501		-0.0199305	-0.0264367	-0.0127287									-0.00599999		0.00674538	-0.0259267	-0.00535608
-0.0204305		-0.0108998	-0.00547507	-0.0255651									-0.0265928		-0.0163705	-0.00525202	-0.023896									-0.0223897		-0.0146668	-0.0284562	-0.0268173									-0.0157754		-0.0119615	0.0263653	-0.0112108
-0.02944		-0.0181391	0.00445262	-0.0138584									-0.0355225		-0.0156223	0.001362	-0.0194832									-0.0411101		-0.0220327	0.00123237	-0.0089307									-0.00138253		0.00531955	-0.0266235	-0.0173042
0.00882659		0.00319629	0.00208691	-0.0238752									-0.00832849		-0.0166267	0.000664242	-0.0190238									-0.03029		-0.0354505	-0.00702886	-0.0135223									-0.0158937		0.00584269	-0.00161461	-0.0134736
0.0260866		0.0181475	-0.00804326	0.0339434									0.0304465		0.0213729	0.000885989	-0.0111642									-0.000756037		-0.012471	-0.00952609	-0.00428427									0.00472407		0.0164897	-0.0271475	-0.0180554
0.0317908		-0.0198392	-0.0419099	-0.0179667									-0.00394776		-0.0235068	-0.0261781	-0.0158747									-0.0342711		-0.0295142	-0.026943	-0.0236107									-0.0120911		-0.0308528	0.0054878	0.0125533
-0.0208429		-0.00985866	0.0129175	-0.0124329									-0.0243482		-0.00400111	-0.00781099	-0.0137891									-0.0311444		-0.0246083	-0.0100991	-0.0125641									0.0116124		-0.0213419	0.0156252	-0.0159302
-0.0248657		-0.0204263	-0.0123109	-0.0285804									-0.0294375		0.0131203	-0.00257487	-0.0282031									-0.0132366		-0.0103138	-0.0224885	-0.0301749									-0.0106934		0.0415237	-0.00199921	-0.00928791
-0.0219079		-0.0170771	-0.0126346	0.0133654									-0.0242373		-0.00840521	-0.0153569	0.00901743									-0.0237004		-0.0265951	-0.021448	-0.00745129									-0.00399427		-0.00766812	-0.0275798	-0.0026023
-0.0298249		-0.0280173	-0.00311685	0.0134893									-0.0382558		-0.0128197	0.00102637	-0.00983537									-0.025613		-0.0196643	0.00204409	0.00750198									-0.0078248		0.0332538	-0.00807593	0.00242227
0.00173789		-0.0346743	-0.0406274	-0.016428									0.00493936		0.00142499	-0.0169261	-0.0225037									-0.00937904		-0.00325016	0.00586356	-0.0344462									-0.0018239		0.00199537	-0.0100572	-0.0187602
-0.0270476		-0.0263426	-0.0161334	-0.0202464									-0.0135236		0.00171976	-0.0162571	-0.0136286									-0.0409418		-0.0127957	-0.0141213	-0.0333566									-0.00837954		-0.025036	-0.0096255	-0.0220859
-0.0347176		-0.0155432	0.0112272	-0.0148265									-0.0350177		-0.000369539	0.0131459	-0.0208813									-0.0290047		-0.0118039	-0.00495534	-0.0128929									0.00529312		-0.0108172	0.0184742	0.000589738
-0.0345786		-0.0109054	-0.0263056	0.0114521									-0.0224219		-0.0247718	-0.0231714	-0.00697846									-0.0218586		-0.0253348	-0.0203108	0.00921121									-0.0268708		0.0130567	-0.0131897	-0.00135928
0.00592731		-0.0274585	0.00528103	0.00532636									0.00757362		-0.0210206	0.0285271	-0.00189476									-0.015123		-0.0291892	0.0079638	-0.00288475									-0.0209617		-0.0251486	-0.00651139	0.00462589
-0.0153271		-0.0129602	0.00326243	-0.0271429									-0.0186995		-0.014972	-0.00372982	-0.0271242									-0.00249914		-0.0258581	-0.0193151	-0.0194261									-0.014944		-0.0104853	-0.0286289	-0.000321971
0.0186892		-0.0295396	-0.0221758	-0.000838559									-0.00886513		-0.0381261	-0.00569238	-0.00483567									-0.00870535		-0.0223788	-0.0132168	-0.0141277									-0.0150367		0.00400146	-0.0185415	0.0227142
-0.010769		-0.0389737	0.0115096	-0.0220436									-0.0209793		-0.0309883	0.014961	-0.0159184									-0.0229521		-0.0430046	-0.0120887	-0.00803213									0.00651943		-0.0215959	0.0266021	-0.0166492
-0.0395884		0.0177365	-0.00662377	-0.0338798									-0.0396247		0.013929	0.00483787	-0.03393									-0.0254732		-0.0291077	-0.0106163	-0.0359468									-0.0120062		-0.0231102	-0.000773848	-0.00703475
-0.00165775		-0.0287971	0.00346822	-0.00621605									0.0098264		-0.0218892	0.0227799	-0.027443									-0.000701108		-0.0454001	0.00133936	-0.0257761									-0.0114818		0.00514345	0.0461594	0.000531424
-0.0225402		-0.00202764	0.0109974	-0.0169259									-0.0193762		-0.0055587	-0.00273328	-0.0135693									-0.0346215		-0.0106273	0.0035631	-0.00447083									0.0180367		-0.00423973	-0.0122509	-0.0216733
-0.0209368		-0.00861425	0.00137958	-0.0157364									-0.0256738		-0.0161484	-0.0146151	-0.0206008									-0.0353258		-0.0190122	-0.0260229	-0.0104246									0.00296442		-0.0136108	-0.00433603	0.0176738
-0.0271859		-0.00547417	-0.0121521	0.00848077									-0.0307161		-0.0178664	-0.0135286	-0.0207065									-0.02083		-0.0242018	-0.0340601	-0.018538									-0.0199142		-0.0043319	0.00788415	0.0176216
-0.0232383		0.0171624	-0.0309186	-0.0271721									0.00251689		0.0282182	-0.0103844	-0.0226657									-0.0288004		-0.00686991	-0.0149521	-0.0323901									0.0157344		0.00709879	-0.00828126	-0.0153752
-0.0117524		-0.0258085	0.0110124	-0.0219448									-0.00296915		-0.0132889	0.0286938	-0.00903744									-0.0136856		-0.0413284	0.0112793	-0.0185279									0.00492441		-0.010421	0.023233	0.00413384
0.0319976		-0.00370847	-0.0190764	0.00704515									0.0622925		0.0228966	-0.0206474	-0.00789757									0.0277693		-0.0110607	-0.0352242	-0.035568									0.0103106		-0.0168792	0.00479493	-0.0212177
-0.0219873		0.000184403	0.006549	-0.0220321									-0.0221683		0.00491093	0.00022307	-0.0161838									-0.0175048		-0.0160411	-0.00469335	-0.0134791									-0.0339848		-0.00917564	0.00710825	-0.000293983
0.0122377		-0.0206295	-0.00964338	-1.11253e-05									0.0100801		-0.0239884	-0.00343544	-0.0204919									-0.0239918		-0.0278079	-0.0118101	-0.0152929									0.0167047		-0.0112448	-0.0265203	-0.011982
-0.00961777		-0.0201764	-0.00876591	-0.00881218									-0.029039		-0.0147298	-0.0058617	-0.00348794									-0.0404921		-0.0236013	0.0112575	-0.0134801									-0.0196868		-0.00134813	-0.00911075	-0.0141884
0.0127086		-0.027453	0.000435365	-0.00835025									-0.0146864		0.0232476	0.00849023	-0.0202587									-0.0286452		0.0120985	0.0281649	-0.0195811									-0.000390319		0.0405776	0.000222203	-0.0180971
0.0103365		0.007887	0.00154875	-0.0124612									-0.0137007		-0.000866308	-0.00381392	-0.0258431									-0.0205375		-0.0219573	-0.0108614	-0.0275033									-0.0088706		-0.0110516	0.0016462	-0.0275964
-0.00987865		-0.00957337	-0.010687	-0.00527139									-0.0247376		-0.0106427	-0.00151328	-0.0197356									-0.0351081		-0.0217664	-0.00126674	-0.0217098									-0.00039904		-0.0108065	0.0304168	-0.0163035
0.0227851		0.0146338	0.00872789	-0.0174392									-0.0160752		0.0213016	0.0327635	-0.0139204									-0.00494958		0.000518403	-0.0107273	0.0027183									0.0288793		-0.0150691	-0.0298579	-0.0185955
-0.00578612		-0.0194032	-0.0181785	-0.0110173									-0.0168012		-0.0224984	-0.0137836	-0.0232629									-0.0350706		-0.0389815	-0.0134517	-0.0296257									-0.00476541		-0.00601961	0.0058627	0.00488798
-0.0148532		-0.0285841	0.0281958	-0.0248743									-0.0187842		-0.0228729	0.0163571	-0.00701388									-0.0352184		-0.0352653	-0.0122473	-0.00987146									-0.00154548		-0.00608103	-0.0172286	-0.0157674
7.7623e-05		-0.0236583	0.00597226	-0.0231174									-0.0198017		-0.0141087	0.00737112	-0.0243811									-0.0189461		-0.03625	-0.00358675	-0.0105202									-0.00918724		0.00396401	-0.00854085	-0.00806287
0.0108241		-0.018151	-0.00141693	-0.00713648									0.0143258		-0.00867146	-0.0137641	-0.0188828									-0.0166885		-0.00693895	-0.00352847	-0.0205141									0.0332924		-0.014055	0.0173527	-0.015448
-0.0314316		-0.00291809	-0.0256519	-0.0253467									-0.0252221		-0.00138113	-0.00676384	-0.0255108									-0.0350432		-0.0284263	-0.00840698	-0.0192377									-0.0176253		-0.012839	-0.0133317	0.0135606
-0.0257638		-0.00436447	0.055337	0.0155102									-0.0265432		0.000845658	0.0312944	-0.003182									-0.0142679		-0.0260998	0.0134912	-0.0187137									-0.0201178		0.00824499	-0.0208659	-0.0187941
0.00215767		1.86363e-05	0.00908944	-0.0154519									-0.0223461		-0.00800356	-0.00297247	-0.0242307									-0.011862		-0.0310424	-0.00750664	-0.0280355									-0.0094943		0.00175321	0.0253214	0.00264304
-0.0100626		-0.034984	0.00498265	-0.0144186									-0.0149141		-0.036307	-0.007152	-0.0151597									-0.0314191		-0.0360178	0.000961131	-0.0140435									0.00070286		-0.00317119	0.022318	-0.0188988
-0.0205767		-0.0221689	0.0047699	-0.0119021									-0.0280691		-0.0138257	0.0147803	-0.0182236									-0.0369111		-0.0210316	0.0120246	-0.0146174									-0.0145134		0.0234207	-0.00843808	-0.0153162
-0.0384885		-0.0258235	-0.0171374	-0.00207379									-0.032084		-0.0210782	-0.00950962	-0.00271947									-0.00780152		-0.0274108	-0.0288131	-0.0105323									-0.00941927		0.00679696	0.00239155	-0.010133
-0.0136142		-0.0220031	-0.0302421	0.00312491									-0.0138425		-0.00189374	-0.0186997	-0.0290371									-0.0222419		-0.0309795	-0.0287238	-0.027619									0.00914751		0.00955671	-0.00905496	-0.012761
-0.0157625		-0.0197829	-0.0199936	-0.0120882									-0.00977208		-0.0224871	-0.0377724	-0.029531									-0.00631571		-0.0233325	-0.0230557	-0.0300844									0.00141792		0.00301598	0.00167422	-0.0187462
-0.0305819		-0.010696	-0.00696943	-0.0227201									-0.0286434		-0.0162737	-0.000800465	0.00250288									-0.0297026		-0.0280222	-0.0147235	-0.0141482									0.00285971		-0.0129665	-0.0252294	0.000390329
0.00357079		-0.02526	-0.0253334	-0.00114099									-0.0205879		-0.0326442	-0.00818824	0.0030112									-0.0298306		-0.0367362	0.00167163	-0.0265605									-0.00560228		-0.0104802	-0.0280721	-0.0101021
-0.0117186		-0.00464461	-0.0364307	-0.0165577									-0.00025466		-0.0172868	-0.0338924	-0.0285018									-0.0161679		-0.0341881	-0.0149876	-0.0137779									0.0111419		0.00644849	-0.00354534	-0.00341834
0.00100162		0.00188524	-0.00966494	0.00473056									-0.00693113		-0.0102391	0.00298348	0.0314392									-0.0084137		-0.0333624	-0.0156299	-0.00585877									-0.0226694		-0.00439649	-0.0207402	-0.0047313
-0.0260688		0.0116788	-0.00891037	-0.0107804									-0.0258107		0.0219818	-0.00422862	-0.0155911									-0.0287042		-0.0140488	0.0127968	-0.0147003									-0.0221812		-0.00125244	-0.00269523	0.000774166
-0.000884472		-0.0117412	-0.0166484	-0.0252936									-0.010711		-0.022199	-0.0167317	-0.00692459									-0.00557667		-0.039441	-0.0102646	-0.0238706									-0.015039		-0.00165311	0.0360794	-0.0184511
0.0173537		-0.0238052	-0.0127665	-0.0206094									-0.00609272		-0.0306058	0.0284108	-0.024637									0.010758		-0.0346993	0.00638158	-0.0258792									-0.0108889		-0.0107716	0.0263669	0.0276512
-0.0205736		0.0124018	0.0168207	-0.0204694									-0.0101068		0.00400467	0.040727	-0.0279932									-0.0164473		-0.0260849	0.0193829	-0.0281346									-0.0162454		-0.0102323	0.0135379	-0.00587156
-0.0164772		-0.0113686	-0.0116278	-0.0118017									-0.029109		-0.00402853	-0.00418365	-0.0244538									-0.0297664		-0.0324527	-0.00247937	-0.0126452									9.78198e-05		-0.00626287	-0.0152756	-0.0157757
-0.0135743		-0.0231841	-0.0250571	-0.0325747									-0.0269726		-0.0172261	-0.0292961	-0.0222793									-0.0297856		-0.0193321	-0.029936	-0.0174436									-0.00344384		-0.00126147	-0.0363593	-0.0130163
-0.0153534		-0.0266141	0.027379	0.0035592									-0.0209079		-0.0228877	0.0303951	-0.00539455									-0.0252681		-0.0282615	-0.00122643	-0.00624801									-0.02205		0.00377774	-0.0199187	-0.0179991
-0.0287213		-0.0302092	0.00213445	-0.0139093									-0.0366297		-0.0115114	-0.00277345	-0.0116239									-0.0287808		-0.0319101	0.00673591	-0.0044222									-0.0111273		0.0102337	0.00515545	-0.0193061
-0.00426436		-0.022242	0.0658281	-0.00663623									-0.0170899		-0.0316056	0.0396181	-0.0227822									-0.0198586		-0.0237634	0.0253979	-0.0216424									0.0259036		0.00540346	-0.000256323	-0.0059817
-0.00528202		-0.0130902	-0.0147244	0.000468525									-0.0281287		-0.00718565	0.00442968	-0.0132588									-0.0257303		-0.0161786	-0.0137571	0.00970125									0.0260935		-0.00225087	-0.00474938	0.00966341
-0.00410174		-0.0239632	0.0182047	0.0193595									-0.00766587		-0.0205379	0.0197603	-0.0169332									-0.00562675		-0.0465069	-0.00613311	-0.0139522									-0.0235093		-0.00918335	-0.0111756	-0.0166833
0.0156329		-0.0303276	-0.00899597	-0.00708163									-0.0101352		-0.017036	-0.00383854	-0.0109183									-0.0333037		-0.030198	-0.0102748	-0.00403379									0.0118599		0.00680889	-0.0285369	-0.00919168
-0.0355085		-0.00507489	-0.0102148	2.86127e-05									-0.0270406		-0.00789215	-0.0225917	0.00325738									-0.0225754		-0.0108976	-0.0355746	-0.0110629									-0.0128847		-0.0167973	-0.0139587	0.0137129
-0.019216		0.00325707	-0.00700752	-0.0154404									-0.0301643		-0.0247861	-0.00214545	-0.0349801									-0.0303596		-0.0131322	-0.00399087	-0.024271									0.000193866		-0.0193685	0.00487476	-0.0054736
-0.0136966		-0.0118286	-0.00807574	-0.0167928									-0.0185115		-0.0168049	-0.0132336	-0.0274173									-0.00832301		-0.00472863	-0.01532	-0.0319245									0.000832514		-0.00811607	-0.0018016	-0.00362417
-0.00479608		-0.0199908	0.0276667	-0.0215487									-0.00229844		-0.0207363	0.00752116	-0.0240521									0.00891627		-0.0260816	0.0106876	-0.0329313									-0.012204		-0.000504372	0.0222465	-0.008784
-0.0208567		0.0162244	0.0100529	0.0160906									-0.0237852		0.00169156	0.0364483	0.0138524									-0.0212294		0.00516368	0.0048563	0.0118272									0.00714704		0.0143803	0.0167062	-0.0168604
0.00218382		0.00569412	-0.00808939	-0.00408712									-0.0125481		-0.00726675	-7.96685e-05	-0.00437533									-0.00674138		0.0036286	-0.00718356	0.0266911									-0.0116837		-0.00362603	0.0144206	-0.0116237
-0.0151709		-0.0305763	-0.0281312	-0.00663451									-0.0155036		-0.0266484	-0.0236855	-0.013474									-0.00727475		-0.0247425	-0.0261825	0.00166471									-0.00224441		0.00233761	-0.0142819	0.0290708
-0.00672861		-0.0183624	0.0106207	-0.0224335									-0.000730045		-0.0177124	0.0159928	-0.0125395									-0.00413255		-0.00592089	0.00745512	-0.00741727									-0.00713078		0.0322109	-0.0117826	0.0279199
0.00938957		-0.0178183	0.0175937	0.0406967									-0.0202798		-0.0254546	0.000745983	0.000169555									-0.00342877		-0.0322578	-0.00787048	-0.00885462									-0.0114541		-0.0128275	-0.0100535	0.019687
0.00265991		0.0209341	-0.00572131	-0.0183316									0.0132093		-0.0045469	-0.00757257	-0.00896765									-0.0126518		0.0133144	-0.0151688	-0.018623									0.0558797		-0.000482761	-0.0155454	-0.00834948
0.0104619		0.00323374	-0.0113364	-0.012881									-0.00171303		-0.0131702	0.00493111	-0.00740357									-0.0163069		-0.0266732	-0.00428521	-0.0165571									0.019931		0.0372612	0.0131044	-0.0109624
0.0177623		-0.0146823	-0.00217891	-0.00398187									0.0272744		-0.0126679	-0.0255929	0.00139893									-0.0207608		-0.00992087	-0.0232148	-0.0144593									-0.00150279		-0.00657587	0.000902357	0.00971792
-0.0225176		-0.0174393	-0.00985326	-0.00844548									-0.0198465		-0.0106912	-0.0162933	-0.0221757									-0.0193663		-0.0380323	-0.0195308	-0.0310434									0.0244818		-0.0138482	-0.0174679	-0.0109713
0.00121524		-0.0209701	-0.000780183	-0.00695155									-0.0286568		-0.0288218	-0.00549913	-0.0174653									-0.0238715		-0.0363562	-0.0159213	-0.02717									0.0192881		0.00678144	0.00047406	-0.01919
-0.0271566		0.00487611	0.0478948	-0.0155554									-0.02549		-0.0138469	0.0598076	-0.0154179									-0.0298401		-0.0140017	0.0203827	-0.0228595									-0.0153428		0.0167294	0.0427784	-0.0148071
0.00409871		-0.0170253	0.00221725	-0.0218572									-0.0156682		-0.0340446	0.011726	-0.0174971									-0.0076437		-0.0369223	0.00358221	-0.0140672									-0.0173386		-0.0251053	0.0271779	0.00292175
-0.0203498		-0.0115797	0.0273223	-0.0055177									-0.020899		-0.0234586	0.0361759	-0.0186242									-0.0227142		0.0132079	0.0253716	-0.019265									0.0138476		-0.0187591	-0.0130976	-0.00668517
-0.0221288		0.00511623	-0.0152183	-0.0245199									-0.0237817		-0.0092316	0.00785066	-0.0241906									-0.0223046		-0.0195005	-0.0154988	-0.00786579									0.0263063		0.012107	-0.023457	-0.00113977
-0.00429654		-0.0120676	-0.0207333	-0.00442481									-0.0280514		-0.0229002	-0.0185831	-0.0108615									-0.028089		-0.0215793	-0.0171124	-0.0269357									-0.0175475		0.0101438	-0.00548668	-0.000671377
-0.0238973		0.00120655	-0.0226844	-0.0167634									-0.0224801		-0.00977319	-0.025295	-0.0321825									-0.0133803		-0.00728167	-0.0203274	-0.00741973									0.0212518		0.000447634	0.00528009	0.00630066
0.0180765		-0.0178346	-0.0400465	-0.00207398									-0.00842386		-0.00698809	-0.0308656	-0.0251568									-0.0187945		-0.0274104	-0.0338709	-0.0243451									0.0146808		0.0198065	-0.0283879	0.0055999
0.0191953		0.00497613	-0.0129298	-0.0129063									-0.000866604		0.00603364	0.0122574	-0.0151561									-0.0129291		-0.00323142	-0.00551311	-0.0249271									-0.00860205		0.0312138	0.0234555	-0.0202632
-0.028173		-0.0199942	-0.0160353	0.00445915									-0.0292432		-0.0239535	-0.00893872	-0.0129195									-0.0332431		-0.0317673	-0.0101199	-0.0154628									-0.0134402		-0.0167082	0.0241698	0.00634866
-0.0307789		0.0147506	-0.012236	-0.0339									-0.0229196		0.0031912	-0.0065397	-0.024392									-0.0194079		0.00357137	-0.0157448	-0.0205106									0.0392642		-0.0039929	-0.007857	0.00572638
0.00183774		-0.0312106	-0.0115027	-0.0152314									-0.0208217		-0.0347393	-0.0281967	-0.028598									-0.0356158		-0.0305595	-0.0270366	-0.0209385									-0.0202141		0.0361608	-0.0112679	-0.00341171
0.000639479		-0.0115778	0.00167942	0.00333221									-0.0115727		-0.0149954	0.00387962	-0.00396547									0.00557934		-0.0314614	-0.00340944	-0.00569309									0.0284392		-0.0238088	0.0146191	0.008898
0.00295545		-0.0183676	-0.00893387	0.00108748									-0.0255481		-0.0261775	-0.0118225	-0.0115979									-0.0288202		-0.0231106	-0.0107102	-0.0177487									-0.00138309		-0.00440651	0.0130422	-0.0196823
-0.00807102		-0.0204023	0.0196017	-0.0231656									-0.0199531		-0.0220946	0.0246071	-0.0222687									-0.0279734		-0.0266206	0.00915009	-0.0112546									-0.0121664		0.0274273	-0.0025164	0.000213413
-0.00656024		-0.0134299	-0.0166313	-0.00662328									-0.016337		-0.0208782	0.00908103	-0.000563036									-0.0253651		-0.0248601	-0.0192753	-0.00684857									-0.0233322		-0.0211221	0.012829	-0.0201185
-0.00636514		-0.00741641	-0.00428846	-0.017599									-0.0275646		-0.0179986	-0.00145576	-0.0291453									-0.00767919		-0.0109518	-0.00472668	-0.0141824									-0.00481027		0.0064725	-0.0149891	0.00278559
-0.0145067		-0.0120883	0.00583039	-0.0185981									-0.0293945		-0.0219761	0.011745	-0.0292566									-0.00699502		-0.0208092	-0.0255308	-0.0264899									0.000817594		-0.00707147	-0.0054699	-0.00221433
-0.01892		-0.0228268	-0.00803499	-0.0277382									-0.0209331		-0.0210295	0.00843576	-0.0136086									-0.0259564		-0.0161446	0.00942598	-0.015865									0.0110043		-0.000764881	0.0127355	-0.0242907
-0.0357437		-0.0273608	0.0153543	-0.0232585									-0.0313586		-0.0231902	0.01912	-0.0232827									-0.0346097		-0.0307626	0.0131382	-0.0306607									-0.0112991		-0.0172768	0.0148513	-0.0149862
-0.00463306		-0.00635022	0.000556755	-0.00148943									-0.0220523		-0.015808	-0.000557532	-0.00367673									-0.0163457		-0.019369	-0.0102171	-0.0173629									0.0134371		-0.00690684	-0.0184029	-0.007733
[truncated: 1,167 more rows]
[truncated: 25 more columns]

## Sheet: Figure3C
Analysis	ID	Upstream.Regulator	Expr.Log.Ratio	Molecule.Type	Predicted.Activation.State	Activation.z.score	Notes	Bias.Term	Bias.corrected.z.score	p.value.of.overlap	Target.molecules.in.dataset	Mechanistic.Network
[truncated: 25 more rows]

[truncated: 4 more sheets: Figure3D, Figure4A, Figure4C, Figure5]
